# Supplementary material for: Genomic signatures of recombination in a natural population of the bdelloid rotifer Adineta vaga
Source: Nat Commun. 2020 Dec 18;11:6421. doi: 10.1038/s41467-020-19614-y (PMC7749112; doi:10.1038/s41467-020-19614-y)
Supplement: Supplementary file 5 — Supplementary Data 1 [file 41467_2020_19614_MOESM5_ESM.xlsx]

## Sheet: Supplementary Data 1
Supplementary Data 1. Summary statistics on whole-genome sequencing of 11 wild-caught A. vaga individuals.
Individual	Total number of obtained paired-end reads	Total number of paired-end reads left after trimming	% of paired-end reads left after trimming	Coverage of the L1 diploid assembly			Coverage of the haploid sub-assembly			% of bases in the haploid sub-assembly with zero coverage
				Average per base coverage	Average per contig coverage	Median per contig coverage	Average per base coverage	Average per contig coverage	Median per contig coverage
L1	45954860	43213727	0.94	40.74	38.81	44.11	75.9	61.27	73.6	0.009
L2	96143133	89788445	0.93	78.57	71.76	80.17	149.93	116.4	135.94	0.017
L3	70332648	62339933	0.89	53.3	48.52	55.4	102.85	79.93	96.69	0.017
L4	57693186	50554308	0.88	43.4	40	23.32	83.07	64.19	76.18	0.038
L5	123544337	113775664	0.92	100.33	94.07	59.73	188.5	148.41	173.94	0.031
L6	70235552	64059313	0.91	56.18	52	31.62	107.25	83.46	97.39	0.033
L7	91883293	82583941	0.9	62.4	58.88	36.61	117.42	92.76	108.26	0.034
L8	69776253	66175390	0.95	57.27	52.29	30.8	109.84	83.92	95.89	0.034
L9	72694352	63994638	0.88	53.8	51.22	39.41	98	79.41	89.17	0.032
L10	83452771	74839707	0.9	55.54	53.3	36.35	102.08	81.96	93.51	0.036
L11	88716715	80891704	0.91	68.67	62.25	38.44	129.61	99.4	111.12	0.034
Coverage statistics are based on contigs with a minimum length of 1,000 bp.
