# Supplementary material for: Genomic signatures of recombination in a natural population of the bdelloid rotifer Adineta vaga
Source: Nat Commun. 2020 Dec 18;11:6421. doi: 10.1038/s41467-020-19614-y (PMC7749112; doi:10.1038/s41467-020-19614-y)
Supplement: Supplementary file 6 — Supplementary Data 2 [file 41467_2020_19614_MOESM6_ESM.xlsx]

## Sheet: Supplementary Data 2
Supplementary Data 2. Proportions of homozygous and heterozygous sites within genomes of 11 sequenced A. vaga individuals.
Whole genome
Individual	Total number of assessed sites	Number of homozygous sites	Proportion of homozygous sites	Number of heterozygous sites	Proportion of heterozygous sites
L1	58158930	56995588	0.979997	1163342	0.0200028
L2	58158930	57012714	0.980292	1146216	0.0197083
L3	58158930	57015629	0.980342	1143301	0.0196582
L4	58158930	57791265	0.993678	367665	0.00632173
L5	58158930	57779417	0.993475	379513	0.00652545
L6	58158930	57779528	0.993476	379402	0.00652354
L7	58158930	57780928	0.993501	378002	0.00649947
L8	58158930	57778532	0.993459	380398	0.00654066
L9	58158930	57779197	0.993471	379733	0.00652923
L10	58158930	57849205	0.994675	309725	0.00532549
L11	58158930	57785526	0.99358	373404	0.00642041
Four-fold degenerate (silent) sites
Individual	Total number of assessed sites	Number of homozygous sites	Proportion of homozygous sites	Number of heterozygous sites	Proportion of heterozygous sites
L1	3612576	3474302	0.961724	138274	0.0382757
L2	3612576	3477630	0.962645	134946	0.0373545
L3	3612576	3478920	0.963003	133656	0.0369974
L4	3612576	3568719	0.98786	43857	0.0121401
L5	3612576	3567218	0.987444	45358	0.0125556
L6	3612576	3567712	0.987581	44864	0.0124188
L7	3612576	3568015	0.987665	44561	0.012335
L8	3612576	3567442	0.987506	45134	0.0124936
L9	3612576	3567537	0.987533	45039	0.0124673
L10	3612576	3576202	0.989931	36374	0.0100687
L11	3612576	3568202	0.987717	44374	0.0122832
Zero-fold degenerate (replacement) sites
Individual	Total number of assessed sites	Number of homozygous sites	Proportion of homozygous sites	Number of heterozygous sites	Proportion of heterozygous sites
L1	14099199	13939008	0.988638	160191	0.0113617
L2	14099199	13942639	0.988896	156560	0.0111042
L3	14099199	13943747	0.988974	155452	0.0110256
L4	14099199	14051948	0.996649	47251	0.00335133
L5	14099199	14050690	0.996559	48509	0.00344055
L6	14099199	14050556	0.99655	48643	0.00345005
L7	14099199	14050949	0.996578	48250	0.00342218
L8	14099199	14050596	0.996553	48603	0.00344722
L9	14099199	14050979	0.99658	48220	0.00342005
L10	14099199	14060739	0.997272	38460	0.00272781
L11	14099199	14051511	0.996618	47688	0.00338232
