# Supplementary material for: Genomic signatures of recombination in a natural population of the bdelloid rotifer Adineta vaga
Source: Nat Commun. 2020 Dec 18;11:6421. doi: 10.1038/s41467-020-19614-y (PMC7749112; doi:10.1038/s41467-020-19614-y)
Supplement: Supplementary file 7 — Supplementary Data 3 [file 41467_2020_19614_MOESM7_ESM.xlsx]

## Sheet: Supplementary Data 3
Supplementary Data 3. Estimates of phasing error rates for phased SNP datasets.
Individual	Compared phased sets	Total number of considered haploid contigs	Filtering		Number of haploid contigs with phased blocks intersecting between the two sets	Haploid contigs with intersecting phased blocks and ≥ 10 heterozygous SNP pairs assessed
Individual			Blocks with conflicting pairs of SNPs removed	Switch and mismatch quality filtering		Total number	Number of contigs with switch errors	Fraction of contigs with switch errors	Number of contigs with switch error rate ≥ 0.01	Fraction of contigs with switch error rate ≥ 0.01	Average per contig switch error rate
L1	L1 HiSeq vs L1 MiSeq	6890	No	No	6760	6197	142	0.0229143	120	0.0193642	0.00186429
	L1 HiSeq vs L1 MiSeq	6890	Yes	No	6077	5446	4	0.000734484	3	0.000550863	1.54393e-05
	L1 HiSeq vs L1 MiSeq	6890	Yes	Yes	5676	4894	0	0	0	0	0
	L1 HiSeq vs L1 PacBio	6890	No	No	6761	6208	197	0.0317332	169	0.0272229	0.00310006
	L1 HiSeq vs L1 PacBio	6890	Yes (HiSeq only)	No	6394	5843	44	0.00753038	36	0.00616122	0.000414291
	L1 HiSeq vs L1 PacBio	6890	Yes (HiSeq only)	Yes (HiSeq only)	6051	5364	37	0.00689784	32	0.0059657	0.000448377
L2	L2 HiSeq vs L2 MiSeq	6890	No	No	6589	6045	223	0.03689	164	0.0271299	0.00245338
	L2 HiSeq vs L2 MiSeq	6890	Yes	No	5611	4940	15	0.00303644	8	0.00161943	7.09363e-05
	L2 HiSeq vs L2 MiSeq	6890	Yes	Yes	5368	4621	3	0.00064921	2	0.000432807	1.00894e-05
L11	L11 HiSeq vs L11 MiSeq	6890	No	No	6207	4603	268	0.0582229	234	0.0508364	0.0035442
	L11 HiSeq vs L11 MiSeq	6890	Yes	No	5959	4339	67	0.0154413	52	0.0119843	0.000428833
	L11 HiSeq vs L11 MiSeq	6890	Yes	Yes	5641	3844	12	0.00312175	11	0.0028616	0.000159747
