# Supplementary material for: Genomic signatures of recombination in a natural population of the bdelloid rotifer Adineta vaga
Source: Nat Commun. 2020 Dec 18;11:6421. doi: 10.1038/s41467-020-19614-y (PMC7749112; doi:10.1038/s41467-020-19614-y)
Supplement: Supplementary file 8 — Supplementary Data 4 [file 41467_2020_19614_MOESM8_ESM.xlsx]

## Sheet: Supplementary Data 4
Supplementary Data 4. Observed and expected numbers of triallelic sites harboring all three possible heterozygous genotypes among the individuals of the large cluster, L4-L11.
SNP Dataset	Total number of biallelic sites	Total number of triallelic sites	Total number of bi- and triallelic sites	Fraction of triallelic sites among bi- and triallelic sites	Total number of tetraallelic sites	Total number of tri- and tetraallelic sites	Fraction of tetraallelic sites among tri- and tetraallelic sites	Expected number of triallelic sites harboring all three possible heterozygous genotypes	Observed number of triallelic sites harboring all three possible heterozygous genotypes**	Observed to expected ratio	Observed fraction of triallelic sites harbouring all three possible heterozygous genotypes among all triallelic sites	P value (one sample Z-test for proportions)	Ratio of the observed number of sites with three heterozygotes to the number of tetraallelic sites	Observed number of triallelic sites harboring all three possible heterozygous genotypes***
SNP Dataset II
Whole genome, large cluster, L4-L11	1126303	9738	1136041	0.00857187	1	9739	0.00010268	83.4729	1839	22.0311	0.188848	< 2.2×10−16	1839	1841
Allelic regions, large cluster, L4-L11	290498	2043	292541	0.00698364	0	2043	0	14.2676	399	27.9655	0.195301	< 2.2×10−16	NA	399
Allelic genes, large cluster, L4-L11	198151	1448	199599	0.00725455	0	1448	0	10.5046	295	28.083	0.203729	< 2.2×10−16	NA	295
SNP Dataset II*
Whole genome, large cluster, L4-L11	1208807	11639	1220446	0.00953668	1	11640	8.59107e-05	110.997	2355	21.2167	0.202337	< 2.2×10−16	2355	2360
Allelic regions, large cluster, L4-L11	314651	2449	317100	0.00772312	0	2449	0	18.9139	509	26.9114	0.20784	< 2.2×10−16	NA	511
Allelic genes, large cluster, L4-L11	215546	1746	217292	0.00803527	0	1746	0	14.0296	378	26.9431	0.216495	< 2.2×10−16	NA	380
SNP Dataset III
Whole genome, large cluster, L4-L11	1131768	9738	1141506	0.00853084	1	9739	0.00010268	83.0733	1839	22.1371	0.188848	< 2.2×10−16	1839	1841
Allelic regions, large cluster, L4-L11	291190	2043	293233	0.00696716	0	2043	0	14.2339	399	28.0317	0.195301	< 2.2×10−16	NA	399
Allelic genes, large cluster, L4-L11	198458	1448	199906	0.0072434	0	1448	0	10.4884	295	28.1262	0.203729	< 2.2×10−16	NA	295
*SNP dataset II not filtered for sites for which there were more than two nucleotides simultaneously present in the aligned reads in individual genomes
**Sites triallelic in L4-L11 but found to be tetrallelic in L1-L11 not included
***Including those sites triallelic in L4-L11 that were found to be tetrallelic in L1-L11
The difference between the observed and expected fractions of triallelic sites harboring all three possible heterozygous genotypes was significant for all datasets (one sample Z-test for proportions, two-sided P < 2.2×10−16).
