# Supplementary material for: Genomic signatures of recombination in a natural population of the bdelloid rotifer Adineta vaga
Source: Nat Commun. 2020 Dec 18;11:6421. doi: 10.1038/s41467-020-19614-y (PMC7749112; doi:10.1038/s41467-020-19614-y)
Supplement: Supplementary file 9 — Supplementary Data 5 [file 41467_2020_19614_MOESM9_ESM.xlsx]

## Sheet: Supplementary Data 5
Supplementary Data 5. Incongruent and congruent groupings of the two haplotypes in individuals L4-L11.
Individual	Analyzed phased segments	Phased segments with reciprocal closest counterparts identified for both haplotypes of an individual
		Total (incongruent and congruent)	Incongruent phased segments				Congruent phased segments
			Total	With bootstrap ≥ 70%	Different patterns of incongruence (bootstrap ≥ 70%)	Observed patterns of incongruence (bootstrap ≥ 70%)	Total	With bootstrap ≥ 70%	Different patterns of haplotype groupings found in congruent segments (bootstrap ≥ 70%)	Observed patterns of haplotype groupings found in congruent segments (bootstrap ≥ 70%)
L4	303	18	13	9	7	L5-L9 (1), L5-L11 (1), L6-L7 (1), L6-L8 (1), L6-L11 (3), L7-L11 (1), L10-L11 (1)	5	4	4	L5-L5 (1), L8-L8 (1), L9-L9 (1), L10-L10 (1)
L5	303	17	15	9	8	L4-L7 (1), L4-L9 (1), L4-L10 (2), L6-L9 (1), L6-L10 (1), L6-L11 (1), L7-L11 (1), L9-L10 (1)	2	2	2	L4-L4 (1), L8-L8 (1)
L6	303	20	20	13	9	L4-L10 (1), L5-L8 (2), L5-L9 (1), L7-L10 (2), L7-L11 (1), L8-L9 (1), L8-L10 (1), L8-L11 (3), L9-L11 (1)	0	0	0
L7	303	11	8	4	2	L4-L8 (1), L5-L9 (3)	3	2	2	L8-L8 (1), L11-L11 (1)
L8	303	26	23	11	8	L4-L5 (1), L4-L7 (1), L5-L7 (1), L5-L10 (1), L6-L7 (1), L6-L9 (2), L6-L11 (3), L9-L10 (1)	3	3	3	L4-L4 (1), L5-L5 (1), L7-L7 (1)
L9	303	14	9	5	5	L4-L8 (1), L5-L10 (1), L5-L11 (1), L6-L8 (1), L7-L8 (1)	5	3	3	L4-L4 (1), L10-L10 (1), L11-L11 (1)
L10	303	15	12	7	6	L4-L9 (1), L4-L11 (2), L5-L6 (1), L6-L7 (1), L7-L8 (1), L7-L11 (1)	3	3	3	L4-L4 (1), L9-L9 (1), L11-L11 (1)
L11	303	14	11	7	6	L4-L7 (1), L5-L6 (1), L5-L8 (2), L6-L10 (1), L7-L8 (1), L7-L9 (1)	3	3	3	L7-L7 (1), L9-L9 (1), L10-L10 (1)
