# Supplementary material for: Genomic signatures of recombination in a natural population of the bdelloid rotifer Adineta vaga
Source: Nat Commun. 2020 Dec 18;11:6421. doi: 10.1038/s41467-020-19614-y (PMC7749112; doi:10.1038/s41467-020-19614-y)
Supplement: Supplementary file 10 — Supplementary Data 6 [file 41467_2020_19614_MOESM10_ESM.xlsx]

## Sheet: Supplementary Data 6
Supplementary Data 6. Recombination events inferred with RDP4 for the three genomic regions in Fig. 6.
Phased segment a
coordinates in the L1 diploid assembly:	contig3341:7345-9943
Size (bp):	2599
Overlapping gene models:	g38002 (contig3341:6356-9773)
Recombination Event Number	Breakpoint Positions (relative to the start of phased segment)		Inferred recombinant and parental sequences			P values						Subregions of the phased segment used to construct phylogenetic trees
	Beginning	End	Recombinant Sequence(s)	Minor Parental Sequence(s)	Major Parental Sequence(s)	RDP	GENECONV	Bootscan	Maxchi	Chimaera	SiSscan
1	1098*	2059*	^L7.1	L8.1	L9.2 (L6.1)	0.00372843	NS	0.003844	0.000854066	NS	NS	tree 1: concatenation of subregions 1-1097 and 2060-2599; tree 2: subregion 1098-2059
2~	512	1418	^L8.1	Unknown (L9.2)	L9.1	NS	NS	NS	0.0184918	0.0171252	NS
Phased segment b
coordinates in the L1 diploid assembly:	contig2515:4014-6089
Size (bp):	2076
Overlapping gene models:	g29762 (contig2515:4461-5780); g29763 (contig2515:6075-7104)
Recombination Event Number	Breakpoint Positions (relative to the start of phased segment)		Inferred recombinant and parental sequences			P values						Subregions of the phased segment used to construct phylogenetic trees
	Beginning	End	Recombinant Sequence(s)	Minor Parental Sequence(s)	Major Parental Sequence(s)	RDP	GENECONV	Bootscan	Maxchi	Chimaera	SiSscan
1	1373	2076*	^L7.1	L6.1	L9.1 (L8.1)	NS	NS	0.0308203	0.0009536	0.000267946	0.00628676	tree 1: subregion 1-1372; tree 2: subregion 1373-2076
2~	1714	2034*	^L6.2	L9.1	L8.2	0.0162233	NS	0.0166392	0.0249522	NS	NS
3~	1908	2037*	^L9.2	L8.1	L8.2	NS	NS	0.0181599	0.0316183	NS	NS
4~	1*	288	L7.2	Unknown (L8.1)	L9.1	NS	NS	NS	0.024592	0.0332548	NS
Phased segment c
coordinates in the L1 diploid assembly:	contig127:2599-4994
Size (bp):	2396
Overlapping gene models:	g8360 (contig127:2852-3202); g8361 (contig127:3734-4213); g8362 (contig127:4566-4988)
Recombination Event Number	Breakpoint Positions (relative to the start of phased segment)		Inferred recombinant and parental sequences			P values						Subregions of the phased segment used to construct phylogenetic trees
	Beginning	End	Recombinant Sequence(s)	Minor Parental Sequence(s)	Major Parental Sequence(s)	RDP	GENECONV	Bootscan	Maxchi	Chimaera	SiSscan
1	982	2396*	^L9.1	L7.2	L8.2 (L6.1)	0.0424962	0.0493495	0.0051647	0.0132553	0.000201365	0.0223327	tree 1: subregion 1-887; tree 2: subregion 888-1226; tree 3: subregion 1227-2396
2	888	1226	^L9.2	L7.2	Unknown (L6.1)	0.0031464	NS	0.00321794	0.00837255	0.0343906	0.0154544
Table Key (according to RDP4 analysis):
~ = It is possible that this apparent recombination signal could have been caused by an evolutionary process other than recombination.
* = The actual breakpoint position is undetermined (it was most likely overprinted by a subsequent recombination event).
^ = The recombinant sequence may have been misidentified (one of the identified parents might be the recombinant).
Minor Parent = Parent contributing the smaller fraction of sequence.
Major Parent = Parent contributing the larger fraction of sequence.
Unknown = Only one parent and a recombinant need be in the alignment for a recombination event to be detectable.
The sequence listed as unknown was used to infer the existence of a missing parental sequence.
NS = No significant P value was recorded for this recombination event using this method.
