# Supplementary material for: Genomic signatures of recombination in a natural population of the bdelloid rotifer Adineta vaga
Source: Nat Commun. 2020 Dec 18;11:6421. doi: 10.1038/s41467-020-19614-y (PMC7749112; doi:10.1038/s41467-020-19614-y)
Supplement: Supplementary file 11 — Supplementary Data 7 [file 41467_2020_19614_MOESM11_ESM.zip]

Archive with 4 entries (3 files):
- Supplementary_Data_7/
- Supplementary_Data_7/panel.B.contig2515.4014-6089.fasta
- Supplementary_Data_7/panel.A.contig3341.7345-9943.fasta
- Supplementary_Data_7/panel.C.contig127.2599-4994.fasta
