# Supplementary material for: Genomic signatures of recombination in a natural population of the bdelloid rotifer Adineta vaga
Source: Nat Commun. 2020 Dec 18;11:6421. doi: 10.1038/s41467-020-19614-y (PMC7749112; doi:10.1038/s41467-020-19614-y)
Supplement: Supplementary file 11 — Supplementary Data 7 [file 41467_2020_19614_MOESM11_ESM.zip › Supplementary_Data_7/panel.B.contig2515.4014-6089.fasta]

>L6.1
TCAATAGTCGTACTGCCTGTAAATTAAAAAAAAAACATAGTCAATTCTTTTCACATAAGA
TAAGCAGATATTTTCCGACCCTATCTCGCGCAGTCATAATTAGTTACTTTTTTTCTCTAT
ATTTTTAACGAACAATATGAGCTGAGGTTAGTTATTCTCGCTGTGATCTCAGTTTGATTA
AACGCATTTGCCAATGAGTCTATAAAGTGATTTTTTTTACTCAGTAGATCCATCTGAATT
TATTTTTTAGTTTCTTTCTCGAATTGCTCTATTCTAGAAGGTTTCGAAGATGGCATCTTA
CTGTTTTCAACAACAAAAGAAGGTATTTGTTATGGTAGAAAGTGAAGTAATACGCCAACA
ATCATGTTATAGTCATAAAGATGTGCTTAATCAAGCTCAAGTAGCTAAGCGAAATTTTGA
GATAAAAAGCATAAGCTTAAACAGAGAATGTATTTGCAACCAGTTGGCAAAATACCTGAT
TTCGAAAAATTACCATCTTCATCACAGTTTGATTGTGAAACTGTTGAGATCTCTCTCGAA
CATGCTTATCTTTATCAGAATGCAGTTCAACTGATCGAACAACGCGAAGAGTTTGTTGTA
ATTGAAGATGATTTTGGACATGCATTAGAAGAAATGATGGCAAATGGTAAAAGTCCGTCA
TTTAAGAATTTAGTTGAAGCATGCAGAAAATATGATAAAGAAGAGGATATCCAGATGCAT
CATAACAAGAGTAATGATACGTATGGATATTTTATTGAACATGGTGTTGCTGAAGACGAT
GCCAGAGCATACAGTTTTGCCATTGCATTTTATACAGGTGGATATAGTGCTGCACTTAAT
TTAGATGCCACTACTGTTGCTAGACGATTAGTAAAACAAGATCAACTGTATGTTGATCAA
GCAAAAATTGATGATAGAGCAGCCATGATTTTGTATTATCTTACTAAAGGTCTCTCTCAT
ATTGATTTCTATTGGGGCGTCGTGGTACGATATATTAATTTGGAACCAGAAGACCTGGCG
GATTATAAAGCAGGTGAAATTGTGACTTGGCTGCAGTTCAGTAGTTCTGACAAGGGTGGA
CAAGATATGTCACATTTTACTGAACGTAACACCATTTTTTATATATGCTCATTAACTGGT
CGAAGCATACGATACTTTTCGAACTGTGATCAGCAAGAAGATGAAGATCTTTTTCTTCCT
CACTCATCATTTCTTGTTTGTCATGTGTCGTATGATAACACAATTAGAAAAAACACAATA
TATTTAAGACAGGTGCGTTCTTTCTTCTAACAATTATGTAATAAATTTGTTTGTGTCTGT
TAGATTGAATTGGGATTTTCCAAATACATTATACTTTGGGTTGATGACAATATTTTTAAT
GCAGAATGGGAAAACAAGAGACATATGGAAAAAGGTAGTACGCTAGGAACTGGTGTCAAT
GTTCATTTCATTCCTAAATCGAATACTAACTCAGCTCTAGCATTCCTGCGTTCAGAATTC
GGTCAACGCTTGCGAGGAAGCAGCACATTTCGAATCGTGACTGATATGAAGAGAACCAAT
GAAGAATCGCCTGACACAGCTGGTGCTCATTTAATACACGAAGTACGTAACCTCGGATTT
CACCAATATTTTCTTATATTTACCGGTCATGACCAATCTGCATACGAAAAATTGGAAAAA
ACATTGGGTACTAGAAATCCAGTTGCTGTCAAAGTAACACATGAGCAAGCCGTACTAGAG
AAGTTTGTTCTTTTTCAAAACGTTTAAAATTTATATTAAATCAAGTATTATTTTCCTGAT
TCTACGTCCAAACTAATTCTTTTTTTTTCTAAATAAATCGACTCCTAAGCCACCTTTGAT
TACAATACACAAAGTTCATCAAAAATTAAACAACGAAATAGAATCGGAAATTAGCTTAAG
TTCAACAAAGATAGAGGGATACAATACAATGGAAAGTTGTTGACTATTCATATCAATTGA
GAGTACTTGTCATAATTAAGTCTTTACTCTTATAAAAACAGCAAACAACATAAACAAAAT
CTCATTATAACGAACGTGGACATGTCATCGATAGAA
>L6.2
GTAGTAGTCGTACTGCCTGTAAATTAAAAAAAAAACATAGTCAATTCTTTTCACATAAGA
TAAGCAGATATTTTCCGACTCTATCTCGCGCAGACATAATTAGTTACTTTTTTTCTCTAT
ATTTTTAACGAACAATATGAGCTGAGGTTAGTTATTCTCGCTGTGATCTCAGTTTGATTA
AACGCATTTGCCAATGAGTCTATAAAGTGATTTTTTTTACTCAGTAGATCCATCTGAATT
TATTTTTTAGTTTCTTTCTCGAATTGCTCTATTCTAGAAGGTTTCGAAGATGGCATCTTA
CTGTTTTCAACAACAAAAGAAGGTATTTGTTATGGTAGAAAGTGAAGTAATACGCCAACA
ATCACGTTATAGTCATAATGATGTGCTTAATCAAGCTCAAGTAGCTAAGCGAAATTTTGA
GATAAAAAGCATAAGCTTAAACAGAGAATGTATTTGCAACCAGTTGGCAAAATACCTGAT
TTTGAAAAATTACCATCTTCATCACAGTTTGATTGTGAAACTGTTGAGATCTCTCTCGAA
CATGCTTATCTTTATCAGAATGCAGTCCAACTGATCGAACAACGCGAAGAGTTTGTTGTA
ATTGAAGATGATTTTGGACATGCATTAGAAGAAATGATGGCAAATGGTAAAAGTCCGTCA
TTTAAGAATTTAGTTGAAGCATGTAGAAAATATGATAAAGAAGAGGATATCCAGATGCAT
CATAACAAGAGTAATGATACGTATGGATATTTTATTGAACATGGTGTTACTGAAGACGAT
GCCAGAGCATACAGTTTTGCCATTGCATTTTATACAGGTGGATATAGTGCTGCACTTAAT
TTAGATGCCACTACTGTTGCTAGACGATTAGTAAAACAAGATCAACTGTATGTTGATCAA
GCAAAAATTGATGATAGAGCAGCCATGATTTTGTATTATCTTACTAAAGGTCTCTCTCAT
ATTGATTTCTATTGGGGCGTCGTGGTACGATATATTAATTTGGAACCAGAAGACCTGGCG
GATTATAAAGCAGGTGAAATTGTGACTTGGCTGCAGTTCAGTAGTTCTGATAAGGGTGGA
CAAGATATGTCACATTTTACTGAACGTAACACCATTTTTTATATATGCTCATTCACTGGT
CGAAGCATACGATACTTTTCGAACTGTGATCAGCAAGAAGATGAAGTTCTTTTTCTTCCT
CACTCATCATTTCTTGTTTGTCATGTATCGTATGATAACACAATTAGAAAAAACACAATA
TATTTAAGACAGGTGCGTTCTTTCTTCTAACAATTATGTAATAAATTTGTTTGTGTCTGT
TAGATTGAACTAGGATTTTCCAAATACATTATACTTTGGGTTGATGACAATATTTTTAAT
GCAGAATGGGAAAACAAGAGACATATGGAAAAAGGTAGTACGCTAGGAACTGGTGTCAAT
GTTCATTTCATTCCTAAATCGAATACTGACTCAGCTCTAGCATTCCTGCGTTCGGAATTC
GGTCAACGCTTGCGAGGAAGCAGCACATTTCGAATCGTGACTGATATGAAGAGAACCAAT
GAAGAATTGCCTGACACAGCTGGTGCTCATTTAATACACGAAGTACGTAACCTCGGATTT
CACCAATATTTTCTTATATTTACCGGTCATGACCAATCTGCATACGAAAAATTGGAAAAA
ACATTGGGTACTAGAAATCCAGTTGCTGTCAAAGTAACACATGAGCAAGCCGTACTAGAG
AAGTTTGTTCTTTTTCAAAACGTTTAAAATTTATATTAGATCAAGCATTATTTTCCTGAT
TCTACGTCCAAACTAATTCTTTTTTTTTCTAAATAAATCGACTTCTAAGCCACCCTTGAG
TACAATACACAAAGTTCATCAAAAATTAAACAACGAAATAGAATCGGAAATTAGCTTAAG
TTCAACAAAGATAGAGGAATACAATACAATGGAAAATTGTTGACTACTTATATCAATTGA
GAGTACTTGTCATAATTAAGTCTTTACTCTTATAAAAACAGCAAACAACATAAACAAAAT
CTCATTATAACGAACGTGGACATGTCATCGATAGAA
>L7.1
TCAGTAGTCGTACTGCCTGTAAATTAAAAAAAAAACATAGTCAATTCTTTTTACATAAGA
TAAGCAGATATTTTCCGACTCTATCTCGCGAAGACATCATTAGTTACTTTTTTTCTCTAT
ATTTTTAACGAACAATATGAGCTGAGGTTAGTTATTCTCGCTGTGATCTCAGTTTGATTA
AATGCATTTGCTAATGAGCCTATAATGTGATTTTTTTTACTCAGTAGATCCATCTGAATT
TATTTTTTAGTTTTTTTCTCGAATTGCTCTATTCTAGAAGGTTTCGAAGATGGCATCTTA
CTGTTTACAGCAACAAAAGAAGGTATTTGTTATGGTAGAAAGTGAAGTAATACGTCAACA
ATCACGTTATAGTCATAATGATGTGCTTAATCAAGCTCAAGTAGCTAAGCGAAATTTTGA
GATAAAAAGCATAAGCTTAAGCAGAGAATGTATTTGCAACCAGTTGGCAAAATACCTGAT
TTTGAAAAATTACCATCTTCATCACAGTTTGATTGTGAAACTGTTGAGATCTCTCTCGAA
CATGCTTATCTTTATCAGAATGCAGTCCAACTGATCGAACAACGCGAAGAGTTTGTTGTA
ATTGATGATGATTTTGGACATGCATTAGAAGAAATGATGGCAAATGGTAAAAGTCCGTCA
TTTAAGAATTTAGTTGAAGCATGCAGAAAATATGATAAAGAAGAGGATATCCAGATGCAT
CATAACAAGAGTAATGATACGTATGGATATTTTATTGAACATGGTGTTGCCGAAGACGAT
GCCAGAGCATACAGTTTTGCCATTGCATTTTATACAGGTGGATATAGTGCTGCACTTAAT
TTAGATGCCACTACTGTTGCTAGACGATTAGTAAAACAAGATCAACTGTATGTTGATCAA
GCAAAAATTGATGATAGAGCAGCCATGATTTTGTATTATCTTACTAAAGGTCTCTCTCAT
ATTGATTTCTATTGGGGCGTCGTAGTACGATATATTAATTTGGAACCAGAAGACCTGGCG
GATTATAAAGCAGGTGAAATTGTGACTTGGCTGCAGTTCAGTAGTTCTGATAAGGGTGGA
CAAGATATGTCACATTTTACTGAACGTAACACCATTTTTTATATATGCTCATTAACTGGT
CGAAGCATACGATACTTTTCGAACTGTGATCAGCAAGAAGATGAAGATCTTTTTCTTCCT
CACTCATCATTTCTTGTTTGTCATGTGTCGTATGATAACACAATTAGAAAAAACACAATA
TATTTAAGACAGGTGCGTTCTTTCTTCTAACAATTATGTAATAAATTTGTTTGTGTCTGT
TAGATTGAACTAGGATTTTCCAAATACATTATACTTTGGGTTGATGACAATATTTTTAAT
GCAGAATGGGAAAACAAGAGACATATGGAAAAAGGTAGTACGCTAGGAACTGGTGTCAAT
GTTCATTTCATTCCTAAATCGAATACTAACTCAGCTCTAGCATTCCTGCGTTCAGAATTC
GGTCAACGCTTGCGAGGAAGCAGCACATTTCGAATCGTGACTGATATGAAGAGAACCAAT
GAAGAATCGCCTGACACAGCTGGTGCTCATTTAATACACGAAGTACGTAACCTCGGATTT
CACCAATATTTTCTTATATTTACCGGTCATGACCAATCTGCATACGAAAAATTGGAAAAA
ACATTGGGCACTAGAAATCCAGTTGCTGTCAAAGTAACACATGAACAAGCCGTACTAGAG
AAGTTTGTTCTTTTTCAAAACGTTTAAAATTTATATTAAATCAAGTATTATTTTCCTGAT
TCTACGTCCAAACTAATTCTTTTTTTTTCTAAATAAATCGACTCCTAAGCCACCTTTGAT
TACAATACACAAAGTTCATCAAAAATTAAACAACGAAATAGAATCGGAAATTAGCTTAAG
TTCAACAAAGATAGAGGGATACAATACAATGGAAAGTTGTTGACTATTCATATCAATTGA
GAGTACTTGTCATAATTAAGTCTTTACTCTTATAAAAACAGCAAACAACATAAACAAAAT
CTCATTATAACGAACGTGGACATGTCATCGATAGAA
>L7.2
TCAGTAGTCGTACTGCCTGTAAATTAAAAAAAAAACATAGTCAATTCTTTTCACATAAGA
TAAGCAGATATTTTCCGACCCTATCTCGCGCAGTCATAATTAGTTACTTTTTTTCTCTAT
ATTTTTAACGAACAATATGAGCTGAGGTTAGTTATTCTCGCTGTGATCTCAGTTTGATTA
AACGCATTTGCCAATGAGTCTATAAAGTGATTTTTTTTACTCAGTAGATCCATCTGAATT
TATTTTTTAGTTTCTTTCTCGAATTGCTCTATTCTAGAAGGTTTCGAAGATGGCATCTTA
CTGTTTACAGCAACAAAAGAAGGTATTTGTTATGGTAGAAAGTGAAGTAATACGTCAACA
ATCACGTTATAGTCATAATGATGTGCTTAATCAAGCTCAAGTAGCTAAGCGAAATTTTGA
GATAAAAAGCATAAGCTTAAACAGAGAATGTATTTGCAACCAGTTGGCAAAATACCTGAT
TTTGAAAAATTACCATCTTCATCACAGTTCGATTGTGAAACTGTTGAGATCTCTCTCGAA
CATGCTTATCTTTATCAGAATGCAGTCCAACTGATCGAACAACGCGAAGAGTTTGTTGTA
ATTGAAGATGATTTTGGACATGCATTAGAAGAAATGATGGCAAATGGTAAAAGTCCGTCA
TTTAAGAATTTAGTTGAAGCATGTAGAAAATATGATAAAGAAGAGGATATCCAGATGCAT
CATAACAAGAGTAATGATACGTATGGATATTTTATTGAACACGGTGTTGCTGAAGACGAT
GCCAGAGCATACAGTTTTGCCATTGCATTTTATACAGGTGGATATAGTGCTGCACTTAAT
TTAGATGCCACTACTGTTGCTAGACGATTAGTAAAACAAGATCAACTGTATGTTGATCAA
GCAAAAATTGATGATAGAGCAGCCATGATTTTGTATTATCTTACTAAAGGTCTCTCTCAT
ATTGATTTCTATTGGGGCGTCGTGGTACGATATATTAATTTGGAACCAGAAGACCTGGCG
GATTATAAAGCAGGTGAAATTGTGACTTGGCTGCAGTTCAGTAGTTCTGATAAGGGTGGA
CAAGATATGTCACATTTTACTGAACGTAACACCATTTTTTATATATGCTCATTAACTGGT
CGAAGCATACGATACTTTTCGAACTGTGATCAGCAAGAAGATGAAGTTCTTTTTCTTCCT
CACTCATCATTTCTTGTTTGTCATGTGTCGTATGATAACACAATTAGAAAAAACACAATA
TATTTAAGACAGGTGCGTTCTTTCTTCTAACAATTATGTAATAAATTTGTTTGTGTCTGT
TAGATTGAACTAGGATTTTCCAAATACATTATACTTTGGGTTGATGACAATATTTTTAAT
GCAGAATGGGAAAACAAGAGACATATGGAAAAAGGTAGTACGCTAGGAACTGGTGTCAAT
GTTCATTTCATTCCTAAATCGAATACTAACTCAGCTCTAGCATTCCTGCGTTTGGAATTC
GGTCAACGCTTGCGAGGAAGCAGCACATTTCGAATCGTGACTGATATGAAGAGAACCAAT
GAAGAATCGCCTGACACAGCTGGTGCTCATTTAATACACGAAGTACGTAACCTCGGATTT
CACCAATATTTTCTTATATTTACCGGTCATGACCAATCTGCATACGAAAAATTGGAAAAA
ACATTGGGTACTAGAAATCCGATTGCTGTCAAAGTAACACATGAACAAGCCGTACTAGAG
AAGTTTGTTCTTTTTCAAAACGTTTAAAATTTATATTAGATCAAGCATTATTTTCCTGAT
TCTACGTCCAAACTAATTCTTTTTTTTTCTAAATAAATCGACTTCTAAGCCACCCTTGAG
TACAATACACAAAGTTCATCAAAAATTAAACAACGAAATAGAATCGGAAATTAGCTTAAG
TTCAACAAAGATAGAGGAATACAATACAATGGAAAATTGTTGACTACTTATATCAATTGA
GAGTACTTGTCATAATTAAGTCTTTACTCTTATAAAAACAGCAAACAACATAAACAAAAT
CTCATTATAACGAACGTGGACATGTCATCGACAGAC
>L8.1
GTAGTAGTCGTACTGCCTGTAAATTAAAAAAAAAACATAGTCAATTCTTTTCACATAAGA
TAAGCAGATATTTTCCGACTCTATCTCGCGCAGACATAATTAGTTACTTTTTTTCTCTAT
ATTTTTAACGAACAATATGAGCTGAGGTTAGTTATTCTCGCTGTGATCTCAATTTGATTA
AATGCATTTGCTAATGAGCCTATAATGTGATTTTTTTTACTCAGTAGATCCATCTGAATT
TATTTTTTAGTTTCTTTCTCGAATTGCTCTATTCTAGAAGGTTTCGAAGATGGCATCTTA
CTGTTTACAGCAACAAAAGAAGGTATTTGTTATGGTAGAAAGTGAAGTAATACGTCAACA
ATCACGTTACAGTCATAATGATGTGCTTAATCAAGCTCAAGTAGCTAAGCGAAATTTTGA
GATAAAAAGCATAAGCTTAAGCAGAGAATGTATTTGCAACCAGTTGGCAAAATACCTGAT
TTTGAAAACTTACCATCTTCATCACAGTTTGATTGTGAAACTGTTGAGATCTCTCTCGAA
CATGCTCATCTTTATCAGAATGCAGTCCAACTGATCGAACAACGCGAAGAGTTTGTTGTA
ATTGAAGATGATTTTGGACATGCATTAGAAGAAATGATGACAAATGGTAAAAGTCCGTCA
TTTAAGAATTTAGTTGAAGCATGCAGAAAATATGATAAAGAAGAGGATATCCAGATGCAT
CATAACAAGAGTAATGATACGTATGGATATTTTATTGAACATGGTGTTGCTGAAGACGAT
GCCAGAGCATACAGTTTTGCCATTGCATTTTATACAGGTGGATATAGTGCTGCACTTAAT
TTAGATGCCACTACTGTTGCTAGACGATTAGTAAAACAAGATCAACTGTATGTTGATCAA
GCAAAAATTGATGATAGAGCAGCCATGATTTTGTATTATCTTACTAAAGGTCTCTCTCAT
ATTGATTTCTATTGGGGCGTCGTAGTACGATATATTAATTTGGAACCAGAAGACCTGGCG
GATTATAAAGCAGGTGAAATTGTGACTTGGCTGCAGTTCAGTAGTTCTGATAAGGGTGGA
CAAGATATGTCACATTTTACTGAACGTAACACCATTTTTTATATATGCTCATTAACTGGT
CGAAGCATACAATACTTTTCGAACTGTGATCAGCAAGAAGATGAAGTTCTTTTTCTTCCT
CACTCATCATTTCTTGTTTGTCATGTGTCGTATGATAACACAATTAGAAAAAACACAATA
TATTTAAGACAGGTGCGTTCTTTCTTCTAACAATTATGTAATAAATTTGTTTGTGTCTGT
TAGATTGAACTAGGATTTTCCAAATACATTATACTTTGGGTTGATGACAATATTTTTAAT
GCAGAATGGGAAAACAAGAGACATATGGAAAAAGGTAGTACGCTAGGAACTGGTGTCAAT
GTTCATTTCATTCCTAAATCGAATACTAACTCAGCTCTAGCATTCCTGCGTTTGGAATTC
GGTCAACGCTTGCGAGGAAGCAGCACATTTCGAATCGTGACTGATATGAAGAGAACCAAT
GAAGAATCGCCTGACACAGCTGGTGCTCATTTAATACACGAAGTACGTAACCTCGGATTT
CACCAATATTTTCTTATATTTACCGGTCATGACCAATCTGCATACGAAAAATTGGAAAAA
ACATTGGGTACTAGAAATCCGATTGCTGTCAAAGTAACACATGAACAAGCCGTACTAGAG
AAGTTTGTTCTTTTTCAAAACGTTTAAAATTTATATTAAATCAAGCATTATTTTCCTGAT
TCTACGTCCAAACTAATTCTTTTTTTTTCTAAATAAATCGACTTCTAAGCCACCTTTGAT
TACAATACACAAAATTCATCAAAAATTAAACAACGAAATAGAATCGGAAATTAGCTTAAG
TTCAACAAAGATAGAGGAATACAATACAATGGAAAATTGTTGACTACTTATATCAATTGA
GAGTACTTGTCATAATTAAGTCTTTACTCTTATAAAAACAGCAAACAACATAAACAAAAT
CTCATTATAACGAACGTGGACATGTCATCGATAGAA
>L8.2
GTAGTAGTCGTACTGCCTGTAAATTAAAAAAAAAACATAGTCAATTCTTTTCACATAAGA
TAAGCAGATATTTTCCGACTCTATCTCGCGCAGACATAATTAGTTACTTTTTTTCTCTAT
ATTTTTAACGAACAATATGAGCTGAGGTTAGTTATTCTCGCTGTGATCTCAGTTTGATTA
AACGCATTTGCCAATGAGTCTATAAAGTGATTTTTTTTACTCAGTAGATCCATCTGAATT
TATTTTTTAGTTTCTTTCTCGAATTGCTCTATTCTAGATGGTTTCGAAGATGGCATCTTA
CTGTTTACAGCAACAAAAGAAGGTATTTGTTATGGTAGAAAGTGAAGTAATACGTCAACA
ATCACGTTATAGTCATAATGATGTGCTTAATCAAGCTCAAGTAGCTAAGCGAAATTTTGA
GATAAAAAGCATAAGCTTAAGCAGAGAATGTATTTGCAACCAGTTGGCAAAATACCTGAT
TTCGAAAACTTACCATCTTCATCACAGTTTGATTGTGAAACTGTTGAGATCTCTCTCGAA
CATGCTTATCTTTATCAGAATGCAGTCCAACTGATCGAACAACGCGAAGAGTTTGTTGTA
ATTGAAGATGATTTTGGACATGCATTAGAAGAAATGATGGCAAATGGTAAAAGTCCGTCA
TTTAAGAATTTAGTTGAAGCATGCAGAAAATATGATAAAGAAGAGGATATCCAGATGCAT
CATAACAAGAGTAATGATACGTATGGATATTTTATTGAACATGGTGTTGCTGAAGACGAT
GCCAGAGCATACAGTTTTGCCATTGCATTTTATACAGGTGGATATAGTGCTGCACTTAAT
TTAGATGCCACTACTGTTGCTAGACGATTAGTAAAACAAGATCAACTGTATGTTGATCAA
GCAAAAATTGATGATAGAGCAGCCATGATTTTGTATTATCTTACTAAAGGTCTCTCTCAT
ATTGATTTCTATTGGGGCGTCGTGGTACGATATATTAATTTGGAACCAGAAGACCTGGCG
GATTATAAAGCAGGTGAAATTGTGACTTGGCTGCAGTTCAGTAGTTCTGATAAGGGTGGA
CAAGATATGTCACATTTTACTGAACGTAACACCATTTTTTATATATGCTCATTCACTGGT
CGAAGCATACGATACTTTTCGAACTGTGATCAACAAGAAGATGAAGTTCTTTTTCTTCCT
CACTCATCATTTCTTGTTTGTCATGTATCGTATGATAACACAATTAGAAAAAACACAATA
TATTTAAGACAGGTGCGTTCTTTCTTCTAACAATTATGTAATAAATTTGTTTGTGTCTGT
TAGATTGAACTAGGATTTTCCAAATACATTATACTTTGGGTTGATGACAATATTTTTAAT
GCAGAATGGGAAAACAAGAGACATATGGAAAAAGGTAGTACGCTAGGAACTGGTGTCAAT
GTTCATTTCATTCCTAAATCGAATACTGACTCAGCTCTAGAATTCCTGCGTTCGGAATTC
GGTCAACGCTTGCGAGGAAGCAGCACATTTCGAATCGTGACTGATATGAAGAGAACCAAT
GAAGAATCGCCTGACACAGCTGGTGCTCATTTAATACACGAAGTACGTAACCTCGGATTT
CACCAATATTTTCTTATATTTACCGGTCATGACCAATCTGCATACGAAAAATTGGAAAAA
ACATTGGGTACTAGAAATCCGATTGCTGTCAAAGTAACACATGAACAAGCCGTACTAGAG
AAGTTTGTTCTTTTTCAAAACGTTTAAAATTTATATTAAATCAAGCATTATTTTCCTGAT
TCTACGTCCAAACTAATTCTTTTTTTTTCTAAATAAATCGACTTCTAAGCCACCTTTGAT
TACAATACACAAAATTCATCAAAAATTAAACAACGAAATAGAATCGGAAATTAGCTTAAG
TTCAACAAAGATAGAGGAATGCAATACAATGGAAAGCTGTTGACTATTCATATCAATTGA
GAGTACTTGTCATAATCAAGTCTTTACTCTTATAAAAACAGCAAACAACATAAACAAAAT
CTCATTATAACGAACGTGGACATGTCATCGATAGAA
>L9.1
GTAGTAGTCGTACTGCCTGTAAATTAAAAAAAAAACATAGTCAATTCTTTTCACATAAGA
TAAGCAGATATTTTCCGACTCTATCTCGCGCAGACATAATTAGTTACTTTTTTTCTCTAT
ATTTTTAACGAACAATATGAGCTGAGGTTAGTTATTCTCGCTGTGATCTCAATTTGATTA
AATGCATTTGCTAATGAGCCTATAATGTGATTTTTTTTACTCAGTAGATCCATCTGAATT
TATTTTTTAGTTTCTTTCTCGAATTGCTCTATTCTAGAAGGTTTCGAAGATGGCATCTTA
CTGTTTACAGCAACAAAAGAAGGTATTTGTTATGGTAGAAAGTGAAGTAATACGTCAACA
ATCACGTTATAGTCATAATGATGTGCTTAATCAAGCTCAAGTAGCTAAGCGAAATTTTGA
GATAAAAAGCATAAGCTTAAGCAGAGAATGTATTTGCAACCAGTTGGCAAAATACCTGAT
TTTGAAAAATTACCATCTTCATCACAGTTCGATTGTGAAACTGTTGAGATCTCTCTCGAA
CATGCTTATCTTTATCAGAATGCAGTCCAACTGATCGAACAACGCGAAGAGTTTGTTGTA
ATTGAAGATGATTTTGGACATGCATTAGAAGAAATGATGGCAAATGGTAAAAGTCCGTCA
TTTAAGAATTTAGTTGAAGCATGTAGAAAATATGATAAAGAAGAGGATATCCAGATGCAT
CATAACAAGAGTAATGATACGTATGGATATTTTATTGAACATGGTGTTGCTGAAGACGAT
GCCAGAGCATACAGTTTTGCCATTGCATTTTATACAGGTGGATATAGTGCTGCACTTAAT
TTAGATGCCACTACTGTTGCTAGACGATTAGTAAAACAAGATCAACTGTATGTTGATCAA
GCAAAAATTGATGATAGAGCAGCCATGATTTTGTATTATCTTACTAAAGGTCTCTCTCAT
ATTGATTTCTATTGGGGCGTCGTAGTACGATATATTAATTTGGAACCAGAAGACCTGGCG
GATTATAAAGCAGGTGAAATTGTGACCTGGCTGCAGTTCAGTAGTTCTGATAAGGGTGGA
CAAGATATGTCACATTTTACTGAACGTAACACCATTTTTTATATATGCTCATTAACTGGT
CGAAGCATACGATACTTTTCGAACTGTGATCAGCAAGAAGATGAAGTTCTTTTTCTTCCT
CACTCATCATTTCTTGTTTGTCATGTGTCGTATGATAACACAATTAGAAAAAACACAATA
TATTTAAGACAGGTGCGTTCTTTCTTCTAACAATTATGTAATAAATTTGTTTGTGTCTGT
TAGATTGAACTAGGATTTTCCAAATACATTATACTTTGGGTTGATGACAATATTTTTAAT
GCAGAATGGGAAAACAAGAGACATATGGAAAAAAGTAGTACGCTAGGAACTGGTGTCAAT
GTTCATTTCATTCCTAAATCGAATACTAACTCAGCTCTAGCATTCCTGCGTTTGGAATTC
GGTCAACGCTTGCGAGGAAGCAGCACATTTCGAATCGTGACTGATATGAAGAGAACCAAT
GAAGAATCGCCTGACACAGCTGGTGCTCATTTAATACACGAAGTACGTAACCTCGGATTT
CACCAATATTTTCTTATATTTACCGGTCATGACCAATCTGCATACGAAAAATTGGAAAAA
ACATTGGGTACTAGAAATCCGATTGCTGTCAAAGTAACACATGAGCAAGCCGTACTAGAG
AAGTTTGTTCTTTTTCAAAACGTTTAAAATTTATATTAGATCAAGCATTATTTTCCTGAT
TCTACGTCCAAACTAATTCTTTTTTTTTCTAAATAAATCGACTTCTAAGCCACCCTTGAG
TACAATACACAAAGTTCATCAAAAATTAAACAACGAAATAGAATCGGAAATTAGCTTAAG
TTCAACAAAGATAGAGGAATACAATACAATGGAAAATTGTTGACTACTTATATCAATTGA
GAGTACTTGTCATAATTAAGTCTTTACTCTTATAAAAACAGCAAACAACATAAACAAAAT
CTCATTATAACGAACGTGGACATGTCATCGACAGAC
>L9.2
TCAATAGTCGTACTGCCTGTAAATTAAAAAAAAAACATAGTCAATTCTTTTCACATAAGA
TAAGCAGATATTTTCCGACTCTATCTCGCGCAGACATAATTAGTTACTTTTTTTCTCTAT
ATTTTTAACGAACAATATGAGCTGAGGTTAGTTATTCTCGCTGTGATCTCAGTTTGATTA
AACGCATTTGCCAATGAGTCTATAAAGTGATTTTTTTTACTCAGTAGATCCATCTGAATT
TATTTTTTAGTTTCTTTCTCGAATTGCTCTATTCTAGATGGTTTCGAAGATGGCATCTTA
CTGTTTACAGCAACAAAAGAAGGTATTTGTTATGGTAGAAAGTGAAGTAATACGCCAACA
ATCACGTTATAGTCATAATGATGTGCTTAATCAAGCTCAAGTAGCTAAGCGAAATTTTGA
GATAAAAAGCATAAGCTTAAACAGAGAATGTATTTGCAACCAGTTGGCAAAATACCTGAT
TTTGAAAAATTACCATCTTCATCACAGTTTGATTGTGAAACTGTTGAGATCTCTCTCGAA
CATGCTTATCTTTATCAGAATGCAGTCCAACTGATCGAACAACGCGAAGAGTTTGTTGTA
ATTGAAGATGATTTTGGACATGCATTAGAAGAAATGATGGCAAATGGTAAAAGTCCGTCA
TTTAAGAATTTAGTTGAAGCATGTAGAAAATATGATAAAGAAGAGGATATCCAGATGCAT
CATAACAAGAGTAATGATACGTATGGATATTTTATTGAACATGGTGTTGCTGAAGACGAT
GCCAGAGCATACAGTTTTGCCATTGCATTTTATACAGGTGGATATAGTGCTGCACTTAAT
TTAGATGCCACTACTGTTGCTAGACGATTAGTAAAACAAGATCAACTGTATGTTGATCAA
GCAAAAATTGATGATAGAGCAGCCATGATTTTGTATTATCTTACTAAAGGTCTCTCTCAT
ATTGATTTCTATTGGGGCGTCGTGGTACGATATATTAATTTGGAACCAGAAGACCTGGCG
GATTATAAAGCAGGTGAAATTGTGACTTGGCTGCAGTTCAGTAGTTCTGATAAGGGTGGA
CAAGATATGTCACATTTTACTGAACGTAACACCATTTTTTATATATGCTCATTCACTGGT
CGAAGCATACGATACTTTTCGAACTGTGATCAACAAGAAGATGAAGTTCTTTTTCTTCCT
CACTCATCATTTCTTGTTTGTCATGTATCGTATGATAACACAATTAGAAAAAACACAATA
TATTTAAGACAGGTGCGTTCTTTCTTCTAACAATTATGTAATAAATTTGTTTGTGTCTGT
TAGATTGAACTAGGATTTTCCAAATACATTATACTTTGGGTTGATGACAATATTTTTAAT
GCAGAATGGGAAAACAAGAGACATATGGAAAAAGGTAGTACGCTAGGAACTGGTGTCAAT
GTTCATTTCATTCCTAAATCGAATACTGACTCAGCTCTAGAATTCCTGCGTTCGGAATTC
GGTCAACGCTTGCGAGGAAGCAGCACATTTCGAATCGTGACTGATATGAAGAGAACCAAT
GAAGAATCGCCTGACACAGCTGGTGCTCATTTAATACACGAAGTACGTAACCTCGGATTT
CACCAATATTTTCTTATATTTACCGGTCATGACCAATCTGCATACGAAAAATTGGAAAAA
ACATTGGGTACTAGAAATCCAGTTGCTGTCAAAGTAACACATGAGCAAGCCGTACTAGAG
AAGTTTGTTCTTTTTCAAAACGTTTAAAATTTATATTAGATCAAGCATTATTTTCCTGAT
TCTACGTCCAAACTAATTCTTTTTTTTTCTAAATAAATCGACTTCTAAGCCACCTTTGAT
TACAATACACAAAGTTCATCAAAAATTAAACAACGAAATAGAATCGGAAATTAGCTTAAG
TTCAACAAAGATAGAGGAATACAATACAATGGAAAATTGTTGACTACTTATATCAATTGA
GAGTACTTGTCATAATTAAGTCTTTACTCTTATAAAAACAGCAAACAACATAAACAAAAT
CTCATTATAACGAACGTGGACATGTCATCGATAGAA
