# Supplementary material for: Genomic signatures of recombination in a natural population of the bdelloid rotifer Adineta vaga
Source: Nat Commun. 2020 Dec 18;11:6421. doi: 10.1038/s41467-020-19614-y (PMC7749112; doi:10.1038/s41467-020-19614-y)
Supplement: Supplementary file 11 — Supplementary Data 7 [file 41467_2020_19614_MOESM11_ESM.zip › Supplementary_Data_7/panel.A.contig3341.7345-9943.fasta]

>L6.1
CGGTGTTATTCTTGATCAAATTGATTATACATATGGACGATATATATCTATAACGCGAAA
TGGAATTGTTTCACATTGGTCTATGTCATTAAAACTTATTCGAGAATCAACTATTCGATC
CAATCAACAAAAAAAACAGTAAAATATTTATTCAAACATTCGATATACTCTTCATTATCT
AAATAGAACTATCCCATTATGGATTACATGTATGTGTGTATTACCCGATATGAATTCTTT
TGTTATTGCTACTACAGAACGTGATCTAATTTTTTATGATATCAATTCACATCTATATAC
TGGTTCAATTATGATTAATTATTTTCCAGCTAGTTTAACAACAATTTCTTATCGAATGAA
TATCAAAGATAGTTTTCAATCTGCTATTTTTTGTGGAGATTCATTAGGAAATTTATTTAT
TTTTCAAGCTAAAGATCCATATAAACCGATGTTTCATTTATCAGATATAACGTATCAATT
ACAAACAGGATCAATGAGATATTATTCATTCCCACGTATTGTTAATGATGAATATTCCAC
TGTATCAGTGATAAGTTTTTGTAATTTACATTATGATTGGATTGTTCAAGTAAAATGGAT
TTCTGATCTTGATTTATTTGTATCATGTGCATTAACATCAAAGAAAAGTTTATATATTGG
AGATTTACATAAGAAAACAGAGAAATATGCAATAGCAAAGAAAGGTTTTGGAGTTTTTGA
TTATTGTACGGTAAGAAAATTTAGATGATTAGCTATATTTTTATTTTGTTTGTAATGACA
AAGGCATATCGTTCAATAGTTACTGGTGGTAATGATGGTGTTATTCGTTTTTGGGATCCA
TTTGTGACAGAAAGAGCTGCAGCAATTCTACGTGGACATAATTCATCGATTACTCATTTA
GTTGTTGATAATCAAGATGCACATGTGATCAGTATTGATAAAGGAAAAAGTAATTTGTTT
TTAAGAAAACAAAATCAACTACCGACGATTACATTTAGATGTCATCATCTGGGATATTCA
AACACTAAAGATGATTCAACGTATCTCACATACATTACTTGATTTATCAAGTCAAGATTT
AACCATATGCTATTTAAATCCTACACAACAAAATCTAATTATTGGTAATAAAAAACTTCT
ATCATTATCACATACGAATGAATCTTATACTCACAATGAACGAACATCACATTTATATGC
TATAACACAAATTTTATTTAATCCTTTGTTTGATGTTATTATCTCAGCCGATGAAAGTTC
AACTATAAATGTATGGAATATTGTTACAGGTGAAAAAATAATGCATATTTTAAATGCACA
TGTAACACAATTTGATGAATATAATGAATATGCAATCGAAATTACAGCTATGTGTTTTGA
TGAAGCAAAACGTCGTTTGATAACAGGTGCACATGATGGTTCACTTGCATTATGGAATTT
TAATAATGGTCATAATCTTTATCGGATTACTTCGAGTGGTGTTCATGCTAAAGAAATTAC
CGCATTATTACATGAAAATGAAAGATTATTTGTAGCAGGATGGTCGAGACGTATACGAGT
CTTTCATTTAGGAAAATCTATTGTTATTCGACAAGGTTTGTCTTATGATTACACATCTAG
TTTTACATCAAATATGAAATGAGAGTTGTTTGTTTTAGTGGATGAATTTCGTTCATTACA
TAATGATGATATTCTATCGATGAGTATGGTTATGAACATTCTTGCTACGGGTAATAATCT
AGTTTCTAAATGATTGCTTTCTATTTTTTTTTCTCGGATAAATTTTTAGCTAGTTATGAT
GGTGATATCATTCTTTGGACAATTGAAACCGGCATGCCATTTATGAGATTAAATTCTTCC
GAAGATATCAAACCAAAGTTAATATCACTTTCCTGGTTATATAAACAGACAGTAATTTTA
GATAAAACATTATATTTTTCATTTACTTTATTATCTAATCTAGACAAAAAGTGCGATTCA
AGCGGTGTTTCCTAAATATTTCTCACATCAACGAATTAGAAGATTAAAAAGACGTCATAC
AGATAATACTGAACGGTTGATTAATTTTGATTTCATATAAATTCAAGTCAGATATTTCTT
TGTATAGAATCCGTCAAACATTACTAACTCGTCTTCGAACAAATTATGAAACATCCATTG
AAAGTTTTCTGTTCGTCTTTTATTTCTTAGTTTCATTTCATATTTGATCATATTCTAGGA
AAACAAATACCTATCATCAATCTCATCAATCAACAATTTCTTCTGATTATCATCTAGATC
AATTACTTTTCCTTCATACACGAGAAATCAGTCCACTTACAGCAACTCTAATTACAGCAG
GGAGTATGGGTTGGATTTGGTGGTGGTCTATCCATGTTATCGGAAGTTTAATTGCTGTTT
TTAATGGTGCAAGAAAACCTCAAGGTTGATTTGAAAAGTTCAGTTTTCGATACATATCTT
TGTTTTTTAGAACACGTTTTAGCAATTTGTGTTGACGAGAAATGTAATATTTTATTTACA
TGTAAGTATGGGATGGGATTGTTTCATTCTATACGAAGCTCTCTAAGCGACTTCCTTGAA
AAGCACTAATAGATATATA
>L6.2
TGGTGTTATTCTGGATCAAATTGATTATACATATGGACGATATATGTCTATAACGCGAAA
TGGAATTGTTTCACATTGGTCTATGTCATTAAAACTTATTCGAGAATCAACTATTCGATC
CAATCAACAAAAAAAACAGTAAAATATTTATTCAAACATTCGATATACTCTTCATTATCT
AAATAGAACTATCCCATTATGGATTACATGTATGTGTGTATTACCCGATATGAATTCTTT
TGTTATTGCTACTACAGAACGTGATCTAATTTTTTATGATATCAATTCACATCTATATAC
TGGTTCAATAATGATTAATTATTTTCCAGCTAGTTTAACAACAATTTCTTATCGAATGAA
TATCAAAGATAGTTTTCAATCTGCTATTTTTTGTGGAGATTCATTAGGAAATTTATTTAT
TTTTCAAGCTAAAGATCCATATAAACCCATGTTTCATTTATCAGATATAACGTATCAATT
ACAAACAGGATCAATGAGATATTATTCATTCCCACGTATTGTTAATGATGAATATTTCAC
TATATCAGTGATAAGTTTTTGTAATTTACATTATGATTGGATTGTTCAAGTAAAATGGAT
TTCTGATCTTGATTTATTTGTATCATGTGCATTAACATCAAAGAAAAGTTTATATATTGG
AGATTTACATAAGAAAACAGAGAAATATGCAATAGCAAAGAAAGGTTTTGGAGTTTTTGA
TTATTGTACGGTAAGAAAATTTAGATGATTAGCTATATTTCTATTTTGTTTGTAATGACA
AAGGCATATCGTTCAATAGTTACTGGTGGTAATGATGGTGTTATTCGTTTTTGGGATCCA
TTTGTGACAGAAAGAGCTGCAGCAATTCTACGTGGACATAATTCATCGATTACTCATTTA
GTTGTTGATAATCAAGATGCACATGTGATCAGTATTGATAAAGGAAAAAGTAATTTGTTT
TTAAGAAAACAAAATCAACTACCGACGATTACATTTAGATGTCATCATCTGGGATATTCA
AACATTAAAGATGATTCAACGTATCTCACATACATTACTTGATTTATCAAGTCAAGATTT
AACCATATGCTATTTAAATCCTACACAACAAAATCTAATTATTGGTAATAAAAAAATTCT
ATCATTATCACATACGAATGAATCTTATACTCACAATGAACGAACATCACATTTATATGC
TATAACACAAATTTTATTTAATCCTTTGTTTGATGTTATTATCTCAGCCGATGAAAGTTC
AACTATAAATGTATGGAATATTGTTACAGGTGAAAAAATAATGCATATTTTAAATGCACA
TGTAACACAATTTGATGAATATAATGAATATGCAATCGAAATTACAGCTATGTGTTTTGA
TGAAGCAAAACGTCGTTTGATAACAGGTGCACATGATGGTTCACTTGCATTATGGAATTT
TAATAATGGTCATAATCTTTATCGGATTACTTCGAGTGGTGTTCATGCTAAAGAAATTAC
CGCATTATTACATGAAAATGAAAGATTATTTGTAGCAGGATGGTCGAGACGTATACGAGT
CTTTCATTTAGGAAAATCTATTGTTATTCGACAAGGTTTGTCTTATGATTACACATCTAG
TTTTACATCAAATATGAAATGAGAGTTGTCTGTTGTAGTGGATGAATTTCGTTCATTACA
TAATGATGATATTCTATCAATGAGTATGGTTATGAACATTCTTGCTACGGGTAATAATCT
AGTTTCTAAATGATTGCTTTCTATTTTTTTTTCTCGGATAAATTTTTAGCTAGTTATGAT
GGTGATATCATTCTTTGGACAATTGAAACCGGCATGCCATTTATGAGATTAAATTCTTCC
GAAGATATCAAACCAAAGTTAATATCACTTTCCTGGTTATATAAACAGACAGTAATTTTA
GATAAAACATTATATTTTTCATTTACTTTATTATCTAATCCAGACAAAAGGTGCGATTCA
AGCGGTGTTTCCTAAATATTTCTCACATCAACGAATTAGAAGATTAAAAAGACGTCATAC
AGATAATACTGAACGGTTGATTAATTTTGATTTCATATAAATTCAAGTCAGATATTTCTT
TGTATAGAATCCGTCAAACATTACTAACTCGTCTTCGAACAAATTATGAAACATCCATTG
AAAGTTTTCTGTTCGTCTTTTATTTCTTAGTTTCATTTCATATTTGATCATATTCTAGGA
AAACAAATACCTATCATCAATCTCATCAATCAACAATTTCTTCTGATTATCATCTAGATC
AATTACTTTTCCTTCATACACGAGAAATCAGTCCACTTACAGCAACTCTAATTACAGCAG
GGAGTATGGGTTGGATTTGGTGGTGGTCTATCCATGTTATCGGAAGTTTAATTGCTGTTT
TTAATGGTGCAAGAAAACCTCAAGGTTGATTTGAAAAGTTCAGTTTTCGATACATATCTT
TGTTTTTTAGAACACGTTTTAGCAATTTGTGTTGACGAGAAATGTAATATTTTATTTACA
TGTAAGTATGGGAAGGGATTGTTTCATTCTATACGAAGCTCTCTAAGCGACTTCCTTGAA
AAGCACTAATAGATATATG
>L7.1
CGGTGTTATTCTTGATCAAATTGATTATACATATGGACGATATATATCTATAACGCGAAA
TGGAATTGTTTCACATTGGTCTATGTCATTAAAACTTATTCGAGAATCAACTATTCGATC
CAATCAACAAAAAAAACAGTAAAATATTTATTCAAACATTCGATATACTCTTCATTATCT
AAATAGAACTATCCCATTATGGATTACATGTATGTGTGTATTACCCGATATGAATTCTTT
TGTTATTGCTACTACAGAACGTGATCTAATTTTTTATGATATCAATTCACATCTATATAC
TGGTTCAATTATGATTAATTATTTTCCAGCTAGTTTAACAACAATTTCTTATCGAATGAA
TATCAAAGATAGTTTTCAATCTGCTATTTTTTGTGGAGATTCATTAGGAAATTTATTTAT
TTTTCAAGCTAAAGATCCATATAAACCCATGTTTCATTTATCAGATATAACGTATCAATT
ACAAACGGGATCAATGAGATATTATTCATTCCCACGTATTGTTAATGATGAATATTCCAC
TGTATCAGTGATAAGTTTTTGTAATTTACATTATGATTGGATTGTTCAAGTAAAATGGAT
TTCTGATCTTGATTTATTTGTATCATGTGCATTAACATCAAAGAAAAGTTTATATATTGG
AGATTTACATAAGAAAACAGAGAAATATGCAATAGCAAAGAAAGGTTTTGGAGTTTTTGA
TTATTGTACGGTAAGAAAATTTAGATGATTAGCTATATTTCTATTTTGTTTGTAATGACA
AAGGCATATCGTTCCATAGTTACTGGTGGTAATGATGGTGTTATTCGTTTTTGGGATCCA
TTTGTGACAGAAAGAGCTGCAGCAATTCTACGTGGACATAATTCATCGATTACTCATTTA
GTTGTTGATAATCAAGATGCACATGTGATCAGTATTGATAAAGGAAAAAGTAATTTGTTT
TTAAGAAAACAAAATCAACTACCGACGATTACATTTAGATGTCATCATCTGGGATATTCA
AACACTAAAGATGATTCAACGTATATCACATACATTACTTGATTTATCAAGTCAAGATTT
AACCATATGCTATTTAAATCCTACACAACAAAATCTAATTATTGGTAATAAAAAACTTCT
ATCATTATCATATACAAATGAATCTTACACTCACAATGAACGAACATCACATTTATATGC
TATAACACAAATTTTATTTAATCCTTTGTTTGATGTAATTATCTCAGCCGATGAAAGTTC
AACTATAAATGTATGGAATATTGTTACAGGTGAAAAAATAATGCATATTTTAAATGCACA
TGTAACACAATTTCATGAATATAATGAATATGCAATCGAAATTACAGCTATGTGTTTTGA
TGAAGCAAAACGTCGTTTGATAACAGGTGCACATGATGGTTCACTTGCATTATGGAATTT
TAATAATGGTCATAATCTTTATCGGATTACTTCGAGTGGTGTTCATGCTAAAGAAATTAC
TGCATTATTACATGAAAATGAAAGATTATTTGTAGCAGGATGGTCGAGACGTATACGAGT
CTTTCATTTAGGAAAATCTATTGTTATTCGACAAGGTTTGTCTTATGATTACACATCTAG
TTTTACATTAAATACGAAATGAGAGTTGTCTGTTGTAGTGGATGAATTTCGTTCATTACA
TAATGATGATATTCTATCAATGAGTATGGTTATGAACATTCTCGCTACGGGTAATAATCT
AGTTTCTAAATGATTGCTTTCTATTTTTTTTTCTCGGATAAATTTTTAGCTAGTTATGAT
GGTGATATCATTCTTTGGACAATTGAAACCGGCATGCCATTTATGAGATTAAATTCTTCC
GAAGATATCAAACCAAAGTTAATATCACTTTCCTGGTTATATAAACAGACAGTAATTTTA
GATAAAACATTATATTTTTCATTTACTTTATTATCTAATCTAGACAAAAGGTGCGATTCA
AGCAGTGTTTCCTAAATATTTCTCACGTCAACGAATTAGAAGATTAAAAAGACGTCATAC
AGATAATACTGAACGGTTGATTAATTTTGATTTCATATAAATTCAAGTCAGATATTTCTT
TGTATAGAATTCGCCAAACATTACTAACTCGTCTTCGAACAAATTATGAAACATCCATTG
AAAGTTTTCTGTTCGTCTTTTATTTCTTAGTTTCATTTCATATTTGATCATATTCTAGGA
AAACGAATACCTATCATCAATCTCATCAATCAACAATTTCTTCTGATTATCATCTAGATC
AATTACTTTTCCTTCATACACGAGAAATCAGTCCACTTACAGCAACTCTAATTACAGCAG
GGAGTATGGGTTGGATTTGGTGGTGGTCTATCCATGTTATCGGAAGTTTAATTGCTGTTT
TTAATGGTGCAAGAAAACCTCAAGGTTGATTTGAAAAGTTCAGTTTTCGATACATATCTT
TGTTTTTTAGAACACGTTTTAGCAATTTGTGTTGACGAGAAATGTAATATTTTATTTACA
TGTAAGTATGGGATGGGATTGTTTCATTCTATACGAAGCTCTCTAAGCGACTTCCTTGAA
AAGCACTAATAGATATATA
>L7.2
TGGTGTTATTCTGGATCAAATTGATTATACATATGGACGATATATATCTATAACGCGAAA
TGGAATTGTTTCACATTGGTCTATGTCATTAAAACTTATTCGAGAATCAACTATTCGATC
CAATCAACAAAAAAAACAGTAAAATATTTATTCAAACATTCGATATACTCTTCATTATCT
AAATAGAACTATCCCATTATGGATTACATGTATGTGTGTATTACCCGATATGAATTCTTT
TGTTATTGCTACTACAGAACGTGACTTAATTTTTTATGATATCAATTCACATCTATATAC
TGGTTCAATAATGATTAATTATTTTCCAGCTAGTTTAACAACAATTTCTTATCGAATGAA
TATCAAAGATAGTTTTCAATCTGCTATTTTTTGTGGAGATTCATTAGGAAATTTATTTAT
TTTTCAAGCTAAAGATCCATATAAACCCATGTTTCATTTATCAGATATAACATATCAATT
ACAAACGGGATCAATGAGATATTATTCATTCCCACGTATTGTTAATGATGAATATTCCAC
TGTATCAGTGATAAGTTTTTGTAATTTACATTATGATTGGATTGTTCAAGTAAAATGGAT
TTCTGATCTTGATTTATTTGTATCATGTGCATTAACATCAAAGAAAAGTTTATATATTGG
AGATTTACATAAGAAAACAGAGAAATATGCAATAGCAAAGAAAGGTTTTGGAGTTTTTGA
TTATTGTACGGTAAGAAAATTTAGACGATTAGTTATATTTCTATTTTGTTTGTAATGACA
AAGGCATATCGTTCCATAGTTACTGGTGGTAATGATGGTGTTATTCGTTTTTGGGATCCA
TTTGTGACAGAAAGAGCTGCAGCAATTCTACGTGGACATAATTCATCGATTACTCATTTA
GTTGTTGATAATCAAGATGCACATGTGATCAGTATTGATAAAGGAAAAAGTAATTTGTTT
TTAAGAAAACAAAATCAACTACCGACGATTACATTTAGATGTCATCATCTGGGATATTCA
AACATTAAAGATGATTCAACGTATCTCACATACATTACTTGATTTATCAAGTCAAGATTT
AACCATATGCTATTTAAATCCTACACAACAAAATCTAATTATTGGTAATAAAAAACTTCT
ATCATTATCACATACGAATGAATCTTATACTCACAATGAACGAACATCACATTTATATGC
TATAACACAAATTTTATTTAATCCTTTGTTTGATGTAATTATCTCAGCCGATGAAAGTTC
AACTATAAATGTATGGAATATTGTTACAGGTGAAAAAATAATGCATATTTTAAATGCACA
TGTAACACAATTTGATGAATATAATGAATATGCAATCGAAATTACAGCTATGTGTTTTGA
TGAAGCAAAACGTCGTTTGATAACAGGTGCACATGATGGTTCACTTGCATTATGGAATTT
TAATAATGGTCATAATCTTTATCGGATTACTTCGAGTGGTGTTCATGCTAAAGAAATTAC
TGCATTATTACATGAAAATGAAAGATTATTTGTAGCAGGATGGTCGAGACGTATACGAGT
CTTTCATTTAGGAAAATCTATTGTTATTCGACAAGGTTTGTCTTATGATTACACATCTAG
TTTTACATTAAATACGAAATGAGAGTTGTCTGTTGTAGTGGATGAATTTCGTTCATTACA
TAATGATGATATTCTATCAATGAGTATGGTTATGAACATTCTTGCTACGGGTAATAATCT
AGTTTCTAAATGATTGCTTTCTATTTTTTTTTCTCGGATAAATTTTTAGCTAGTTATGAT
GGTGATATCATTCTTTGGACAATTGAAACCGGCATGCCATTTATGAGATTAAATTCTTCC
GAAGATATCAAACCAAAGTTAATATCACTTTCCTGGTTATATAAACAGACAGTAATTTTA
GATAAAACATTATATTTTTCATTTACTTTATTATCTAATCTAGACAAAAGGTGCGATTCA
AGCAGTGTTTCCTAAATATTTCTCACGTCAACGAATTAGAAGATTAAAGAGGCGTCATAC
AGATAATACTGAACGGTTGATTAATTTTGATTTCATATAAATTCAAGTCAGATATTTCTT
TGTATAGAATTCGCCAAACATTACTAACTCGTCTTCGAACAAATTATGAAACATCCATTG
AAAGTTTTCTGTTCGTCTTTTATTTCTTAGTTTCATTTCATATTTGATCATATTCTAGGA
AAACGAATACCTATCATCAATCTCATCAATCAACAATTTCTTCTGATTATCATCTAGATC
AATTACTTTTTCTTCATACAAGAGAAATCAGTCCACTTACAGCAACTCTAATTACAGCAG
GGAGTATGGGTTGGATTTGGTGGTGGTCTATCCATGTTATCGGAAGTTTAATTGCTGTTT
TTAATGGTGCAAGAAAACCTCAAGGTTGATTTGAAAAGTTCAGTTTTCGATACATATCTT
TGTTTTTTAGAACACGTTTTAGCAATTTGTGTTGACGAGAAATGTAATATTTTATTTACA
TGTAAGTATGGGAAGGGATTGTTTCATTCTATACGAAGCTCTCTAAGCGACTTCCTTGAA
AAGCACTAATAGATATATG
>L8.1
CGGTGTTATTCTTGATCAAATTGATTATACATATGGACGATATATATCTATAACGCGAAA
TGGAATTGTTTCACATTGGTCTATGTCATTAAAACTTATTCGAGAATCAACTATTCGATC
CAATCAACAAAAAAAACAGTAAAATATTTATTCAAACATTCGATATACTCTTCATTATCT
AAATAGAACTATCCCATTATGGATTACATGTATGTGTGTATTACCCGATATGAATTCTTT
TGTTATTGCTACTACAGAACGTGATCTAATTTTTTATGATATCAATTCACATCTATATAC
TGGTTCAATTATGATTAATTATTTTCCAGCTAGTTTAACAACAATTTCTTATCGAATGAA
TATCAAAGATAGTTTTCAATCTGCTATTTTTTGTGGAGATTCATTAGGAAATTTATTTAT
TTTTCAAGCTAAAGATCCATATAAACCCATGTTTCATTTATCAGATATAACGTATCAATT
ACAAACAGGATCAATGAGATATTATTCATTCCCACGTATTGTTAATGATGAATATTTCAC
TATATCAGTGATAAGTTTTTTTAATTTACATTATGATTGGATTGTTCAAGTAAAATGGAT
TTCTGATCTTGATTTATTTGTATCATGTGCATTAACATCAAAGAAAAGTTTATATATTGG
AGATTTACATAAGAAAACAGAGAAATATGCAATAGCAAAGAAAGGTTTTGGAGTTTTTGA
TTATTGTACGGTAAGAAAATTTAGATGATTAGCTATATTTCTATTTTGTTTGTAATGACA
AAGGCATATCGTTCAATAGTTACTGGTGGTAATGATGGTGTTATTCGTTTTTGGGATCCA
TTTGTGACAGAAAGAGCTGCAGCAATTCTACGTGGACATAATTCATCGATTACTCATTTA
GTTGTTGATAATCAAGATGCACATGTGATCAGTATTGATAAAGGAAAAAGTAATTTATTT
TTAAGAAAACAAAATCAACTACCGACGATTACATTTAGATGTCATCATCTGGGATATTCA
AACATTAAAGATGATTCAACGTATCTCACATACATTACTTGATTTATCAAGTCAAGATTT
AACCATATGCTATTTAAATCCTACACAACAAAATCTAATTATTGGTAATAAAAAACTTCT
ATCATTATCATATACAAATGAATCTTACACTCACAATGAACGAACATCACATTTATATGC
TATAACACAAATTTTATTTAATCCTTTGTTTGATGTAATTATCTCAGCCGATGAAAGTTC
AACTATAAATGTATGGAATATTGTTACAGGTGAAAAAATAATGCATATTTTAAATGCACA
TGTAACACAATTTCATGAATATAATGAATATGCAATCGAAATTACAGCTATGTGTTTTGA
TGAAGCAAAACGTCGTTTGATAACAGGTGCACATGATGGTTCACTTGCATTATGGAATTT
TAATAATGGTCATAATCTTTATCGGATTACTTCGAGTGGTGTTCATGCTAAAGAAATTAC
TGCATTATTACATGAAAATGAAAGATTATTTGTAGCAGGATGGTCGAGACGTATACGAGT
CTTTCATTTAGGAAAATCTATTGTTATTCGACAAGGTTTGTCTTATGATTACACATCTAG
TTTTACATTAAATACGAAATGAGAGTTGTCTGTTGTAGTGGATGAATTTCGTTCATTACA
TAATGATGATATTCTATCAATGAGTATGGTTATGAACATTCTCGCTACGGGTAATAATCT
AGTTTCTAAATGATTGCTTTCTATTTTTTTTTCTCGGATAAATTTTTAGCTAGTTATGAT
GGTGATATCATTCTTTGGACAATTGAAACCGGCATGCCATTTATGAGATTAAATTCTTCC
GAAGATATCAAACCAAAGTTAATATCACTTTCCTGGTTATATAAACAGACAGTAATTTTA
GATAAAACATTATATTTTTCATTTACTTTATTATCTAATCTAGACAAAAGGTGCGATTCA
AGCAGTGTTTCCTAAATATTTCTCACGTCAACGAATTAGAAGATTAAAAAGACGTCATAC
AGATAATACTGAACGGTTGATTAATTTTGATTTCATATAAATTCAAGTCAGATATTTCTT
TGTATAGAATCCGTCAAACATTACTAACTCGTCTTCGAACAAATTATAAAACATCCATTG
AAAGTTTTCTGTTCGTCTTTTATTTCTTAGTTTCATTTCATATTTGATCATATTCTAGGA
AAACGAATACCTATCATCAATCTCATCAATCAACAATTTCTTCTGATTATCATCTAGATC
AATTACTTTTTCTTCATACAAGAGAAATCAGTCCACTTACAGCAACTCTAATTACAGCAG
GGAGTATGGGTTGGATTTGGTGGTGGTCTATCCATGTTATCGGAAGTTTAATTGCTGTTT
TTAATGGTGCAAGAAAACCTCAAGGTTGATTTGAAAAGTTCAGTTTTCGATACATATCTT
TGTTTTTTAGAACACGTTTTAGCAATTTGTGTTGACGAGAAATGTAATATTTTATTTACA
TGTAAGTATGGGAAGGGATTGTTTCATTCTATACGAAGCTCTCTAAGCGACTTCCTTGAA
AAGCACTAATAGATATATG
>L8.2
TGGTGTTATTCTTGATCAAATTGATTATACATATGGACGATATATATCTATAACGCGAAA
TGGAATTGTTTCACATTGGTCTATGTCATTAAAACTTATTCGAGAATCAACTATTCGATC
CAATCAACAAAAAAAACAGTAAAATATTTATTCAAACATTCGATATACTCTTCATTATCT
AAATAGAACTATCCCATTATGGATTACATGTATGTGTGTATTACCCGATATGAATTCTTT
TGTTATTGCTACTACAGAACGTGACTTAATTTTTTATGATATCAATTCACATCTATATAC
TGGTTCAATAATGATTAATTATTTTCCAGCTAGTTTAACAACAATTTCTTATCGAATGAA
TATCAAAGATAGTTTTCAATCTGCTATTTTTTGTGGAGATTCATTAGGAAATTTATTTAT
TTTTCAAGCTAAAGATCCATATAAACCGATGTTTCATTTATCAGATATAACGTATCAATT
ACAAACAGGATCAATGAGATATTATTCATTCCCACGTATTGTTAATGATGAATATTCCAC
TGTATCAGTGATAAGTTTTTGTAATTTACATTATGATTGGATTGTTCAAGTAAAATGGAT
TTCTGATCTTGATTTATTTGTATCATGTGCATTAACATCAAAGAAAAGTTTATATATTGG
AGATTTACATAAGAAAACAGAGAAATATGCAATAGCAAAGAAAGGTTTTGGAGTTTTTGA
TTATTGTACGGTAAGAAAATTTAGACGATTAGTTATATTTCTATTTTGTTTGTAATGACA
AAGGCATATCGTTCCATAGTTACTGGTGGTAATGATGGTGTTATTCGTTTTTGGGATCCA
TTTGTGACAGAAAGAGCTGCAGCAATTCTACGTGGACATAATTCATCGATTACTCATTTA
GTTGTTGATAATCAAGATGCACATGTGATCAGTATTGATAAAGGAAAAAGTAATTTGTTT
TTAAGAAAACAAAATCAACTACCGACGATTACATTTAGATGTCATCATCTGGGATATTCA
AACATTAAAGATGATTCAACGTATCTCACATACATTACTTGATTTATCAAGTCAAGATTT
AACCATATGCTATTTAAATCCTACACAACAAAATCTAATTATTGGTAATAAAAAACTTCT
ATCATTATCACATACGAATGAATCTTACACTCACAATGAACGAACATCACATTTATATGC
TATAACACAAATTTTATTTAATCCTTTGTTTGATGTTATTATCTCAGCCGATGAAAGTTC
AACTATAAATGTATGGAATATTGTTACAGGTGAAAAAATAATGCATATTTTAAATGCACA
TGTAACACAATTTGATGAATATAATGAATATGCAATCGAAATTACAGCTATGTGTTTTGA
TGAAGCAAAACGTCGTTTGATAACAGGTGCACATGATGGTTCACTTGCATTATGGAATTT
TAATAATGGTCATAATCTTTATCGGATTACTTCGAGTGGTGTTCATGCTAAAGAAATTAC
TGCATTATTACATGAAAATGAAAGATTATTTGTAGCAGGATGGTCGAGACGTATACGAGT
CTTTCATTTAGGAAAATCTATTGTTATTCGACAAGGTTTGTCTTATGATTACACATCTAG
TTTTACATCAAATATGAAATGAGAGTTGTTTGTTTTAGTGGATGAATTTCGTTCATTACA
TAATGATGATATTCTATCGATGAGTATGGTTATGAACATTCTTGCTACCGGTAATAATCT
AGTTTCTAAATGATTGCTTTCTATTTTTTTTTCTCGGATAAATTTTTAGCTAGTTATGAT
GGTGATATCATTCTTTGGACAATTGAAACCGGCATGCCATTTATGAGATTAAATTCTTCC
GAAGATATCAAACCAAAGTTAATATCACTTTCCTGGTTATATAAACAGACAGTAATTTTA
GATAAAACATTATATTTTTCATTTACTTTATTATCTAATCTAGACAAAAGGTGCGATTCA
AGCAGTGTTTCCTAAATATTTCTCACGTCAACGAATTAGAAGATTAAAAAGACGTCATAC
AGATAATACTGAACGGTTGATTAATTTTGATTTCATATAAATTCAAGTCAGATATTTCTT
TGTATAGAATCCGTCAAACATTACTAACTCGTCTTCGAACAAATTATGAAACATCCATTG
AAAGTTTTCTGTTCGTCTTTTATTTCTTAGTTTCATTTCATATTTGATCATATTCTAGGA
AAACGAATACCTATCATCAATCTCATCAATCAACAATTTCTTCTGATTATCATCTAGATC
AATTACTTTTCCTTCATACACGAGAAATCAGTCCACTTACAGCAACTCTAATTACAGCAG
GGAGTATGGGTTGGATTTGGTGGTGGTCTATCCATGTTATCGGAAGTTTAATTGCTGTTT
TTAATGGTGCAAGAAAACCTCAAGGTTGATTTGAAAAGTTCAGTTTTCGATACATATCTT
TGTTTTTTAGAACACGTTTTAGCAATTTGTGTTGACGAGAAATGTAATATTTTATTTACA
TGTAAGTATGGGAAGGGATTGTTTCATTCTATACGAAGCTCTCTAAGCGACTTCCTTGAA
AAGTACTAATAGATATATG
>L9.1
TGGTGTTATTCTGGATCAAATTGATTATACATATGGACGATATATATCTATAACGCGAAA
TGGAATTGTTTCACATTGGTCTATGTCATTAAAACTTATTCGAGAATCAACTATTCGATC
CAATCAACAAAAAAAACAGTAAAATATTTATTCAAACATTCGATATACTCTTCATTATCT
AAATAGAACTATCCCATTATGGATTACATGTATGTGTGTATTACCCGATATGAATTCTTT
TGTTATTGCTACTACAGAACGTGACTTAATTTTTTATGATATCAATTCACATCTATATAC
TGGTTCAATAATGATTAATTATTTTCCAGCTAGTTTAACAACAATTTCTTATCGAATGAA
TATCAAAGATAGTTTTCAATCTGCTATTTTTTGTGGAGATTCATTAGGAAATTTATTTAT
TTTTCAAGCTAAAGATCCATATAAACCCATGTTTCATTTATCAGATATAACATATCAATT
ACAAACGGGATCAATGAGATATTATTCATTCCCACGTATTGTTAATGATGAATATTCCAC
TGTATCAGTGATAAGTTTTTGTAATTTACATTATGATTGGATTGTTCAAGTAAAATGGAT
TTCTGATCTTGATTTATTTGTATCATGTGCATTAACATCAAAGAAAAGTTTATATATTGG
AGATTTACATAAGAAAACAGAGAAATATGCAATAGCAAAGAAAGGTTTTGGAGTTTTTGA
TTATTGTACGGTAAGAAAATTTAGACGATTAGTTATATTTCTATTTTGTTTGTAATGACA
AAGGCATATCGTTCCATAGTTACTGGTGGTAATGATGGTGTTATTCGTTTTTGGGATCCA
TTTGTGACAGAAAGAGCTGCAGCAATTCTACGTGGACATAATTCATCGATTACTCATTTA
GTTGTTGATAATCAAGATGCACATGTGATCAGTATTGATAAAGGAAAAAGTAATTTGTTT
TTAAGAAAACAAAATCAACTACCGACGATTACATTTAGATGTCATCATCTGGGATATTCA
AACATTAAAGATGATTCAACGTATCTCACATACATTACTTGATTTATCAAGTCAAGATTT
AACCATATGCTATTTAAATCCTACACAACAAAATCTAATTATTGGTAATAAAAAACTTCT
ATCATTATCACATACGAATGAATCTTATACTCACAATGAACGAACATCACATTTATATGC
TATAACACAAATTTTATTTAATCCTTTGTTTGATGTAATTATCTCAGCCGATGAAAGTTC
AACTATAAATGTATGGAATATTGTTACAGGTGAAAAAATAATGCATATTTTAAATGCACA
TGTAACACAATTTGATGAATATAATGAATATGCAATCGAAATTACAGCTATGTGTTTTGA
TGAAGCAAAACGTCGTTTGATAACAGGTGCACATGATGGTTCACTTGCATTATGGAATTT
TAATAATGGTCATAATCTTTATCGGATTACTTCGAGTGGTGTTCATGCTAAAGAAATTAC
TGCATTATTACATGAAAATGAAAGATTATTTGTAGCAGGATGGTCGAGACGTATACGAGT
CTTTCATTTAGGAAAATCTATTGTTATTCGACAAGGTTTGTCTTATGATTACACATCTAG
TTTTACATTAAATACGAAATGAGAGTTGTCTGTTGTAGTGGATGAATTTCGTTCATTACA
TAATGATGATATTCTATCAATGAGTATGGTTATGAACATTCTTGCTACGGGTAATAATCT
AGTTTCTAAATGATTGCTTTCTATTTTTTTTTCTCGGATAAATTTTTAGCTAGTTATGAT
GGTGATATCATTCTTTGGACAATTGAAACCGGCATGCCATTTATGAGATTAAATTCTTCC
GAAGATATCAAACCAAAGTTAATATCACTTTCCTGGTTATATAAACAGACAGTAATTTTA
GATAAAACATTATATTTTTCATTTACTTTATTATCTAATCTAGACAAAAGGTGCGATTCA
AGCAGTGTTTCCTAAATATTTCTCACGTCAACGAATTAGAAGATTAAAGAGGCGTCATAC
AGATAATACTGAACGGTTGATTAATTTTGATTTCATATAAATTCAAGTCAGATATTTCTT
TGTATAGAATTCGCCAAACATTACTAACTCGTCTTCGAACAAATTATGAAACATCCATTG
AAAGTTTTCTGTTCGTCTTTTATTTCTTAGTTTCATTTCATATTTGATCATATTCTAGGA
AAACGAATACCTATCATCAATCTCATCAATCAACAATTTCTTCTGATTATCATCTAGATC
AATTACTTTTTCTTCATACAAGAGAAATCAGTCCACTTACAGCAACTCTAATTACAGCAG
GGAGTATGGGTTGGATTTGGTGGTGGTCTATCCATGTTATCGGAAGTTTAATTGCTGTTT
TTAATGGTGCAAGAAAACCTCAAGGTTGATTTGAAAAGTTCAGTTTTCGATACATATCTT
TGTTTTTTAGAACACGTTTTAGCAATTTGTGTTGACGAGAAATGTAATATTTTATTTACA
TGTAAGTATGGGAAGGGATTGTTTCATTCTATACGAAGCTCTCTAAGCGACTTCCTTGAA
AAGCACTAATAGATATATG
>L9.2
CGGTGTTATTCTTGATCAAATTGATTATACATATGGACGATATATATCTATAACGCGAAA
TGGAATTGTTTCACATTGGTCTATGTCATTAAAACTTATTCGAGAATCAACTATTCGATC
CAATCAACAAAAAAAACAGTAAAATATTTATTCAAACATTCGATATACTCTTCATTATCT
AAATAGAACTATCCCATTATGGATTACATGTATGTGTGTATTACCCGATATGAATTCTTT
TGTTATTGCTACTACAGAACGTGATCTAATTTTTTATGATATCAATTCACATCTATATAC
TGGTTCAATTATGATTAATTATTTTCCAGCTAGTTTAACAACAATTTCTTATCGAATGAA
TATCAAAGATAGTTTTCAATCTGCTATTTTTTGTGGAGATTCATTAGGAAATTTATTTAT
TTTTCAAGCTAAAGATCCATATAAACCGATGTTTCATTTATCAGATATAACGTATCAATT
ACAAACAGGATCAATGAGATATTATTCATTCCCACGTATTGTTAATGATGAATATTCCAC
TGTATCAGTGATAAGTTTTTGTAATTTACATTATGATTGGATTGTTCAAGTAAAATGGAT
TTCTGATCTTGATTTATTTGTATCATGTGCATTAACATCAAAGAAAAGTTTATATATTGG
AGATTTACATAAGAAAACAGAGAAATATGCAATAGCAAAGAAAGGTTTTGGAGTTTTTGA
TTATTGTACGGTAAGAAAATTTAGATGATTAGCTATATTTTTATTTTGTTTGTAATGACA
AAGGCATATCGTTCAATAGTTACTGGTGGTAATGATGGTGTTATTCGTTTTTGGGATCCA
TTTGTGACAGAAAGAGCTGCAGCAATTCTACGTGGACATAATTCATCGATTACTCATTTA
GTTGTTGATAATCAAGATGCACATGTGATCAGTATTGATAAAGGAAAAAGTAATTTGTTT
TTAAGAAAACAAAATCAACTACCGACGATTACATTTAGATGTCATCATCTGGGATATTCA
AACACTAAAGATGATTCAACGTATCTCACATACATTACTTGATTTATCAAGTCAAGATTT
AACCATATGCTATTTAAATCCTACACAACAAAATCTAATTATTGGTAATAAAAAACTTCT
ATCATTATCACATACGAATGAATCTTATACTCACAATGAACGAACATCACATTTATATGC
TATAACACAAATTTTATTTAATCCTTTGTTTGATGTTATTATCTCAGCCGATGAAAGTTC
AACTATAAATGTATGGAATATTGTTACAGGTGAAAAAATAATGCATATTTTAAATGCACA
TGTAACACAATTTGATGAATATAATGAATATGCAATCGAAATTACAGCTATGTGTTTTGA
TGAAGCAAAACGTCGTTTGATAACAGGTGCACATGATGGTTCACTTGCATTATGGAATTT
TAATAATGGTCATAATCTTTATCGGATTACTTCGAGTGGTGTTCATGCTAAAGAAATTAC
CGCATTATTACATGAAAATGAAAGATTATTTGTAGCAGGATGGTCGAGACGTATACGAGT
CTTTCATTTAGGAAAATCTATTGTTATTCGACAAGGTTTGTCTTATGATTACACATCTAG
TTTTACATCAAATATGAAATAAGAGTTGTTTGTTTTAGTGGATGAATTTCGTTCATTACA
TAATGATGATATTCTATCGATGAGTATGGTTATGAACATTCTTGCTACGGGTAATAATCT
AGTTTCTAAATGATTGCTTTCTATTTTTTTTTCTCGGATAAATTTTTAGCTAGTTATGAT
GGTGATATCATTCTTTGGACAATTGAAACCGGCATGCCATTTATGAGATTAAATTCTTCC
GAAGATATCAAACCAAAGTTAATATCACTTTCCTGGTTATATAAACAGACAGTAATTTTA
GATAAAACATTATATTTTTCATTTACTTTATTATCTAATCTAGACAAAAAGTGCGATTCA
AGCGGTGTTTCCTAAATATTTCTCACATCAACGAATTAGAAGATTAAAAAGACGTCATAC
AGATAATACTGAACGGTTGATTAATTTTGATTTCATATAAATTCAAGTCAGATATTTCTT
TGTATAGAATCCGTCAAACATTACTAACTCGTCTTCGAACAAATTATGAAACATCCATTG
AAAGTTTTCTGTTCGTCTTTTATTTCTTAGTTTCATTTCATATTTGATCATATTCTAGGA
AAACAAATACCTATCATCAATCTCATCAATCAACAATTTCTTCTGATTATCATCTAGATC
AATTACTTTTCCTTCATACACGAGAAATCAGTCCACTTACAGCAACTCTAATTACAGCAG
GGAGTATGGGTTGGATTTGGTGGTGGTCTATCCATGTTATCGGAAGTTTAATTGCTGTTT
TTAATGGTGCAAGAAAACCTCAAGGTTGATTTGAAAAGTTCAGTTTTCGATACATATCTT
TGTTTTTTAGAACACGTTTTAGCAATTTGTGTTGACGAGAAATGTAATATTTTATTTACA
TGTAAGTATGGGATGGGATTGTTTCATTCTATACGAAGCTCTCTAAGCGACTTCCTTGAA
AAGCACTAATAGATATATA
