# Supplementary material for: Genomic signatures of recombination in a natural population of the bdelloid rotifer Adineta vaga
Source: Nat Commun. 2020 Dec 18;11:6421. doi: 10.1038/s41467-020-19614-y (PMC7749112; doi:10.1038/s41467-020-19614-y)
Supplement: Supplementary file 11 — Supplementary Data 7 [file 41467_2020_19614_MOESM11_ESM.zip › Supplementary_Data_7/panel.C.contig127.2599-4994.fasta]

>L6.1
GATGAAAAAATATTTATTATTTCTATTTTTTTTTCAAGTAATTAATCAATTGTTCATGAC
ATTTCTCGTGATATTTGAATATTGTATACTTAATATAGATGAGAGGTAAATAGAACAGTC
CTATGTGTTTAATTTATAATTCTCTTGTGAGAAAAAACAAGCGTGTGATGAAAACAAATT
GTCGTTTTTTGAAGAACGAAAAGGAAAAAAACAAACCATGTGATTATTTTTCATTTGAAA
GAAAAAAACATAAACGATGAGTGAATTTTCTTCATTAAATATTCTTATTTTCGGTGTTGA
TAGTCAAGTAACTGAGAAAGTTAGTAATCGACTTCGATCTCATGGTATTGAAGCACAAGC
ATTGGCAATTTCAAATACACAAGAAAGTGATAATGAAATTGAACGTATTGTAGAATCAAA
GAATTGGAATGGTCTTATTATTGGTCATGGTGTTCGGCAAAATCAAGAATGGTTCGAACG
AATAATGCAAATTGTCAATAGGGTGAATTCAAATATATCTATGATTAATACACGAGGTCC
AGATGATGTAGAAAATGCAATTGAACGTCATTTTAATATTAAACTACAATTGACAGAGAC
TTAGTTTATCCACGATTAACTGATATTATTTTTCAATTTACGTTCTAGTAGAGTTTTTGA
AGATTATTCTAATAAACGTATCTATCATATATGTTCTTTTTTCTTAAAATCTTAAAAATA
CGACACTTCATGGAGAATATATAAACAATTTAAATACATATATATTCAATTTTTCCTTAT
TGGACATTGAATATAAAACCGGAGAAACAACATTATAGAAATCTGTACAAAGCGTGTAAT
GATGATGCATGTATTTATTCTAATCTTACATGTTTTTATTATCAATCGAGCCTAAAATGG
AAATAAACATTATTAACTTGTTCAATAGTTTTTTTCCACTGAATTATAGTGAATGCGAAT
CTGGCTATGTTTCATTAGATAATATTTATATTGTTATATTCAGTGCATGTCACAAGGGTC
ACTAGTACGACAGTTTTATCAGTGATTCACTCACATATACTAGAAAAAATACTGCACGTG
TATTTTCGTTATTTCTTTATTTATAATTTACTTTTCGTATATCGTTTGAATAAGAGTGAC
TGAATCCATGGAAGGTCGTCCACCATGTCCACCATTTACACGAGAAACTGCTATTCAAAA
AGTTCGTGCTGTTGAAGATGGTTGGAATAGTCGAAATCCGCAACGTGTTTCCACAGCGTA
TAGTGAAGATAGTTGTTGGCGTAATCGTACTGAATTTATTCATGGTCGTGAAGAAATTAT
TGCATTTCTTAAACGTAAATGGACAAAAGAACTTGATTATCGATTAATTAAAGAACTTTG
GTCTTATGATGGAAATCGTATTGCTGTTCGTTTTGCTTATGAATGGCATGATGATTCAGG
AAATTGGTTTCGTTCATATGGAAATGAAAATTGGGAATTTAATGAACTTGGATTGATGAT
TCAACGTCATGCTTCTATTAATGATTTACCAATAACAGAAGAAGAACGAAAATTTCGTTG
GTTACTTGGACGACGACCAGATGATCATGCTGGTTTAACAGAATTAAATCTATAAACTTA
AATTTTATTGTTTCGAAGGATGTTTCTTCATGAAAACTATAATAAAGAAGATTTCGATGT
TTTTTATTGCTTGATTGTATCTTATTACATATTGTCAATTGTTAATTATTTATCGATATG
AAAATCTTTCTCATTTAATCAATCACGGATCAAAATGACCGGCTCCCTAATCAAACTAAG
AATAGCTGAATGACTGATCATTAAGAATCATTTAATAATCAGAAGAAGTGACATTGATTT
ATCTGTTATGGTTCGTTGATCACATCTGTATGTTTTGTTTTGTTAAGGATAAATATTATC
GACTCATTTTTCATCATATTTCATAAGATATTTAGTCGACTATTATTATGTCTATTCTAA
CACGCGAACAGATCGAAAATACACGTATTTGGATCAAGGCATTTTATGAAGCATGTGATT
CATTTGAAGTTCAAGATTGGATTACTGAATTCTTTCAAGATGATGCAATCGTTCATATAT
GCAATCTTCCAGTTATTCAGGGACATTCACAAATTATTGATCATTTTGAAGAACATTATT
CTTTACTATCACTGCTTGAACATAATATTAAGGGTGTAGATATTTCATCGGAACGATATT
ATATTCGTGTTGAAGTAACTTCAGTTGTGAAAAATGATCCTGGACAAATACCGATAAGAC
TTAATGGACTTATGATTATTGAAAAGAAATTTGATGATGAAAAGTTACATTGTCTTAGTG
TATTTATCGATTCAACTCCGCTTATAAATAGACTCCAGACCTGTATGTAGATTATG
>L6.2
GATGAAAAAATATTTATTATTTCTATTTTTTTTTCAAGTAATTAATCAATTGTTCATGAC
ATTTCTCGTGATATTTGAATATTGTATACTTAATATAGATGAGAGGTAAATAGAACATTC
CTATGTGTTTAATTTATAATTCTCTTGTGAGAAAAAACAAGCGTGTGATGAAAACAAATT
GTCGTTTTTTGAAGAACGAAAAGGAAAAAAACAAACCATGTGATTATTTTTCATTTGAAA
GAAAAAAACATAAATGATGAGTGAAATTTCTTCATTAAATATTCTTATTTTCGGTGTTGA
TAGTCAAGTAACTGAGAAAGTTAGTAATCGACTTCGATCTCATGGTATTGAAGCACAAGC
ATTGGCAATTTCAAATACACAAGAGAGTGATAATGAAATTGAACGTATTGTAGAATCAAA
GAATTGGAATGGTCTTATTATTGGTCATGGTGTTCGACAAAATCAAGAATGGTTCGAACG
AATAATGCAAATTGTCAATAGGGTGAATTCCAATATATCTATGATTAATACACGAGGTCC
AGATGATGTAGAAAATGCAATTGAACGTCATTTTAATATTAAATTACAATTGACAGAGAC
TTAGTTTATCCACGATTAACTGATATTATTTTTCAATTTACGCTTTAGTAGAGTTTTTGA
AGATTATTCTAATAAACGTATCTATCATATATGTTCTTTTTTCTTAAAATCTTAAAAATA
CGACACTTCATGGAGAATATATAAACAATTTAAATACATATATATTCAATTTTTCCTTAT
TGGACATTGAATATAAAACCGGAGAAACAACATTATAGAAATCTGTACAAAGCGTGTAAT
GATGATGCATGTATTTATTCTAATCTTACATGTTTTTATTATCAATCGAGCCTAAAATGG
AAATAAACATTATTGACTTGTTCAATAGTTTTTTTCCACTGAATTATAATGAATGCGAAT
CTGGCTATGTTTCATTAGATAATATTTATATTGTTATATTCAGTGCATGTCACAAAGGTC
ACTAGTACGACAGTTTTATCAGTGATTCATTCACATATAATAGAAAAAATACTGCACGTG
TATTTTCGTTATTTCTTTATTTATAATTTACTTTTCGTATATCGTTTGAATAAGAATGAC
TGAATCCATGGAAGGTCGTCCACCATGTCCACCATTTACACGAGAAACTGCTATTCAAAA
AGTTCGTGCTGCTGAAGATGGTTGGAATAGTCGAAATCCGCAACGTGTTTCCACAGCGTA
CAGTGAAGATAGTTGTTGGCGAAATCGTACTGAATTTATTCATGGTCGTGAAGAAATTAT
TGCATTTCTTGAACGTAAATGGACAAAAGAACTTGATTATCGATTAATTAAAGAACTTTG
GTCTTATGATGGAAATCGTATTGCTGTTCGTTTTGCTTATGAATGGCATGATGATTCAGG
AAATTGGTTTCGTTCGTATGGAAATGAAAATTGGGAATTTAATGAACTTGGATTGATGAT
TCAACGTCATGCTTCTATTAATGATTTACCAATAACAGAAGAAGAACGAAAATTTCGTTG
GTTACTTGGACGACGACCAGATGATCATGCTGGTTTAACAGAATTAAATCTATAAACTTA
AATTTTATTGTTTCGAAGGATGTTTCTGCATGAAAACTATAATAAAGAAGATTTCGATGT
TTTTTATTGCTTGATTGTATCTTATTACATATTGTCAATTGTTAATTATTTATCGATATG
AAAATCTTTCTCATTTAATCAATCACGGATCAAAATGACCGGCTCCCTAATCAAACTAAG
AATAGCTGAATGACTGATCATTAAGAATCATTTAATAATCAGAAGAAGTGACATTGATTT
ATCTGTTATGGTTCGTTGATCACATCTGTATGTTTTGTTTTGTTAAGGATAAATATTATC
GACTCATTTTTCATCATATTTCATAAGATATTTAGTCGACTATTATTATGTCTATTCTAA
CACGCGAACAGATCGAAAATACACGTATTTGGATCAAGGCATTTTATGAAGCATGTGATT
CATTTGAAGTTCAAGATTGGATTACTGAATTCTTTCAAGATGATGCAATTGTTCACATAT
GCAATCTTCCAGTCATTCAGGGACATTCACAAATTATTGATCATTTTGAAGAACATTATT
CTTTACTATCACTGCTTGAACATAATATTAAGGGTGTAGATATTTCATCGGAACGATATT
ATATTCGTGTTGAAGTAACTTCAGTTGTGAAAAATGATCCTGGACAAATACCGATAAGAC
TTAATGGACTTATGATTATTGAAAAGAAATTTGATGATGAAAAGTTACATTGTCTTAGTG
TATTTATCGATTCAACTCCGCTTATAAATAGACTCCAGACCTGTATGTAGATTATG
>L7.1
GATGAAAAAATATTTATTATTTCTATTTTTTTTTCAAGTAATTAATCAATTGTTCATGAC
ATTTCTCGTGATATTTGAATATTGTATACTTAATATAGATGAGAGGTAAATAGAACATTC
CTATGTGTTTAATTTATAATTCTCTTGTGAGAAAAAACAAGCGTGTGATGAAAACAAATT
GTCGTTTTTTGAAGAACGAAAAGGAAAAAAACAAACCATGTGATTATTTTTCATTTGAAA
GAAAAAAACATAAATGATGAGTGAAATTTCTTCATTAAATATTCTTATTTTCGGTGTTGA
TAGTCAAGTAACTGAGAAAGTTAGTAATCGACTTCGATCTCATGGTATTGAAGCACAAGC
ATTGGCAATTTCAAATACACAAGAGAGTGATAATGAAATTGAACGTATTGTAGAATCAAA
GAATTGGAATGGTCTTATTATTGGTCATGGTGTTCGACAAAATCAAGAATGGTTCGAACG
AATAATGCAAATTGTCAATAGGGTGAATTCCAATATATCTATGATTAATACACGAGGTCC
AGATGATGTAGAAAATGCAATTGAACGTCATTTTAATATTAAATTACAATTGACAGAGAC
TTAGTTTATCCACGATTAACTGATATTATTTTTCAATTTACGCTTTAGTAGAGTTTTTGA
AGATTATTCTAATAAACGTATCTATCATATATGTTCTTTTTTCTTAAAATCTTAAAAATA
CGACACTTCATGGAGAATATATAAACAATTTAAATACATATATATTCAATTTTTCCTTAT
TGGACATTGAATATAAAACCGGAGAAACAACATTATAGAAATCTGTACAAAGCGTGTAAT
GATGATGCATGTATTTATTCTAATCTTACATGTTTTTATTATCAATCGAGCCTAAAATGG
AAATAAACATTATTGACTTGTTCAATAGTTTTTTTCCACTGAATTATAATGAATGCGAAT
CTGGCTATGTTTCATTAGATAATATTTATATTGTTATATTCAGTGCATGTCACAAAGGTC
ACTAGTACGACAGTTTTATCAGTGATTCATTCACATATAATAGAAAAAATACTGCACGTG
TATTTTCGTTATTTCTTTATTTATAATTTACTTTTCGTATATCGTTTGAATAAGAATGAC
TGAATCCATGGAAGGTCGTCCACCATGTCCACCATTTACACGAGAAACTGCTATTCAAAA
AGTTCGTGCTGCTGAAGATGGTTGGAATAGTCGAAATCCGCAACGTGTTTCCACAGCGTA
CAGTGAAGATAGTTGTTGGCGAAATCGTACTGAATTTATTCATGGTCGTGAAGAAATTAT
TGCATTTCTTGAACGTAAATGGACAAAAGAACTTGATTATCGATTAATTAAAGAACTTTG
GTCTTATGATGGAAATCGTATTGCTGTTCGTTTTGCTTATGAATGGCATGATGATTCAGG
AAATTGGTTTCGTTCGTATGGAAATGAAAATTGGGAATTTAATGAACTTGGATTGATGAT
TCAACGTCATGCTTCTATTAATGATTTACCAATAACAGAAGAAGAACGAAAATTTCGTTG
GTTACTTGGACGACGACCAGATGATCATGCTGGTTTAACAGAATTAAATCTATAAACTTA
AATTTTATTGTTTCGAAGGATGTTTCTGCATGAAAACTATAATAAAGAAGATTTCGATGT
TTTTTATTGCTTGATTGTATCTTATTACATATTGTCAATTGTTAATTATTTATCGATATG
AAAATCTTTCTCATTTAATCAATCACGGATCAAAATGACCGGCTCCCTAATCAAACTAAG
AATAGCTGAATGACTGATCATTAAGAATCATTTAATAATCAGAAGAAGTGACATTGATTT
ATCTGTTATGGTTCGTTGATCACATCTGTATGTTTTGTTTTGTTAAGGATAAATATTATC
GACTCATTTTTCATCATATTTCATAAGATATTTAGTCGACTATTATTATGTCTATTCTAA
CACGCGAACAGATCGAAAATACACGTATTTGGATCAAGGCATTTTATGAAGCATGTGATT
CATTTGAAGTTCAAGATTGGATTACTGAATTCTTTCAAGATGATGCAATTGTTCACATAT
GCAATCTTCCAGTCATTCAGGGACATTCACAAATTATTGATCATTTTGAAGAACATTATT
CTTTACTATCACTGCTTGAACATAATATTAAGGGTGTAGATATTTCATCGGAACGATATT
ATATTCGTGTTGAAGTAACTTCAGTTGTGAAAAATGATCCTGGACAAATACCGATAAGAC
TTAATGGACTTATGATTATTGAAAAGAAATTTGATGATGAAAAGTTACATTGTCTTAGTG
TATTTATCGATTCAACTCCGCTTATAAATAGACTCCAGACCTGTATGTAGATTATG
>L7.2
GATGAAAAAATATTTATTATTTCTATTTTTTTTTCAAGTAATTAATCAATTGTTCATGAC
ATTTCTCGTGATATTTGAATATTGTATACTTAATATAGATGAGAGGTAAATAGAACATTC
CTATGTGTTTAATTTATAATTCTCTTGTGAGCAAAAACAAGCGTGTGATGAAAACAAATT
GTCGTTTTTTGAAGAACGAAAAGGAAAAAAACAAACCATGTGATTATTTTTCATTTGAAA
GAAAAAAACATAAACGATGAGTGAATTTTCTTCATTGAATATTCTTATTTTCGGTGTTGA
TAGTCAAGTAACTGAGAAAGTTAGTAATCGACTTCGATCTCATGGTATTGAAGCACAAGC
ATTGGCAATTTCAAATACACAAGAAAGTGATAATGAAATTGAACGTATTGTAGAATCGAA
GAGTTGGAATGGTCTTATTATTGGTCATGGTGTTCGACAAAATCAAGAATGGTTCGAACG
AATAATGCAAATTGTCAATAGGGTGAATTCCAATATATCTATGATTAATACGCGAGGTCC
AGATGATGTAGAAAATGCAATTGAACGTCATTTTAATATTAAACTACAATTGACAGAGAC
TTAGTTTATCCACGATTAACTGATATTATTTTTCAATTTACGTTCTAGTAGAGTTTTTGA
AGATTATTCTAATAAACGTATCTATCATATATGTTCTTTTTTCTTAAAATCTTAAAAATA
CGACACTTCATGGAGAATATATAAACAATTTGAATACATATATATTCAATTTTTCCTTAT
TGGACATTGAATATAAAACCGGAGAAACAACATTATTGAAATCTATACAAAGCGTGTAAT
GATGACGCATGTATTTATTCTAATCTTACATGTTTTCATTATCAATCGAGCCTAAAATCG
AAATAAATATTATTAACTTGTTCAATAGTTTTTTTCCACTGAATTATAATGAATGCGAAT
CTGGCTATGTTTCATTAGATAATATTTATATTGTTATATTCAGTGCATGTCACAAAGGTT
ACTAGTACGACAGTTTTATCAGTGATTCATTCACATATAATAGAAAAAATACTGCACGTG
TATTTTCGTTATTTCTTTATTTATAATTTACTTTTCGTATATCGTTTGAATAAGAATGAC
TGAATTTATGGAAGGTCGTCCACCATGTCCACCATTTACACGAGAAACTGCTATTCAAAA
AGTTCGTGCTGCTGAAGATGGTTGGAATAGTCGAAATCCACAACGTGTTTCCACAGCGTA
TAGTGAAGATAGTTGTTGGCGTAATCGTACTGAATTTATTCATGGTCGTGAAGAAATTAT
TGCATTTCTTAAACGTAAATGGACAAAAGAACTTGATTATCGATTAATTAAAGAACTTTG
GTCTTATGATGGAAATCGTATTGCTGTTCGTTTTGCTTATGAATGGCATGATGATTCAGG
AAATTGGTTTCGTTCATATGGAAATGAAAATTGGGAATTTAATGAACTTGGATTGATGAT
TCAACGTCATGCTTCTATTAATGATTTACCAATAACAGAAGAAGAACGAAAATTTCGTTG
GTTACTTGGACGACGACCAGATGATCATGCTGGTTTAACAGAATTAAATCTATAAACTTA
AATTTTATTGTTTCGAAGGATGTTTCTGCATGAAAACTATAATAAAGAAGATTTCGATGT
TTTTTATTGCTTGATTGTATCTTATTACATATTGTCAATTGTTAATTATTTATCGATATG
AAAATCTTTCTCATTTAATCAATCACGGATCAAAATGACCGGCTCCCTAATCAAACTAAG
AATAGCTGAATGACTGATCATTAAGAATCATTTAATAATCAGAAGAAGTGACATTGATTT
ATCTGTTATGGTTCGTTGATCACATCTGTATGTTTTGTTTTGTTAAGGATAAATATTATC
GACTCATTTTTCATCATATTTCATAAGATATTTAGTCGACTATTATTATGTCTATTCTAA
CACGCGAACAGATCGAAAATACACGTATTTGGATCAAGGCATTTTATGAAGCATGTGATT
CATTTGAAGTTCAAGATTGGATTACTGAATTCTTTCAAGATGATGCAACCGTTCATATAT
GCAATCTTCCAGTTATTCAGGGACATTCACAAATTATTGATCATTTTGAAGAACATTATT
CTTTACTATCACTGCTTGAACATAATATTAAGGGTGTAGATATTTCATCGGAACGATATT
ATATTCGTGTTGAAGTAACTTCAGTTGTGAAAAATGATCCTGGACAAATACCGATAAGAC
TTAATGGACTTATGATTATTGAAAAGAAATTTGATGATGAAAAGTTACATTGTCTTAGTG
TATTTATCGATTCAACTCCGCTTATAAATAGACTCCAGATCTGTATGTAGATTATA
>L8.1
GATGAAAAAATATTTATTATTTCTATTTTTTTTTCAAGTAATTAATCAATTGTTCATGAC
ATTTCTCGTGATATTTGAATATTGTATACTTAATATAGATGAGAGGTAAATAGAACATTC
CTATGTGTTTAATTTATAATTCTCTTGTGAGAAAAAACAAGCGTGTGATGAAAACAAATT
GTCGTTTTTTGAAGAACGAAAAGGAAAAAAACAAACCATGTGATTATTTTTCATTTGAAA
GAAAAAAACATAAACGATGAGTGAATTTTCTTCATTAAATATTCTTATTTTCGGTGTTGA
TAGTCAAGTAACTGAGAAAGTTAGTAATCGACTTCGATCTCATGGTATTGAAGCACAAGC
ATTGGCAATTTCAAATACACAAGAAAGTGATAATGAAATTGAACGTATTGTAGAATCGAA
GAATTGGAATGGTCTTATTATTGGTCATGGTGTTCGACAAAATCAAGAATGGTTCGAACG
AATAATGCAAATTGTCAATAGGGTGAATTCCAATATATCTATGATTAATACGCGAGGTCC
AGATGATGTAGAAAATGCAATTGAACGTCATTTTAATATTAAATTACAATTGACAGAGAC
CTAGTTTATCCACGATTAACTGATATTATTTTTCAATTTACGTTCTAGTAGAGTTTTTGA
AGATTATTCTAATAAACGTATCTATCATATATGTTCTTTTTTCTTAAAATCTTAAAAATA
CGACACTTCATGGAGAATATATAAACAATTTAAATACATATATATTCAATTTTTCCTTAT
TGGACATTGAATATAAAACCGGAGAAACAACATTATAGAAATCTGTACAAAGCGTGTAAT
GATGATGCATGTATTTATTCTAATCTTACATGTTTTTATTATCAATCGAGCCTAAAATGG
AAATAAACATTATTAACTTGTTCAATAGTTTTTTTCCACTGAATTATAGTGAATGCGAAT
CTGGCTATGTTTCATTAGATAATATTTATATTGTTATATTCAGTGCATGTCACAAAGGTC
ACTAGTACGACAGTTTTATCAGTGATTCATTCACATATAATAGAAAAAATACTGCACGTG
TATTTTCGTTATTTCTTTATTTATAATTTACTTTTCGTATATCGTTTGAATAAGAATGAC
TGAATTTATGGAAGGTCGTCCACCATGTCCACCATTTACACGAGAAACTGCTATTCAAAA
AGTTCGTGCTGCTGAAGATGGTTGGAATAGTCGAAATCCGCAACGTGTTTCCACAGCGTA
CAGTGAAGATAGTTGTTGGCGAAATCGTACTGAATTTATTCATGGTCGTGAAGAAATTAT
TGCATTTCTTGAACGTAAATGGACAAAAGAACTTGATTATCGATTAATTAAAGAACTTTG
GTCTTATGATGGAAATCGTATTGCTGTTCGTTTTGCTTATGAATGGCATGATGATTCAGG
AAATTGGTTTCGTTCGTATGGAAATGAAAATTGGGAATTTAATGAACTTGGATTGATGAT
TCAACGTCATGCTTCTATTAATGATTTACCAATAACAGAAGAAGAACGAAAATTTCGTTG
GTTACTTGGACGACGACCAGATGATCATGCTGGTTTAACAGAATTAAATCTATAAACTTA
AATTTTATTGTTTCGAAGGATGTTTCTTCATGAAAACTATAATAAAGAAGATTTCGATGT
TTTTTATTGCTTGATTGTATCTTATTACATATTGTCAATTGTTAATTATTTATCGATATG
AAAATCTTTCTCATTGAATCAATCACGGATCAAAATGACCGGCTCCCTAATCAAACTAAG
AATAGCTGAATGACTGATCATTAAGAATCATTTAATAATCAGAAGAAGTGACATTGATTT
ATCTGTTATGGTTCGTTGATCACATCTGTATGTTTTGTTTTGTTAAGGATAAATATTATC
GACTCATTTTTCATCATATTTCATAAGATATTTAGTCGACTATTATTATGTCTATTCTAA
CACGCGAACAGATCGAAAATACACGTATTTGGATCGAGGCATTTTATGAAGCATGTGATT
CATTTGAAGTTCAAGATTGGATTACTGAATTCTTTCAAGATGGTGCAATCGTTCATATAT
GCAATCTTCCAGTTATTCAGGGACATTCACAAATTATTGATCATTTTGAAGAACATTATT
CTTTACTATCACTGCTTGAGCATAATATTAAGGGTGTAGATATTTCATCGGAACGATATT
ATATTCGTGTTGAAGTAACTTCAGTTGTGAAAAATGATCCTGGACAAATACCGATAAGAC
TTAATGGACTTATGATTATTGAAAAGAAATTTGATGATGAAAAGTTACATTGTCTTAGTG
TATTTATCGATTCAACTCCGCTTATAAATAGACTCCAGACCTGTATGTAGATTATG
>L8.2
GATGAAAAAATATTTATTATTTCTATTTTTTTTTCAAGTAATTAATCAATTGTTCATGAC
ATTTCTCGTGATATTTGAATATTGTATACTTAATATAGATGCGAGGTAAATAGAACATTC
CTATGTGTTTAATTTATAATTCTCTTGTGAGCAAAAACAAGCGTGTGATGAAAACAAATT
GTCGTTTTTTGAAGAACGAAAAGGAAAAAAACAAACCATGTGATTATTTTTCATTTGAAA
GAAAAAAACATAAATGATGAGTGAAATTTCTTCATTAAATATTCTTATTTTCGGTGTTGA
TAGTCAAGTAACTGAGAAAGTTAGTAATCGACTTCGATCTCATGGTATTGAAGCACAAGC
ATTAGCAATTTCAAATACACAAGAGAGTGATAATGAAATTGAACGTATTGTAGAATCAAA
GAATTGGAATGGTCTTATTATTGGTCATGGCGTTCGACAAAATCAAGAATGGTTCGAACG
AATAATGCAAATTGTCAATAGGGTGAATTCAAATATATCTATGATTAATACACGAGGTCC
AGATGATGTAGAAAATGCAATTGAACGTCATTTTAATATTAAACTACAATTGACAGAGAC
TTAGTTTATCCACGATTAACTGATATTATTTTTCAATTTACGTTCTAGTAGAGTTTTTGA
AGATTATTCTAATAAACGTATCTATCATATATGTTCTTTTTTCTTAAAATCTTAAAAATA
CGACACTTCATGGAGAATATATAAACAATTTAAATACATATATATTCAATTTTTCCTTAT
TGGACATTGAATATAAAACCGGAGAAACAACATTATAGAAATCTGTACAAAGCGTGTAAT
GATGATGCATGTATTTATTCTAATCTTACATGTTTTTATTATCAATCGAGCCTAAAATGG
AAATAAACATTATTAACTTGTTCAATAGTTTTTTTCCACTGAATTATAGTGAATGCGAAT
CTGGCTATGTTTCATTAGATAATATTTATATTGTTATATTCAGTGCATGTCACAAGGGTC
ACTAGTACGACAGTTTTATCAGTGATTCATTCACATATACTAGAAAAAATACTGCACGTG
TATTTTCGTTATTTCTTTATTTATAATTTACTTTTCGTATATCGTTTGAATAAGAGTGAC
TGAATCCATGGAAGGTCGTCCACCATGTCCACCATTTACACGAGAAACTGCTATTCAAAA
AGTTCGTGCTGCTGAAGATGGTTGGAATAGTCGAAATCCGCAACGTGTTTCCACAGCGTA
TAGTGAAGATAGTTGTTGGCGTAATCGTACTGAATTTATTCATGGTCGTGAAGAAATTAT
TGCATTTCTTAAACGTAAATGGACAAAAGAACTTGATTATCGATTAATTAAAGAACTTTG
GTCTTATGATGGAAATCGTATTGCTGTTCGTTTTGCTTATGAATGGCATGATGATTCAGG
AAATTGGTTTCGTTCATATGGAAATGAAAATTGGGAATTTAATGAACTTGGATTGATGAT
TCAACGTCATGCTTCTATTAATGATTTACCAATAACAGAAGAAGAACGAAAATTTCGTTG
GTTACTTGGACGACGACCAGATGATCATGCTGGTTTAACAGAATTAAATCTATAAACTTA
AATTTTATTGTTTCGAAGGATGTTTCCTCATGAAAACTATAATAAAGAAGATTTCGATGT
TTTTTATTGCTTGATTGTATCTTATTACATATTGTCAATTGTTAATTATTTATCGATATG
AAAATCTTTCTCATTTAATCAATCACGGATCAAAATGACCGGCTCCCTAATCAAACTAAG
AATAGCTGAATGACTGATCATTAAGAATCATTTAATAATCAGAAGAAGTGACATTGATTT
ATCTGTTATGGTTCGTTGATCACATCTGTATGTTTTGTTTTGTTAAGGATAAATATTATC
GACTCATTTTTCATCATATTTCATAAGATATTTAGTCGACTATTATTATGTCTATTCTAA
CACGCGAACAGATCGAAAATACACGTATTTGGATCAAGGCATTTTATGAAGCATGTGATT
CATTTGAAGTTCAAGATTGGATTACTGAATTCTTTCAAGATGATGCAATCGTTCATATAT
GCAATCTTCCAGTTATTCAGGGACATTCACAAATTATTGATCATTTTGAAGAACATTATT
CTTTACTATCACTGCTTGAGCATAATATTAAGGGTGTAGATATTTCATCGGAACGATATT
ATATTCGTGTTGAAGTAACTTCAGTTGTGAAAAATGATCCTGGACAAATACCGATAAGAC
TTAATGGACTTATGATTATTGAAAAGAAATTTGATGATGAAAAGTTACATTGTCTTAGTG
TATTTATCGATTCAACTCCGCTTATAAATAGACTCCAGACCTGTATGTAGATTATG
>L9.1
AATGAAAAAATATTTATTATTTCTATTTTTTTTTCAAGTAATTAATCAATTGTTCATGAC
ATTTCTCGTGATATTTGAATATTGTATACTTAATATAGATGAGAGGTAAATAGAACATTC
CTATGTGTTTAATTTATAATTCTCTTGTGAGAAAAAACAAGCGTGTGATGAAAACAAATT
GTCGTTTTTTGAAGAACGAAAAGGAAAAAAACAAACCATGTGATTATTTTTCATTTGAAA
GAAAAAAACATAAATGATGAGTGAAATTTCTTCATTAAATATTCTTATTTTTGGTTTTGA
TAGTCAAGTAACTGAGAAAGTTAGTAATCGACTTCGATCTCATGGTATTGAAGCACAAGC
ATTAGCAATTTCAAATACACAAGAGAGTGATAATGAAATTGAACGTATTGTAGAATCAAA
GAATTGGAATGGTCTTATTATTGGTCATGGCGTTCGACAAAATCAAGAATGGTTCGAACG
AATAATGCAAATTGTCAATAGGGTGAATTCAAATATATCTATGATTAATACACGAGGTCC
AGATGATGTAGAAAATGCAATTGAACGTCATTTTAATATTAAACTACAATTGACAGAGAC
CTAGTTTATCCACGATTAACTGATATTAATTTTCAATTTACGCTCTAGTAGAGTTTTTGA
AGATTATTCTAATAAACGTATCTATCATATATGTTCTTTTTTCTTAAAATCTTAAAAATA
CGACACTTCATGGAGAATATATAAACAATTTAAATACATATATATTCAATTTTTCCTTAT
TGGACATTGAATATAAAACCGGAGAAACAACATTATAGAAATCTGTACAAAGCGTGTAAT
GATGATGCATGTATTTATTCTAATCTTACATGTTTTTATTATCAATCGAGCCTAAAATGG
AAATAAACATTATTAACTTGTTCAATAGTTTTTTTCCACTGAATTATAGTGAATGCGAAT
CTGGCTATGTTTCATTAGATAATATTTATATTGTTATATTCAGTGCATGTCACAAAGGTT
ACTAGTACGACAGTTTTATCAGTGATTCATTCACATATAATAGAAAAAATACTGCACGTG
TATTTTCGTTATTTCTTTATTTATAATTTACTTTTCGTATATCGTTTGAATAAGAATGAC
TGAATTTATGGAAGGTCGTCCACCATGTCCACCATTTACACGAGAAACTGCTATTCAAAA
AGTTCGTGCTGCTGAAGATGGTTGGAATAGTCGAAATCCACAACGTGTTTCCACAGCGTA
TAGTGAAGATAGTTGTTGGCGTAATCGTACTGAATTTATTCATGGTCGTGAAGAAATTAT
TGCATTTCTTAAACGTAAATGGACAAAAGAACTTGATTATCGATTAATTAAAGAACTTTG
GTCTTATGATGGAAATCGTATTGCTGTTCGTTTTGCTTATGAATGGCATGATGATTCAGG
AAATTGGTTTCGTTCATATGGAAATGAAAATTGGGAATTTAATGAACTTGGATTGATGAT
TCAACGTCATGCTTCTATTAATGATTTACCAATAACAGAAGAAGAACGAAAATTTCGTTG
GTTACTTGGACGACGACCAGATGATCATGCTGGTTTAACAGAATTAAATCTATAAACTTA
AATTTTATTGTTTCGAAGGATGTTTCTGCATGAAAACTATAATAAAGAAGATTTCGATGT
TTTTTATTGCTTGATTGTATCTTATTACATATTGTCAATTGTTAATTATTTATCGATATG
AAAATCTTTCTCATTTAATCAATCACGGATCAAAATGACCGGCTCCCTAATCAAACTAAG
AATAGCTGAATGACTGATCATTAAGAATCATTTAATAATCAGAAGAAGTGACATTGATTT
ATCTGTTATGGTTCGTTGATCACATCTGTATGTTTTGTTTTGTTAAGGATAAATATTATC
GACTCATTTTTCATCATATTTCATAAGATATTTAGTCGACTATTATTATGTCTATTCTAA
CACGCGAACAGATCGAAAATACACGTATTTGGATCAAGGCATTTTATGAAGCATGTGATT
CATTTGAAGTTCAAGATTGGATTACTGAATTCTTTCAAGATGATGCAATTGTTCATATAT
GCAATCTTCCAGTCATTCAGGGACATTCACAAATTATTGATCATTTTGAAGAACATTATT
CTTTACTATCACTGCTTGAACATAATATTAAGGGTGTAGATATTTCATCGGAACGATATT
ATATTCGTGTTGAAGTAACTTCAGTTGTGAAAAATGATCCTGGACAAATACCGATAAGAC
TTAATGGACTTATGATTATTGAAAAGAAATTTGATGATGAAAAGTTACATTGTCTTAGTG
TATTTATCGATTCAACTCCGCTTATAAATAGACTCCAGATCTGTATGTAGATTATA
>L9.2
GATGAAAAAATATTTATTATTTCTATTTTTTTTTCAAGTAATTAATCAATTGTTCATGAC
ATTTCTCGTGATATTTGAATATTGTATACTTAATATAGATGAGAGGTAAATAGAACAGTC
CTATGTGTTTAATTTATAATTCTCTTGTGAGAAAAAACAAGCGTGTGATGAAAACAAATT
GTCGTTTTTTGAAGAACGAAAAGGAAAAAAACAAACCATGTGATTATTTTTCATTTGAAA
GAAAAAAACATAAATGATGAGTGAAATTTCTTCATTAAATATTCTTATTTTCGGTGTTGA
TAGTCAAGTAACTGAGAAAGTTAGTAATCGACTTCGATCTCATGGTATTGAAGCACAAGC
ATTAGCAATTTCAAATACACAAGAGAGTGATAATGAAATTGAACGTATTGTAGAATCAAA
GAATTGGAATGGTCTTATTATTGGTCATGGCGTTCGACAAAATCAAGAATGGTTCGAACG
AATAATGCAAATTGTCAATAGGGTGAATTCAAATATATCTATGATTAATACACGAGGTCC
AGATGATGTAGAAAATGCAATTGAACGTCATTTTAATATTAAATTACAATTGACAGAGAC
CTAGTTTATCCACGATTAACTGATATTATTTTTCAGCTTACGTTCTAGTAGAGTTTTTGA
AGATTATTCTAATAAACGTATCTATCATATATGTTCTTTTTTCTTAAAATCTTAAAAATA
CGACACTTCATGGAGAATATATAAACAATTTAAATACATATATATTCAATTTTTCCTTAT
TGGACATTGAATATAAAACCGGAGAAACAACATTATAGAAATCTGTACAAAGCGTGTAAT
GATGATGCATGTATTTATTCTAATCTTACATGTTTTTATTATCAATCGAGCCTAAAATCG
AAATAAATATTATTAACTTGTTCAATAGTTTTTTTCCACTGAATTATAATGAATGCGAAT
CTGGCTATGTTTCATTAGATAATATTTATATTGTTATATTCAGTGCATGTCACAAAGGTC
ACTAGTACGACAGTTTTATCAGTGATTCATTCACATATAATAGAAAAAATACTGCACGTG
TATTTTCGTTATTTCTTTATTTATAATTTACTTTTCGTATATCGTTTGAATAAGAATGAC
TGAATTTATGGAAGGTCGTCCACCATGTCCACCATTTACACGAGAAACTGCTATTCAAAA
AGTTCGTGCTGCTGAAGATGGTTGGAATAGTCGAAATCCGCAACGTGTTTCCACAGCGTA
CAGTGAAGATAGTTGTTGGCGAAATCGTACTGAATTTATTCATGGTCGTGAAGAAATTAT
TGCATTTCTTGAACGTAAATGGACAAAAGAACTTGATTATCGATTAATTAAAGAACTTTG
GTCTTATGATGGAAATCGTATTGCTGTTCGTTTTGCTTATGAATGGCATGATGATTCAGG
AAATTGGTTTCGTTCGTATGGAAATGAAAATTGGGAATTTAATGAACTTGGATTGATGAT
TCAACGTCATGCTTCTATTAATGATTTACCAATAACAGAAGAAGAACGAAAATTTCGTTG
GTTACTTGGACGACGACCAGATGATCATGCTGGTTTAACAGAATTAAATCTATAAACTTA
AATTTTATTGTTTCGAAGGATGTTTCTTCATGAAAACTATAATAAAGAAGATTTCGATGT
TTTTTATTGCTTGATTGCATCTTATTACATATTGTCAATTGTTAATTATTTATCGATATG
AAAATCTTTCTCATTTAATCAATCACGGATCAAAATGACCGGCTCCCTAATCAAACTAAG
AATAGCTGAATGACTGATCATTAAGAATCATTTAATAATCAGAAGAAGTGACATTGATTT
ATCTGTTATGGTTCGTTGATCACATCTGTATGTTTTGTTTTGTTAAGGATAAATATTATC
GACTCATTTTTCATCATATTTCATAAGATATTTAGTCGACTATTATTATGTCTATTCTAA
CACGCGAACAGATCGAAAATACACGTATTTGGATCAAGGCATTTTATGAAGCATGTGATT
CATTTGAAGTTCAAGATTGGATTACTGAATTCTTTCAAGATGATGCAATCGTTCATATAT
GCAATCTTCCAGTTATTCAGGGACATTCACAAATTATTGATCATTTTGAAGAACATTATT
CTTTACTATCACTGCTTGAACATAATATTAAGGGTGTAGATATTTCATCGGAACGATATT
ATATTCGTGTTGAAGTAACTTCAGTTGTGAAAAATGATCCTGGACAAATACCGATAAGAC
TTAATGGACTTATGATTATTGAAAAGAAATTTGATGATGAAAAGTTACATTGTCTTAGTG
TATTTATCGATTCAACTCCGCTTATAAATAGACTCCAGATCTGTATGTAGATTATG
