# Supplementary material for: Genomic signatures of recombination in a natural population of the bdelloid rotifer Adineta vaga
Source: Nat Commun. 2020 Dec 18;11:6421. doi: 10.1038/s41467-020-19614-y (PMC7749112; doi:10.1038/s41467-020-19614-y)
Supplement: Supplementary file 12 — Supplementary Data 8 [file 41467_2020_19614_MOESM12_ESM.xlsx]

## Sheet: Supplementary Data 8
Supplementary Data 8. Summary statistics on annotation for SNPs residing within 52 phased genomic segments inferred to be incongruent in L4-L11.
Coordinates of the segment in the L1 diploid assembly	Size (bp)	Total number of SNPs in L4-L11	Total number of non-singleton SNPs in L4-L11	Total number of SNPs annotated as
				Splice site variant	Stop gained variant	Stop or start lost variant	Missense variant	Synonymous variant	Intronic variant	Intergenic variant
contig1000:6701-7725	1025	21	19	0	0	0	0	2	0	19
contig1063:469-1569	1101	59	30	0	0	0	0	0	0	59
contig1240:13688-14533	846	28	24	0	0	0	11	17	0	0
contig140:47046-48206	1161	46	38	0	0	0	27	19	0	0
contig1496:8299-9318	1020	51	35	0	0	0	25	17	7	2
contig1601:7040-8182	1143	31	19	0	0	0	16	7	7	1
contig179:31829-33026	1198	65	57	0	0	0	0	0	0	65
contig1901:8445-9132	688	23	19	0	0	0	16	4	3	0
contig2065:15440-16040	601	30	16	0	0	1	12	9	3	5
contig211:29061-30408	1348	38	33	0	0	0	11	10	15	2
contig219:60039-61529	1491	56	33	0	0	0	19	23	14	0
contig235:37850-38144	295	19	15	0	0	0	1	2	0	16
contig244:28617-29143	527	26	20	0	0	0	14	12	0	0
contig24:43324-44219	896	32	23	0	4	0	9	15	4	0
contig244:43025-43279	255	24	20	0	0	0	1	2	0	21
contig2472:20466-21649	1184	58	35	0	0	0	0	0	0	58
contig2472:4204-4745	542	30	23	0	1	0	12	14	0	3
contig2475:21964-22437	474	17	15	0	0	0	0	0	0	17
contig2864:17591-18274	684	26	21	0	0	0	15	7	4	0
contig2879:13145-15336	2192	103	62	0	0	0	33	46	0	24
contig2920:10886-11565	680	30	28	0	0	0	23	7	0	0
contig3168:8545-9367	823	23	17	0	0	0	4	19	0	0
contig317:27389-28279	891	18	18	0	0	0	0	12	6	0
contig3208:17100-17672	573	31	22	0	1	0	14	8	0	8
contig3225:15160-15698	539	17	16	0	0	0	0	0	0	17
contig3330:16817-18050	1234	62	45	0	0	1	25	19	4	13
contig3341:8581-9878	1298	27	24	0	0	0	5	15	6	1
contig3400:3581-5062	1482	76	51	0	0	0	52	21	3	0
contig366:6317-7486	1170	33	24	0	0	0	0	11	22	0
contig3751:10332-11475	1144	56	39	0	0	0	20	18	11	7
contig4210:7280-7488	209	22	17	0	0	0	12	4	6	0
contig4329:4804-5245	442	20	18	0	0	0	0	0	0	20
contig446:6538-7637	1100	36	23	0	0	0	3	12	21	0
contig4604:10874-11637	764	48	19	0	0	0	8	9	0	31
contig4604:12366-13619	1254	69	47	0	0	0	36	19	0	14
contig4682:4242-4575	334	24	15	0	0	0	3	7	14	0
contig4815:11260-11580	321	22	20	0	0	0	0	0	22	0
contig520:35786-36003	218	20	19	0	0	0	5	7	8	0
contig521:33924-34737	814	42	38	0	0	0	2	8	0	32
contig5408:6132-7621	1490	35	31	0	0	0	14	20	0	1
contig602:12832-13058	227	18	18	0	0	1	8	3	0	6
contig620:26033-27990	1958	81	55	0	0	0	38	43	0	0
contig7145:7264-8208	945	47	38	0	0	0	0	0	0	47
contig718:9154-10105	952	23	19	0	0	0	4	6	13	0
contig7253:7528-8135	608	36	24	0	0	0	3	1	0	32
contig7454:1614-2217	604	28	21	0	0	0	9	5	0	14
contig7565:3392-4159	768	39	32	0	0	0	11	11	17	0
contig772:36640-37315	676	25	15	0	0	0	10	15	0	0
contig781:2391-2992	602	20	18	0	0	0	3	3	0	14
contig802:12851-13231	381	21	19	0	0	0	0	0	0	21
contig9852:128-1218	1091	45	28	0	0	0	24	20	1	0
contig987:1213-1549	337	18	15	0	0	0	3	5	10	0
