# Supplementary material for: Genomic signatures of recombination in a natural population of the bdelloid rotifer Adineta vaga
Source: Nat Commun. 2020 Dec 18;11:6421. doi: 10.1038/s41467-020-19614-y (PMC7749112; doi:10.1038/s41467-020-19614-y)
Supplement: Supplementary file 13 — Supplementary Data 9 [file 41467_2020_19614_MOESM13_ESM.xlsx]

## Sheet: Supplementary Data 9
Supplementary Data 9. GenBank accession numbers for COX1 sequences of reference bdelloid isolates used in Supplementary Figs. 1-3.
GenBank accession number	Species	Isolate ID
EU751023.1	Adineta barbata	A.barbata_UK.a.1
EU751024.1	A. barbata	A.barbata_UK.a.2
EU751025.1	A. barbata	A.barbata_UK.a.3
EU751026.1	A. barbata	A.barbata_UK.a.4
EU751027.1	A. barbata	A.barbata_UK.a.5
EU751028.1	A. barbata	A.barbata_UK.a.6
EU751029.1	A. barbata	A.barbata_UK.a
EF173180.1	A. gracilis	A.gracilis_IT
EF173181.1	A. gracilis	A.gracilis_UK.1
EF173197.1	A. gracilis	A.gracilis_UK.2.1
EF173198.1	A. gracilis	A.gracilis_UK.2.2
EF173199.1	A. gracilis	A.gracilis_UK.2.3
GQ465634.1	A. gracilis	A.gracilis_SE_1.1
GQ465635.1	A. gracilis	A.gracilis_SE_2.1
GQ465636.1	A. gracilis	A.gracilis_SE_2.2
GQ465637.1	A. gracilis	A.gracilis_SE_2.3
GQ465638.1	A. gracilis	A.gracilis_SE_2.4
EF173184.1	A. grandis	A.grandis_AN.1.1
EF173185.1	A. grandis	A.grandis_AN.1.2
DQ078516.1	A. sp.	A.sp._CWB-2005_HuH1.4a
EF173187.1	A. ricciae	A.ricciae_AU.1.1
EF173188.1	A. ricciae	A.ricciae_AU.1.2
GQ465591.1	A. ricciae	A.ricciae_AU.1.3
EF173212.1	A. steineri	A.steineri_IT
EU751080.1	A. steineri	A.steineri_UK.a
EU751081.1	A. steineri	A.steineri_UK.b
GQ465639.1	A. steineri	A.steineri_SE_1.1
GQ465640.1	A. steineri	A.steineri_SE_1.2
GQ465598.1	A. steineri	A.steineri_BG_1
GQ465599.1	A. steineri	A.steineri_PO_2
GQ465600.1	A. steineri	A.steineri_PO_1
GQ465601.1	A. steineri	A.steineri_UK_1
GQ465602.1	A. steineri	A.steineri_Ukr_1
GQ465603.1	A. steineri	A.steineri_Ukr_2.2
GQ465604.1	A. steineri	A.steineri_Ukr_2.1
GQ465605.1	A. steineri	A.steineri_Ukr_3
GQ465641.1	A. tuberculosa	A.tuberculosa_SE_1.1
GQ465642.1	A. tuberculosa	A.tuberculosa_SE_1.2
JX184001.1	A. vaga	A.vaga_2.0
DQ078513.1	A. sp.	A.sp_CWB-2005_Rou1.6
DQ078514.1	A. sp.	A.sp_CWB-2005_Rou1.8
DQ078519.1	Habrotrocha sp.	H.sp._CWB-2005_BCB1.2b
EF173182.1	A. sp.	A.sp_ES.1
EF173183.1	A. sp.	A.sp_ES.2
EF173186.1	A. sp.	A.sp_AU.1
EF173189.1	A. sp.	A.sp_AN.1
EF173190.1	A. sp.	A.sp_AN.2.1
EF173191.1	A. sp.	A.sp_AN.2.2
EF173192.1	A. sp.	A.sp_AN.2.3
EF173193.1	A. sp.	A.sp_AN.2.4
EF173194.1	A. sp.	A.sp_AN.3.1
EF173195.1	A. sp.	A.sp_AN.3.2
EF173196.1	A. sp.	A.sp_UK.1
EF173201.1	A. sp.	A.sp_UK.2
EF173202.1	A. sp.	A.sp_FR.2
EF173205.1	A. sp.	A.sp_FR.3.1
EF173206.1	A. sp.	A.sp_FR.3.2
EF173207.1	A. sp.	A.sp_FR.4
EF173208.1	A. sp.	A.sp_FR.5
EF173209.1	A. sp.	A.sp_UK.5
EF173222.1	A. sp.	A.sp_UK.3.1
EF173223.1	A. sp.	A.sp_UK.3.2
EF173228.1	A. sp.	A.sp_UK.4
GQ465592.1	A. sp.	A.sp_PO_1
GQ465593.1	A. sp.	A.sp_UK_6
GQ465594.1	A. sp.	A.sp_UK_8.1
GQ465595.1	A. sp.	A.sp_UK_8.2
GQ465596.1	A. sp.	A.sp_UK_9
GQ465597.1	A. sp.	A.sp_UK_7
AY218092.1	A. vaga	A.vaga
DQ078512.1	A. vaga	A.vaga_WAv1.1
EF173200.1	A. sp.	A.sp._FR.1
EF173203.1	A. sp.	A.sp._MX.1.1
EF173204.1	A. sp.	A.sp._MX.1.2
EF173210.1	A. sp.	A.sp._TZ.1
EF173211.1	A. sp.	A.sp._TZ.2
EF173213.1	A. vaga	A.vaga_UK.1.1
EF173214.1	A. vaga	A.vaga_UK.1.2
EF173215.1	A. vaga	A.vaga_UK.1.3
EF173216.1	A. vaga	A.vaga_UK.1.4
EF173217.1	A. vaga	A.vaga_UK.2
EF173218.1	A. vaga	A.vaga_UK.3
EF173219.1	A. vaga	A.vaga_UK.4
EF173220.1	A. vaga	A.vaga_G3P11B5
EF173221.1	A. vaga	A.vaga_UK.5.1
EF173224.1	A. vaga	A.vaga_UK.5.2
EF173225.1	A. vaga	A.vaga_UK.6
EF173226.1	A. vaga	A.vaga_FR.2.1
EF173227.1	A. vaga	A.vaga_FR.2.2
EF173229.1	A. vaga	A.vaga_UK.7
EF173230.1	A. vaga	A.vaga_NZ.1.1
EF173231.1	A. vaga	A.vaga_NZ.1.2
EF173232.1	A. vaga	A.vaga_NZ.1.3
EF173233.1	A. vaga	A.vaga_NZ.1.4
EF173234.1	A. vaga	A.vaga_AU.1
EF173235.1	A. vaga	A.vaga_AU.2
EF173236.1	A. vaga	A.vaga_AU.3
EF173237.1	A. vaga	A.vaga_AU.4
EF173238.1	A. vaga	A.vaga_AU.5
EF173239.1	A. vaga	A.vaga_UK.13
EF173240.1	A. vaga	A.vaga_UK.8.1
EF173241.1	A. vaga	A.vaga_UK.8.2
EF173242.1	A. vaga	A.vaga_UK.9
EF173243.1	A. vaga	A.vaga_FR.3.1
EF173244.1	A. vaga	A.vaga_FR.3.2
EF173245.1	A. vaga	A.vaga_ES.1
EF173246.1	A. vaga	A.vaga_ES.2.1
EF173247.1	A. vaga	A.vaga_ES.2.2
EF173248.1	A. vaga	A.vaga_UK.10
EF173249.1	A. vaga	A.vaga_UK.11
EF173250.1	A. vaga	A.vaga_UK.12
EF173251.1	A. vaga	A.vaga_TZ.1.1
EF173252.1	A. vaga	A.vaga_TZ.1.2
EF173253.1	A. vaga	A.vaga_TZ.1.3
EF173254.1	A. vaga	A.vaga_TZ.2.1
EF173255.1	A. vaga	A.vaga_TZ.2.2
EF173256.1	A. vaga	A.vaga_TZ.2.3
EF173257.1	A. vaga	A.vaga_TZ.2.4
EF173258.1	A. vaga	A.vaga_TZ.2.5
EF173259.1	A. vaga	A.vaga_TZ.3.1
EF173260.1	A. vaga	A.vaga_TZ.3.2
EF173261.1	A. vaga	A.vaga_TZ.3.3
EU751077.1	A. vaga	A.vaga_UK.a.1
EU751078.1	A. vaga	A.vaga_UK.a
EU751164.1	A. vaga	A.vaga_TU.a.1
EU751165.1	A. vaga	A.vaga_TU.a.2
EU751166.1	A. vaga	A.vaga_TU.a.3
EU751167.1	A. vaga	A.vaga_TU.a
EU751169.1	A. vaga	A.vaga_TU.c
EU751170.1	A. vaga	A.vaga_TU.d
EU751171.1	A. vaga	A.vaga_TU.e
EU751172.1	A. vaga	A.vaga_TU.f
EU751173.1	A. vaga	A.vaga_TU.g
EU751174.1	A. vaga	A.vaga_TU.h
EU751175.1	A. vaga	A.vaga_TU.i
EU751176.1	A. vaga	A.vaga_TU.j
EU751177.1	A. vaga	A.vaga_TU.k
EU751178.1	A. vaga	A.vaga_TU.l
EU751179.1	A. vaga	A.vaga_TU.m
EU751213.1	A. vaga	A.vaga_TU.n
EU751214.1	A. vaga	A.vaga_TU.o
EU751247.1	A. vaga	A.vaga_UK.b.1
EU751248.1	A. vaga	A.vaga_UK.b.2
EU751249.1	A. vaga	A.vaga_UK.b.3
EU751250.1	A. vaga	A.vaga_UK.b.4
EU751251.1	A. vaga	A.vaga_UK.b.5
EU751252.1	A. vaga	A.vaga_UK.b.6
EU751253.1	A. vaga	A.vaga_UK.b.7
EU751254.1	A. vaga	A.vaga_UK.b.8
EU751255.1	A. vaga	A.vaga_UK.b.9
EU751256.1	A. vaga	A.vaga_UK.b.10
EU751257.1	A. vaga	A.vaga_UK.b.11
EU751258.1	A. vaga	A.vaga_UK.b.12
EU751259.1	A. vaga	A.vaga_UK.b.13
EU751260.1	A. vaga	A.vaga_UK.b.14
EU751261.1	A. vaga	A.vaga_UK.b.15
EU751262.1	A. vaga	A.vaga_UK.b.16
EU751263.1	A. vaga	A.vaga_UK.b.17
EU751264.1	A. vaga	A.vaga_UK.b.18
EU751265.1	A. vaga	A.vaga_UK.b.19
EU751266.1	A. vaga	A.vaga_UK.b.20
EU751267.1	A. vaga	A.vaga_UK.b.21
EU751268.1	A. vaga	A.vaga_UK.b.22
EU751269.1	A. vaga	A.vaga_UK.b.23
EU751270.1	A. vaga	A.vaga_UK.b.24
EU751271.1	A. vaga	A.vaga_UK.b
GQ465606.1	A. vaga	A.vaga_AT_1
GQ465607.1	A. vaga	A.vaga_IT_2
GQ465608.1	A. vaga	A.vaga_PO_1.1
GQ465609.1	A. vaga	A.vaga_PO_1.2
GQ465610.1	A. vaga	A.vaga_PO_2
GQ465611.1	A. vaga	A.vaga_PO_3.1
GQ465612.1	A. vaga	A.vaga_PO_3.2
GQ465613.1	A. vaga	A.vaga_PO_3.3
GQ465614.1	A. vaga	A.vaga_PO_3.4
GQ465615.1	A. vaga	A.vaga_PO_3.5
GQ465616.1	A. vaga	A.vaga_PO_3.6
GQ465617.1	A. vaga	A.vaga_PO_3.7
GQ465618.1	A. vaga	A.vaga_PO_4
GQ465619.1	A. vaga	A.vaga_PO_3.8
GQ465620.1	A. vaga	A.vaga_SB_1
GQ465621.1	A. vaga	A.vaga_SL_1
GQ465622.1	A. vaga	A.vaga_Ukr_2
GQ465623.1	A. vaga	A.vaga_UK_15
GQ465624.1	A. vaga	A.vaga_UK_16.1
GQ465625.1	A. vaga	A.vaga_UK_16.2
GQ465626.1	A. vaga	A.vaga_UK_17
GQ465627.1	A. vaga	A.vaga_UK_18
GQ465628.1	A. vaga	A.vaga_UK_19.1
GQ465629.1	A. vaga	A.vaga_UK_19.2
GQ465630.1	A. vaga	A.vaga_UK_19.3
GQ465631.1	A. vaga	A.vaga_UK_19.4
GQ465632.1	A. vaga	A.vaga_UK_19.5
GQ465633.1	A. vaga	A.vaga_Ukr_1
GQ465643.1	A. vaga	A.vaga_SE_1
GQ465644.1	A. vaga	A.vaga_SE_2.1
GQ465645.1	A. vaga	A.vaga_SE_2.2
GQ465646.1	A. vaga	A.vaga_SE_2.3
GQ465647.1	A. vaga	A.vaga_SE_3.1
GQ465648.1	A. vaga	A.vaga_SE_3.2
GQ465649.1	A. vaga	A.vaga_SE_3.3
GQ465650.1	A. vaga	A.vaga_SE_3.4
GQ465651.1	A. vaga	A.vaga_SE_4.1
GQ465652.1	A. vaga	A.vaga_SE_4.2
GQ465653.1	A. vaga	A.vaga_SE_4.3
GQ465654.1	A. vaga	A.vaga_SE_4.4
GQ465655.1	A. vaga	A.vaga_SE_4.5
GQ465656.1	A. vaga	A.vaga_SE_4.6
GQ465657.1	A. vaga	A.vaga_SE_4.7
GQ465658.1	A. vaga	A.vaga_SE_5.1
GQ465659.1	A. vaga	A.vaga_SE_5.2
JX183997.1	Macrotrachela quadricornifera	M.quadri_HR
JX183998.1	M. quadricornifera	M.quadri_MA
JX183999.1	M. quadricornifera	M.quadri_MM
JX184000.1	M. quadricornifera	M.quadri_LH
JX184003.1	M. quadricornifera	M.quadri_MQ
JX184004.1	M. quadricornifera	M.quadri_CR
