# Supplementary material for: Genomic signatures of recombination in a natural population of the bdelloid rotifer Adineta vaga
Source: Nat Commun. 2020 Dec 18;11:6421. doi: 10.1038/s41467-020-19614-y (PMC7749112; doi:10.1038/s41467-020-19614-y)
Supplement: Supplementary file 14 — Source Data file [file 41467_2020_19614_MOESM14_ESM.xlsx]

## Sheet: Figure 2c
Figure 2c
Haploid contig	Position 1	Position 2	Number of individuals	r2	Distance (bp)	Distance interval
contig1_11831_37003	1599	167	8	0.125	1432	(1.4e+03,1.6e+03]
contig1_11831_37003	1599	261	8	0.0869565	1338	(1.2e+03,1.4e+03]
contig1_11831_37003	1599	262	8	0.0869565	1337	(1.2e+03,1.4e+03]
contig1_11831_37003	1599	302	8	0.347826	1297	(1.2e+03,1.4e+03]
contig1_11831_37003	1599	379	8	0.166667	1220	(1.2e+03,1.4e+03]
contig1_11831_37003	1599	416	8	0.125	1183	(1e+03,1.2e+03]
contig1_11831_37003	1599	422	8	0.285714	1177	(1e+03,1.2e+03]
contig1_11831_37003	1599	437	8	0.285714	1162	(1e+03,1.2e+03]
contig1_11831_37003	1599	501	8	0	1098	(1e+03,1.2e+03]
contig1_11831_37003	1599	504	8	0.0645161	1095	(1e+03,1.2e+03]
contig1_11831_37003	1599	529	8	0.133333	1070	(1e+03,1.2e+03]
contig1_11831_37003	1599	530	8	0.133333	1069	(1e+03,1.2e+03]
contig1_11831_37003	1599	771	8	0	828	(800,1e+03]
contig1_11831_37003	1599	949	8	0.5	650	(600,800]
contig1_11831_37003	1599	1069	8	0.5	530	(400,600]
contig1_11831_37003	1599	1189	8	0	410	(400,600]
contig1_11831_37003	1599	1344	8	0.25	255	(200,400]
contig1_11831_37003	1599	1414	8	0.285714	185	(0,200]
contig1_11831_37003	1599	1510	8	0.461538	89	(0,200]
contig1_11831_37003	1599	1517	8	0.409091	82	(0,200]
contig1_11831_37003	1599	1518	8	0.409091	81	(0,200]
contig1_11831_37003	1599	1596	8	1	3	(0,200]
contig1_11831_37003	1599	1597	8	1	2	(0,200]
contig1_11831_37003	1599	1604	8	1	5	(0,200]
contig1_11831_37003	1599	1624	8	0.642857	25	(0,200]
contig1_11831_37003	1599	1837	8	0.581818	238	(200,400]
contig1_11831_37003	1599	1838	8	0.581818	239	(200,400]
contig1_11831_37003	1599	2059	8	0.666667	460	(400,600]
contig1_11831_37003	1599	2093	8	0.125	494	(400,600]
contig1_11831_37003	1599	2094	8	0.580645	495	(400,600]
contig1_11831_37003	1599	2096	8	0.125	497	(400,600]
contig1_11831_37003	1599	2098	8	0.125	499	(400,600]
contig1_11831_37003	1599	2319	8	0	720	(600,800]
contig1_11831_37003	1599	2571	8	0	972	(800,1e+03]
contig1_11831_37003	1599	2687	8	0	1088	(1e+03,1.2e+03]
contig1_11831_37003	1599	2694	8	0	1095	(1e+03,1.2e+03]
contig1_11831_37003	1599	2796	8	0	1197	(1e+03,1.2e+03]
contig1_11831_37003	1599	2872	8	0	1273	(1.2e+03,1.4e+03]
contig1_11831_37003	1599	2913	8	0.125	1314	(1.2e+03,1.4e+03]
contig1_11831_37003	1599	3072	8	0.0869565	1473	(1.4e+03,1.6e+03]
contig1_11831_37003	1599	3218	8	0.0454545	1619	(1.6e+03,1.8e+03]
contig1_11831_37003	1599	3507	8	0	1908	(1.8e+03,2e+03]
contig1_11831_37003	1599	3541	8	0	1942	(1.8e+03,2e+03]
contig1_11831_37003	1599	3589	8	0	1990	(1.8e+03,2e+03]
contig1_11831_37003	1599	3876	8	0.5	2277	(2.2e+03,2.4e+03]
contig1_11831_37003	1599	3984	8	0.347826	2385	(2.2e+03,2.4e+03]
contig1_11831_37003	1599	4011	8	0.125	2412	(2.4e+03,2.6e+03]
contig1_11831_37003	1599	4070	8	0.0714286	2471	(2.4e+03,2.6e+03]
contig1_11831_37003	1599	4112	8	0	2513	(2.4e+03,2.6e+03]
contig1_11831_37003	1599	4225	8	0.0869565	2626	(2.6e+03,2.8e+03]
contig1_11831_37003	1599	4361	8	0.125	2762	(2.6e+03,2.8e+03]
contig1_11831_37003	1599	4362	8	0.125	2763	(2.6e+03,2.8e+03]
contig1_11831_37003	1599	4365	8	0.125	2766	(2.6e+03,2.8e+03]
contig1_11831_37003	1599	4371	8	0.125	2772	(2.6e+03,2.8e+03]
contig1_11831_37003	1599	4443	8	0.125	2844	(2.8e+03,3e+03]
contig1_11831_37003	1599	4521	8	0.5	2922	(2.8e+03,3e+03]
contig1_11831_37003	1599	4601	8	0.258065	3002	(3e+03,3.2e+03]
contig1_11831_37003	1599	4681	8	0.181818	3082	(3e+03,3.2e+03]
contig1_11831_37003	1599	4687	8	0.205128	3088	(3e+03,3.2e+03]
contig1_11831_37003	1599	4709	8	0.133333	3110	(3e+03,3.2e+03]
contig1_11831_37003	1599	4711	8	0.0714286	3112	(3e+03,3.2e+03]
contig1_11831_37003	1599	4759	8	0.133333	3160	(3e+03,3.2e+03]
contig1_11831_37003	1599	4904	8	0.166667	3305	(3.2e+03,3.4e+03]
contig1_11831_37003	1599	5086	8	0.25	3487	(3.4e+03,3.6e+03]
contig1_11831_37003	1599	5121	8	0.642857	3522	(3.4e+03,3.6e+03]
contig1_11831_37003	1599	5229	8	0	3630	(3.6e+03,3.8e+03]
contig1_11831_37003	1599	5238	8	0.25	3639	(3.6e+03,3.8e+03]
contig1_11831_37003	1599	5333	8	0.125	3734	(3.6e+03,3.8e+03]
contig1_11831_37003	1599	5349	8	0	3750	(3.6e+03,3.8e+03]
contig1_11831_37003	1599	5529	8	0.347826	3930	(3.8e+03,4e+03]
contig1_11831_37003	2495	167	8	0	2328	(2.2e+03,2.4e+03]
contig1_11831_37003	2495	261	8	0.15528	2234	(2.2e+03,2.4e+03]
contig1_11831_37003	2495	262	8	0.15528	2233	(2.2e+03,2.4e+03]
contig1_11831_37003	2495	302	8	0.00621118	2193	(2e+03,2.2e+03]
contig1_11831_37003	2495	379	8	0.047619	2116	(2e+03,2.2e+03]
contig1_11831_37003	2495	416	8	0	2079	(2e+03,2.2e+03]
contig1_11831_37003	2495	422	8	0.0204082	2073	(2e+03,2.2e+03]
contig1_11831_37003	2495	437	8	0.0204082	2058	(2e+03,2.2e+03]
contig1_11831_37003	2495	501	8	0.304348	1994	(1.8e+03,2e+03]
contig1_11831_37003	2495	504	8	0.0414747	1991	(1.8e+03,2e+03]
contig1_11831_37003	2495	529	8	0.238095	1966	(1.8e+03,2e+03]
contig1_11831_37003	2495	530	8	0.238095	1965	(1.8e+03,2e+03]
contig1_11831_37003	2495	771	8	0.142857	1724	(1.6e+03,1.8e+03]
contig1_11831_37003	2495	949	8	0.142857	1546	(1.4e+03,1.6e+03]
contig1_11831_37003	2495	1069	8	0	1426	(1.4e+03,1.6e+03]
contig1_11831_37003	2495	1189	8	0.0857143	1306	(1.2e+03,1.4e+03]
contig1_11831_37003	2495	1344	8	0	1151	(1e+03,1.2e+03]
contig1_11831_37003	2495	1414	8	0.0204082	1081	(1e+03,1.2e+03]
contig1_11831_37003	2495	1510	8	0.179487	985	(800,1e+03]
contig1_11831_37003	2495	1517	8	0.012987	978	(800,1e+03]
contig1_11831_37003	2495	1518	8	0.012987	977	(800,1e+03]
contig1_11831_37003	2495	1596	8	0.0714286	899	(800,1e+03]
contig1_11831_37003	2495	1597	8	0.0714286	898	(800,1e+03]
contig1_11831_37003	2495	1604	8	0.0714286	891	(800,1e+03]
contig1_11831_37003	2495	1624	8	0.0204082	871	(800,1e+03]
contig1_11831_37003	2495	1837	8	0.438961	658	(600,800]
contig1_11831_37003	2495	1838	8	0.438961	657	(600,800]
contig1_11831_37003	2495	2059	8	0.047619	436	(400,600]
contig1_11831_37003	2495	2093	8	0.142857	402	(400,600]
contig1_11831_37003	2495	2094	8	0.0414747	401	(400,600]
contig1_11831_37003	2495	2096	8	0.142857	399	(200,400]
contig1_11831_37003	2495	2098	8	0.142857	397	(200,400]
contig1_11831_37003	2495	2319	8	0.00621118	176	(0,200]
contig1_11831_37003	2495	2571	8	0.003663	76	(0,200]
contig1_11831_37003	2495	2687	8	0.00621118	192	(0,200]
contig1_11831_37003	2495	2694	8	0.00621118	199	(0,200]
contig1_11831_37003	2495	2796	8	0.285714	301	(200,400]
contig1_11831_37003	2495	2872	8	0.115207	377	(200,400]
contig1_11831_37003	2495	2913	8	0	418	(400,600]
contig1_11831_37003	2495	3072	8	0.304348	577	(400,600]
contig1_11831_37003	2495	3218	8	0.324675	723	(600,800]
contig1_11831_37003	2495	3507	8	0.047619	1012	(1e+03,1.2e+03]
contig1_11831_37003	2495	3541	8	0.00952381	1046	(1e+03,1.2e+03]
contig1_11831_37003	2495	3589	8	0.0204082	1094	(1e+03,1.2e+03]
contig1_11831_37003	2495	3876	8	0.142857	1381	(1.2e+03,1.4e+03]
contig1_11831_37003	2495	3984	8	0.304348	1489	(1.4e+03,1.6e+03]
contig1_11831_37003	2495	4011	8	0.142857	1516	(1.4e+03,1.6e+03]
contig1_11831_37003	2495	4070	8	0.510204	1575	(1.4e+03,1.6e+03]
contig1_11831_37003	2495	4112	8	0.142857	1617	(1.6e+03,1.8e+03]
contig1_11831_37003	2495	4225	8	0.15528	1730	(1.6e+03,1.8e+03]
contig1_11831_37003	2495	4361	8	0	1866	(1.8e+03,2e+03]
contig1_11831_37003	2495	4362	8	0	1867	(1.8e+03,2e+03]
contig1_11831_37003	2495	4365	8	0	1870	(1.8e+03,2e+03]
contig1_11831_37003	2495	4371	8	0	1876	(1.8e+03,2e+03]
contig1_11831_37003	2495	4443	8	0.142857	1948	(1.8e+03,2e+03]
contig1_11831_37003	2495	4521	8	0.142857	2026	(2e+03,2.2e+03]
contig1_11831_37003	2495	4601	8	0.00460829	2106	(2e+03,2.2e+03]
contig1_11831_37003	2495	4681	8	0.116883	2186	(2e+03,2.2e+03]
contig1_11831_37003	2495	4687	8	0.003663	2192	(2e+03,2.2e+03]
contig1_11831_37003	2495	4709	8	0.00952381	2214	(2.2e+03,2.4e+03]
contig1_11831_37003	2495	4711	8	0.0204082	2216	(2.2e+03,2.4e+03]
contig1_11831_37003	2495	4759	8	0.00952381	2264	(2.2e+03,2.4e+03]
contig1_11831_37003	2495	4904	8	0.047619	2409	(2.4e+03,2.6e+03]
contig1_11831_37003	2495	5086	8	0.285714	2591	(2.4e+03,2.6e+03]
contig1_11831_37003	2495	5121	8	0.183673	2626	(2.6e+03,2.8e+03]
contig1_11831_37003	2495	5229	8	0.0204082	2734	(2.6e+03,2.8e+03]
contig1_11831_37003	2495	5238	8	0	2743	(2.6e+03,2.8e+03]
contig1_11831_37003	2495	5333	8	0	2838	(2.8e+03,3e+03]
contig1_11831_37003	2495	5349	8	0	2854	(2.8e+03,3e+03]
contig1_11831_37003	2495	5529	8	0.304348	3034	(3e+03,3.2e+03]
contig1_11831_37003	2495	5805	8	0.00621118	3310	(3.2e+03,3.4e+03]
contig1_11831_37003	2495	5862	8	0	3367	(3.2e+03,3.4e+03]
contig1_11831_37003	2495	5982	8	0.142857	3487	(3.4e+03,3.6e+03]
contig1_11831_37003	2495	6179	8	0.324675	3684	(3.6e+03,3.8e+03]
contig1_11831_37003	2495	6251	8	0.0559006	3756	(3.6e+03,3.8e+03]
contig1_11831_37003	2495	6336	8	0.571429	3841	(3.8e+03,4e+03]
contig1_11831_37003	2495	6338	8	0.571429	3843	(3.8e+03,4e+03]
contig1_11831_37003	2495	6339	8	0.571429	3844	(3.8e+03,4e+03]
contig1_11831_37003	2495	6343	8	0.428571	3848	(3.8e+03,4e+03]
contig1_11831_37003	2495	6380	8	0.428571	3885	(3.8e+03,4e+03]
contig1_11831_37003	2495	6386	8	0.142857	3891	(3.8e+03,4e+03]
contig1_11831_37003	2495	6387	8	0.142857	3892	(3.8e+03,4e+03]
contig1_11831_37003	2495	6426	8	0.047619	3931	(3.8e+03,4e+03]
contig1_11831_37003	2742	167	8	0.142857	2575	(2.4e+03,2.6e+03]
contig1_11831_37003	2742	261	8	0.503106	2481	(2.4e+03,2.6e+03]
contig1_11831_37003	2742	262	8	0.503106	2480	(2.4e+03,2.6e+03]
contig1_11831_37003	2742	302	8	0.15528	2440	(2.4e+03,2.6e+03]
contig1_11831_37003	2742	379	8	0.047619	2363	(2.2e+03,2.4e+03]
contig1_11831_37003	2742	416	8	0	2326	(2.2e+03,2.4e+03]
contig1_11831_37003	2742	422	8	0.0204082	2320	(2.2e+03,2.4e+03]
contig1_11831_37003	2742	437	8	0.0204082	2305	(2.2e+03,2.4e+03]
contig1_11831_37003	2742	501	8	0.0559006	2241	(2.2e+03,2.4e+03]
contig1_11831_37003	2742	504	8	0.0414747	2238	(2.2e+03,2.4e+03]
contig1_11831_37003	2742	529	8	0.238095	2213	(2.2e+03,2.4e+03]
contig1_11831_37003	2742	530	8	0.238095	2212	(2.2e+03,2.4e+03]
contig1_11831_37003	2742	771	8	0	1971	(1.8e+03,2e+03]
contig1_11831_37003	2742	949	8	0.142857	1793	(1.6e+03,1.8e+03]
contig1_11831_37003	2742	1069	8	0.142857	1673	(1.6e+03,1.8e+03]
contig1_11831_37003	2742	1189	8	0.00952381	1553	(1.4e+03,1.6e+03]
contig1_11831_37003	2742	1344	8	0	1398	(1.2e+03,1.4e+03]
contig1_11831_37003	2742	1414	8	0.183673	1328	(1.2e+03,1.4e+03]
contig1_11831_37003	2742	1510	8	0.0915751	1232	(1.2e+03,1.4e+03]
contig1_11831_37003	2742	1517	8	0.324675	1225	(1.2e+03,1.4e+03]
contig1_11831_37003	2742	1518	8	0.324675	1224	(1.2e+03,1.4e+03]
contig1_11831_37003	2742	1596	8	0.0714286	1146	(1e+03,1.2e+03]
contig1_11831_37003	2742	1597	8	0.0714286	1145	(1e+03,1.2e+03]
contig1_11831_37003	2742	1604	8	0.0714286	1138	(1e+03,1.2e+03]
contig1_11831_37003	2742	1624	8	0.183673	1118	(1e+03,1.2e+03]
contig1_11831_37003	2742	1837	8	0.0233766	905	(800,1e+03]
contig1_11831_37003	2742	1838	8	0.0233766	904	(800,1e+03]
contig1_11831_37003	2742	2059	8	0.047619	683	(600,800]
contig1_11831_37003	2742	2093	8	0.142857	649	(600,800]
contig1_11831_37003	2742	2094	8	0.00460829	648	(600,800]
contig1_11831_37003	2742	2096	8	0.142857	646	(600,800]
contig1_11831_37003	2742	2098	8	0.142857	644	(600,800]
contig1_11831_37003	2742	2319	8	0.00621118	423	(400,600]
contig1_11831_37003	2742	2571	8	0.296703	171	(0,200]
contig1_11831_37003	2742	2687	8	0.304348	55	(0,200]
contig1_11831_37003	2742	2694	8	0.304348	48	(0,200]
contig1_11831_37003	2742	2796	8	0.285714	54	(0,200]
contig1_11831_37003	2742	2872	8	0.373272	130	(0,200]
contig1_11831_37003	2742	2913	8	0	171	(0,200]
contig1_11831_37003	2742	3072	8	0.304348	330	(200,400]
contig1_11831_37003	2742	3218	8	0.324675	476	(400,600]
contig1_11831_37003	2742	3507	8	0.428571	765	(600,800]
contig1_11831_37003	2742	3541	8	0.0857143	799	(600,800]
contig1_11831_37003	2742	3589	8	0.183673	847	(800,1e+03]
contig1_11831_37003	2742	3876	8	0	1134	(1e+03,1.2e+03]
contig1_11831_37003	2742	3984	8	0.00621118	1242	(1.2e+03,1.4e+03]
contig1_11831_37003	2742	4011	8	0.571429	1269	(1.2e+03,1.4e+03]
contig1_11831_37003	2742	4070	8	0.183673	1328	(1.2e+03,1.4e+03]
contig1_11831_37003	2742	4112	8	0.142857	1370	(1.2e+03,1.4e+03]
contig1_11831_37003	2742	4225	8	0.503106	1483	(1.4e+03,1.6e+03]
contig1_11831_37003	2742	4361	8	0.142857	1619	(1.6e+03,1.8e+03]
contig1_11831_37003	2742	4362	8	0.142857	1620	(1.6e+03,1.8e+03]
contig1_11831_37003	2742	4365	8	0.142857	1623	(1.6e+03,1.8e+03]
contig1_11831_37003	2742	4371	8	0.142857	1629	(1.6e+03,1.8e+03]
contig1_11831_37003	2742	4443	8	0	1701	(1.6e+03,1.8e+03]
contig1_11831_37003	2742	4521	8	0.142857	1779	(1.6e+03,1.8e+03]
contig1_11831_37003	2742	4601	8	0.0414747	1859	(1.8e+03,2e+03]
contig1_11831_37003	2742	4681	8	0.012987	1939	(1.8e+03,2e+03]
contig1_11831_37003	2742	4687	8	0.003663	1945	(1.8e+03,2e+03]
contig1_11831_37003	2742	4709	8	0.00952381	1967	(1.8e+03,2e+03]
contig1_11831_37003	2742	4711	8	0.0204082	1969	(1.8e+03,2e+03]
contig1_11831_37003	2742	4759	8	0.00952381	2017	(2e+03,2.2e+03]
contig1_11831_37003	2742	4904	8	0.428571	2162	(2e+03,2.2e+03]
contig1_11831_37003	2742	5086	8	0.0714286	2344	(2.2e+03,2.4e+03]
contig1_11831_37003	2742	5121	8	0.0204082	2379	(2.2e+03,2.4e+03]
contig1_11831_37003	2742	5229	8	0.0204082	2487	(2.4e+03,2.6e+03]
contig1_11831_37003	2742	5238	8	0	2496	(2.4e+03,2.6e+03]
contig1_11831_37003	2742	5333	8	0	2591	(2.4e+03,2.6e+03]
contig1_11831_37003	2742	5349	8	0.142857	2607	(2.6e+03,2.8e+03]
contig1_11831_37003	2742	5529	8	0.00621118	2787	(2.6e+03,2.8e+03]
contig1_11831_37003	2742	5805	8	0.00621118	3063	(3e+03,3.2e+03]
contig1_11831_37003	2742	5862	8	0.0714286	3120	(3e+03,3.2e+03]
contig1_11831_37003	2742	5982	8	0.571429	3240	(3.2e+03,3.4e+03]
contig1_11831_37003	2742	6179	8	0.116883	3437	(3.4e+03,3.6e+03]
contig1_11831_37003	2742	6251	8	0.00621118	3509	(3.4e+03,3.6e+03]
contig1_11831_37003	2742	6336	8	0	3594	(3.4e+03,3.6e+03]
contig1_11831_37003	2742	6338	8	0	3596	(3.4e+03,3.6e+03]
contig1_11831_37003	2742	6339	8	0	3597	(3.4e+03,3.6e+03]
contig1_11831_37003	2742	6343	8	0.428571	3601	(3.6e+03,3.8e+03]
contig1_11831_37003	2742	6380	8	0.047619	3638	(3.6e+03,3.8e+03]
contig1_11831_37003	2742	6386	8	0.142857	3644	(3.6e+03,3.8e+03]
contig1_11831_37003	2742	6387	8	0.142857	3645	(3.6e+03,3.8e+03]
contig1_11831_37003	2742	6426	8	0.428571	3684	(3.6e+03,3.8e+03]
contig1_11831_37003	2742	6510	8	0.047619	3768	(3.6e+03,3.8e+03]
contig1_11831_37003	2742	6539	8	0.127273	3797	(3.6e+03,3.8e+03]
contig1_11831_37003	2742	6611	8	0.0204082	3869	(3.8e+03,4e+03]
contig1_11831_37003	2742	6614	8	0.0204082	3872	(3.8e+03,4e+03]
contig1_11831_37003	2742	6678	8	0.238095	3936	(3.8e+03,4e+03]
contig1_11831_37003	2742	6702	8	0.0204082	3960	(3.8e+03,4e+03]
contig1_11831_37003	6605	2687	8	0.169705	3918	(3.8e+03,4e+03]
contig1_11831_37003	6605	2694	8	0.169705	3911	(3.8e+03,4e+03]
contig1_11831_37003	6605	2796	8	0.016129	3809	(3.8e+03,4e+03]
contig1_11831_37003	6605	2872	8	0.234131	3733	(3.6e+03,3.8e+03]
contig1_11831_37003	6605	2913	8	0.0322581	3692	(3.6e+03,3.8e+03]
contig1_11831_37003	6605	3072	8	0.0350631	3533	(3.4e+03,3.6e+03]
contig1_11831_37003	6605	3218	8	0.00293255	3387	(3.2e+03,3.4e+03]
contig1_11831_37003	6605	3507	8	0.0107527	3098	(3e+03,3.2e+03]
contig1_11831_37003	6605	3541	8	0.00215054	3064	(3e+03,3.2e+03]
contig1_11831_37003	6605	3589	8	0.115207	3016	(3e+03,3.2e+03]
contig1_11831_37003	6605	3876	8	0.290323	2729	(2.6e+03,2.8e+03]
contig1_11831_37003	6605	3984	8	0.0126227	2621	(2.6e+03,2.8e+03]
contig1_11831_37003	6605	4011	8	0.0322581	2594	(2.4e+03,2.6e+03]
contig1_11831_37003	6605	4070	8	0.115207	2535	(2.4e+03,2.6e+03]
contig1_11831_37003	6605	4112	8	0.290323	2493	(2.4e+03,2.6e+03]
contig1_11831_37003	6605	4225	8	0.0350631	2380	(2.2e+03,2.4e+03]
contig1_11831_37003	6605	4361	8	0.0322581	2244	(2.2e+03,2.4e+03]
contig1_11831_37003	6605	4362	8	0.0322581	2243	(2.2e+03,2.4e+03]
contig1_11831_37003	6605	4365	8	0.0322581	2240	(2.2e+03,2.4e+03]
contig1_11831_37003	6605	4371	8	0.0322581	2234	(2.2e+03,2.4e+03]
contig1_11831_37003	6605	4443	8	0.129032	2162	(2e+03,2.2e+03]
contig1_11831_37003	6605	4521	8	0.0322581	2084	(2e+03,2.2e+03]
contig1_11831_37003	6605	4601	8	0.234131	2004	(2e+03,2.2e+03]
contig1_11831_37003	6605	4681	8	0.237537	1924	(1.8e+03,2e+03]
contig1_11831_37003	6605	4687	8	0.364764	1918	(1.8e+03,2e+03]
contig1_11831_37003	6605	4709	8	0.105376	1896	(1.8e+03,2e+03]
contig1_11831_37003	6605	4711	8	0.115207	1894	(1.8e+03,2e+03]
contig1_11831_37003	6605	4759	8	0.105376	1846	(1.8e+03,2e+03]
contig1_11831_37003	6605	4904	8	0.0107527	1701	(1.6e+03,1.8e+03]
contig1_11831_37003	6605	5086	8	0	1519	(1.4e+03,1.6e+03]
contig1_11831_37003	6605	5121	8	0.00460829	1484	(1.4e+03,1.6e+03]
contig1_11831_37003	6605	5229	8	0.0414747	1376	(1.2e+03,1.4e+03]
contig1_11831_37003	6605	5238	8	0.258065	1367	(1.2e+03,1.4e+03]
contig1_11831_37003	6605	5333	8	0.0322581	1272	(1.2e+03,1.4e+03]
contig1_11831_37003	6605	5349	8	0.129032	1256	(1.2e+03,1.4e+03]
contig1_11831_37003	6605	5529	8	0.0126227	1076	(1e+03,1.2e+03]
contig1_11831_37003	6605	5805	8	0.169705	800	(600,800]
contig1_11831_37003	6605	5862	8	0.0645161	743	(600,800]
contig1_11831_37003	6605	5982	8	0.0322581	623	(600,800]
contig1_11831_37003	6605	6179	8	0.00293255	426	(400,600]
contig1_11831_37003	6605	6251	8	0.237027	354	(200,400]
contig1_11831_37003	6605	6336	8	0.0322581	269	(200,400]
contig1_11831_37003	6605	6338	8	0.0322581	267	(200,400]
contig1_11831_37003	6605	6339	8	0.0322581	266	(200,400]
contig1_11831_37003	6605	6343	8	0.0107527	262	(200,400]
contig1_11831_37003	6605	6380	8	0.0967742	225	(200,400]
contig1_11831_37003	6605	6386	8	0.0322581	219	(200,400]
contig1_11831_37003	6605	6387	8	0.0322581	218	(200,400]
contig1_11831_37003	6605	6426	8	0.0107527	179	(0,200]
contig1_11831_37003	6605	6510	8	0.526882	95	(0,200]
contig1_11831_37003	6605	6539	8	0.0991202	66	(0,200]
contig1_11831_37003	6605	6611	8	0.115207	6	(0,200]
contig1_11831_37003	6605	6614	8	0.115207	9	(0,200]
contig1_11831_37003	6605	6678	8	0.105376	73	(0,200]
contig1_11831_37003	6605	6702	8	0.115207	97	(0,200]
contig1_11831_37003	6605	6843	8	0.790323	238	(200,400]
contig1_11831_37003	6605	6845	8	0.618513	240	(200,400]
contig1_11831_37003	6605	6928	8	0.0322581	323	(200,400]
contig1_11831_37003	6605	7359	8	0.550468	754	(600,800]
contig1_11831_37003	6605	7381	8	0.139785	776	(600,800]
contig1_11831_37003	6605	7504	8	0.0206782	899	(800,1e+03]
contig1_11831_37003	6605	7507	8	0.0206782	902	(800,1e+03]
contig1_11831_37003	6605	7514	8	0.364764	909	(800,1e+03]
contig1_11831_37003	6605	7524	8	0.364764	919	(800,1e+03]
contig1_11831_37003	6605	7539	8	0.169705	934	(800,1e+03]
contig1_11831_37003	6605	7549	8	0.0733138	944	(800,1e+03]
contig1_11831_37003	6605	7550	8	0.172043	945	(800,1e+03]
contig1_11831_37003	6605	7562	8	0.0509886	957	(800,1e+03]
contig1_11831_37003	6605	7569	8	0.300728	964	(800,1e+03]
contig1_11831_37003	6605	7799	8	0.0322581	1194	(1e+03,1.2e+03]
contig1_11831_37003	6605	8042	8	0.0842872	1437	(1.4e+03,1.6e+03]
contig1_11831_37003	6605	8157	8	0.145161	1552	(1.4e+03,1.6e+03]
contig1_11831_37003	6605	8183	8	0.0322581	1578	(1.4e+03,1.6e+03]
contig1_11831_37003	6605	8256	8	0.115207	1651	(1.6e+03,1.8e+03]
contig1_11831_37003	6605	8656	8	0.016129	2051	(2e+03,2.2e+03]
contig1_11831_37003	6605	8659	8	0.016129	2054	(2e+03,2.2e+03]
contig1_11831_37003	6605	8661	8	0.016129	2056	(2e+03,2.2e+03]
contig1_11831_37003	6605	8665	8	0.016129	2060	(2e+03,2.2e+03]
contig1_11831_37003	6605	8695	8	0.00744417	2090	(2e+03,2.2e+03]
contig1_11831_37003	6605	8835	8	0.0555937	2230	(2.2e+03,2.4e+03]
contig1_11831_37003	6605	8841	8	0.145161	2236	(2.2e+03,2.4e+03]
contig1_11831_37003	6605	8873	8	0.237537	2268	(2.2e+03,2.4e+03]
contig1_11831_37003	6605	8882	8	0.237537	2277	(2.2e+03,2.4e+03]
contig1_11831_37003	6605	8885	8	0.387097	2280	(2.2e+03,2.4e+03]
contig1_11831_37003	6605	8935	8	0.0322581	2330	(2.2e+03,2.4e+03]
contig1_11831_37003	6605	8973	8	0.0322581	2368	(2.2e+03,2.4e+03]
contig1_11831_37003	6605	9028	8	0.145161	2423	(2.4e+03,2.6e+03]
contig1_11831_37003	6605	9080	8	0.0733138	2475	(2.4e+03,2.6e+03]
contig1_11831_37003	6605	9083	8	0.016129	2478	(2.4e+03,2.6e+03]
contig1_11831_37003	6605	9114	8	0.602978	2509	(2.4e+03,2.6e+03]
contig1_11831_37003	6605	9126	8	0.0322581	2521	(2.4e+03,2.6e+03]
contig1_11831_37003	6605	9588	8	0.0336307	2983	(2.8e+03,3e+03]
contig1_11831_37003	6605	9708	8	0.145161	3103	(3e+03,3.2e+03]
contig1_11831_37003	6605	9875	8	0.0126227	3270	(3.2e+03,3.4e+03]
contig1_11831_37003	6605	10201	8	0.234131	3596	(3.4e+03,3.6e+03]
contig1_11831_37003	6605	10207	8	0.234131	3602	(3.6e+03,3.8e+03]
contig1_11831_37003	6605	10397	8	0.580645	3792	(3.6e+03,3.8e+03]
contig1_11831_37003	6605	10477	8	0.0509886	3872	(3.8e+03,4e+03]
contig1_11831_37003	6605	10532	8	0.290323	3927	(3.8e+03,4e+03]
contig1_11831_37003	6605	10533	8	0.290323	3928	(3.8e+03,4e+03]
contig1_11831_37003	6605	10542	8	0.290323	3937	(3.8e+03,4e+03]
contig1_11831_37003	7121	3218	8	0.181818	3903	(3.8e+03,4e+03]
contig1_11831_37003	7121	3507	8	0	3614	(3.6e+03,3.8e+03]
contig1_11831_37003	7121	3541	8	0.0333333	3580	(3.4e+03,3.6e+03]
contig1_11831_37003	7121	3589	8	0.0714286	3532	(3.4e+03,3.6e+03]
contig1_11831_37003	7121	3876	8	0.125	3245	(3.2e+03,3.4e+03]
contig1_11831_37003	7121	3984	8	0.0217391	3137	(3e+03,3.2e+03]
contig1_11831_37003	7121	4011	8	0	3110	(3e+03,3.2e+03]
contig1_11831_37003	7121	4070	8	0.0714286	3051	(3e+03,3.2e+03]
contig1_11831_37003	7121	4112	8	0.5	3009	(3e+03,3.2e+03]
contig1_11831_37003	7121	4225	8	0.195652	2896	(2.8e+03,3e+03]
contig1_11831_37003	7121	4361	8	0.5	2760	(2.6e+03,2.8e+03]
contig1_11831_37003	7121	4362	8	0.5	2759	(2.6e+03,2.8e+03]
contig1_11831_37003	7121	4365	8	0.5	2756	(2.6e+03,2.8e+03]
contig1_11831_37003	7121	4371	8	0.5	2750	(2.6e+03,2.8e+03]
contig1_11831_37003	7121	4443	8	0	2678	(2.6e+03,2.8e+03]
contig1_11831_37003	7121	4521	8	0.5	2600	(2.4e+03,2.6e+03]
contig1_11831_37003	7121	4601	8	0.145161	2520	(2.4e+03,2.6e+03]
contig1_11831_37003	7121	4681	8	0.0454545	2440	(2.4e+03,2.6e+03]
contig1_11831_37003	7121	4687	8	0.115385	2434	(2.4e+03,2.6e+03]
contig1_11831_37003	7121	4709	8	0.0333333	2412	(2.4e+03,2.6e+03]
contig1_11831_37003	7121	4711	8	0.0714286	2410	(2.4e+03,2.6e+03]
contig1_11831_37003	7121	4759	8	0.0333333	2362	(2.2e+03,2.4e+03]
contig1_11831_37003	7121	4904	8	0.166667	2217	(2.2e+03,2.4e+03]
contig1_11831_37003	7121	5086	8	0.0625	2035	(2e+03,2.2e+03]
contig1_11831_37003	7121	5121	8	0	2000	(1.8e+03,2e+03]
contig1_11831_37003	7121	5229	8	0.642857	1892	(1.8e+03,2e+03]
contig1_11831_37003	7121	5238	8	0.5625	1883	(1.8e+03,2e+03]
contig1_11831_37003	7121	5333	8	0.5	1788	(1.6e+03,1.8e+03]
contig1_11831_37003	7121	5349	8	0	1772	(1.6e+03,1.8e+03]
contig1_11831_37003	7121	5529	8	0.0217391	1592	(1.4e+03,1.6e+03]
contig1_11831_37003	7121	5805	8	0.195652	1316	(1.2e+03,1.4e+03]
contig1_11831_37003	7121	5862	8	0.0625	1259	(1.2e+03,1.4e+03]
contig1_11831_37003	7121	5982	8	0.125	1139	(1e+03,1.2e+03]
contig1_11831_37003	7121	6179	8	0.0454545	942	(800,1e+03]
contig1_11831_37003	7121	6251	8	0.543478	870	(800,1e+03]
contig1_11831_37003	7121	6336	8	0.125	785	(600,800]
contig1_11831_37003	7121	6338	8	0.125	783	(600,800]
contig1_11831_37003	7121	6339	8	0.125	782	(600,800]
contig1_11831_37003	7121	6343	8	0	778	(600,800]
contig1_11831_37003	7121	6380	8	0.666667	741	(600,800]
contig1_11831_37003	7121	6386	8	0.125	735	(600,800]
contig1_11831_37003	7121	6387	8	0.125	734	(600,800]
contig1_11831_37003	7121	6426	8	0.166667	695	(600,800]
contig1_11831_37003	7121	6510	8	0.166667	611	(600,800]
contig1_11831_37003	7121	6539	8	0.227273	582	(400,600]
contig1_11831_37003	7121	6611	8	0.0714286	510	(400,600]
contig1_11831_37003	7121	6614	8	0.0714286	507	(400,600]
contig1_11831_37003	7121	6678	8	0.3	443	(400,600]
contig1_11831_37003	7121	6702	8	0.285714	419	(400,600]
contig1_11831_37003	7121	6843	8	0	278	(200,400]
contig1_11831_37003	7121	6845	8	0.0217391	276	(200,400]
contig1_11831_37003	7121	6928	8	0.125	193	(0,200]
contig1_11831_37003	7121	7359	8	0.145161	238	(200,400]
contig1_11831_37003	7121	7381	8	0.115385	260	(200,400]
contig1_11831_37003	7121	7504	8	0.320513	383	(200,400]
contig1_11831_37003	7121	7507	8	0.320513	386	(200,400]
contig1_11831_37003	7121	7514	8	0.320513	393	(200,400]
contig1_11831_37003	7121	7524	8	0.320513	403	(400,600]
contig1_11831_37003	7121	7539	8	0.543478	418	(400,600]
contig1_11831_37003	7121	7549	8	0.409091	428	(400,600]
contig1_11831_37003	7121	7550	8	0.166667	429	(400,600]
contig1_11831_37003	7121	7562	8	0.145161	441	(400,600]
contig1_11831_37003	7121	7569	8	0.145161	448	(400,600]
contig1_11831_37003	7121	7799	8	0.125	678	(600,800]
contig1_11831_37003	7121	8042	8	0.403226	921	(800,1e+03]
contig1_11831_37003	7121	8157	8	0.25	1036	(1e+03,1.2e+03]
contig1_11831_37003	7121	8183	8	0.125	1062	(1e+03,1.2e+03]
contig1_11831_37003	7121	8256	8	0	1135	(1e+03,1.2e+03]
contig1_11831_37003	7121	8656	8	0.0625	1535	(1.4e+03,1.6e+03]
contig1_11831_37003	7121	8659	8	0.0625	1538	(1.4e+03,1.6e+03]
contig1_11831_37003	7121	8661	8	0.0625	1540	(1.4e+03,1.6e+03]
contig1_11831_37003	7121	8665	8	0.0625	1544	(1.4e+03,1.6e+03]
contig1_11831_37003	7121	8695	8	0.0128205	1574	(1.4e+03,1.6e+03]
contig1_11831_37003	7121	8835	8	0.265957	1714	(1.6e+03,1.8e+03]
contig1_11831_37003	7121	8841	8	0.25	1720	(1.6e+03,1.8e+03]
contig1_11831_37003	7121	8873	8	0.181818	1752	(1.6e+03,1.8e+03]
contig1_11831_37003	7121	8882	8	0.181818	1761	(1.6e+03,1.8e+03]
contig1_11831_37003	7121	8885	8	0.375	1764	(1.6e+03,1.8e+03]
contig1_11831_37003	7121	8935	8	0.125	1814	(1.8e+03,2e+03]
contig1_11831_37003	7121	8973	8	0.5	1852	(1.8e+03,2e+03]
contig1_11831_37003	7121	9028	8	0.25	1907	(1.8e+03,2e+03]
contig1_11831_37003	7121	9080	8	0.181818	1959	(1.8e+03,2e+03]
contig1_11831_37003	7121	9083	8	0.25	1962	(1.8e+03,2e+03]
contig1_11831_37003	7121	9114	8	0.0128205	1993	(1.8e+03,2e+03]
contig1_11831_37003	7121	9126	8	0	2005	(2e+03,2.2e+03]
contig1_11831_37003	7121	9588	8	0.0957447	2467	(2.4e+03,2.6e+03]
contig1_11831_37003	7121	9708	8	0	2587	(2.4e+03,2.6e+03]
contig1_11831_37003	7121	9875	8	0.0217391	2754	(2.6e+03,2.8e+03]
contig1_11831_37003	7121	10201	8	0.016129	3080	(3e+03,3.2e+03]
contig1_11831_37003	7121	10207	8	0.016129	3086	(3e+03,3.2e+03]
contig1_11831_37003	7121	10397	8	0.0625	3276	(3.2e+03,3.4e+03]
contig1_11831_37003	7121	10477	8	0.016129	3356	(3.2e+03,3.4e+03]
contig1_11831_37003	7121	10532	8	0	3411	(3.4e+03,3.6e+03]
contig1_11831_37003	7121	10533	8	0	3412	(3.4e+03,3.6e+03]
contig1_11831_37003	7121	10542	8	0	3421	(3.4e+03,3.6e+03]
contig1_11831_37003	7121	10644	8	0.0714286	3523	(3.4e+03,3.6e+03]
contig1_11831_37003	7121	10687	8	0.115385	3566	(3.4e+03,3.6e+03]
contig1_11831_37003	7121	10688	8	0.115385	3567	(3.4e+03,3.6e+03]
contig1_11831_37003	7121	10710	8	0	3589	(3.4e+03,3.6e+03]
contig1_11831_37003	7121	10729	8	0.125	3608	(3.6e+03,3.8e+03]
contig1_11831_37003	7121	11112	8	0.3	3991	(3.8e+03,4e+03]
contig1_11831_37003	11638	7799	8	0.0322581	3839	(3.8e+03,4e+03]
contig1_11831_37003	11638	8042	8	0.00104058	3596	(3.4e+03,3.6e+03]
contig1_11831_37003	11638	8157	8	0.016129	3481	(3.4e+03,3.6e+03]
contig1_11831_37003	11638	8183	8	0.290323	3455	(3.4e+03,3.6e+03]
contig1_11831_37003	11638	8256	8	0.0414747	3382	(3.2e+03,3.4e+03]
contig1_11831_37003	11638	8656	8	0.403226	2982	(2.8e+03,3e+03]
contig1_11831_37003	11638	8659	8	0.403226	2979	(2.8e+03,3e+03]
contig1_11831_37003	11638	8661	8	0.403226	2977	(2.8e+03,3e+03]
contig1_11831_37003	11638	8665	8	0.403226	2973	(2.8e+03,3e+03]
contig1_11831_37003	11638	8695	8	0.298594	2943	(2.8e+03,3e+03]
contig1_11831_37003	11638	8835	8	0.0336307	2803	(2.8e+03,3e+03]
contig1_11831_37003	11638	8841	8	0.016129	2797	(2.6e+03,2.8e+03]
contig1_11831_37003	11638	8873	8	0.026393	2765	(2.6e+03,2.8e+03]
contig1_11831_37003	11638	8882	8	0.026393	2756	(2.6e+03,2.8e+03]
contig1_11831_37003	11638	8885	8	0.172043	2753	(2.6e+03,2.8e+03]
contig1_11831_37003	11638	8935	8	0.0322581	2703	(2.6e+03,2.8e+03]
contig1_11831_37003	11638	8973	8	0.0322581	2665	(2.6e+03,2.8e+03]
contig1_11831_37003	11638	9028	8	0.016129	2610	(2.6e+03,2.8e+03]
contig1_11831_37003	11638	9080	8	0.026393	2558	(2.4e+03,2.6e+03]
contig1_11831_37003	11638	9083	8	0.016129	2555	(2.4e+03,2.6e+03]
contig1_11831_37003	11638	9114	8	0.00744417	2524	(2.4e+03,2.6e+03]
contig1_11831_37003	11638	9126	8	0.290323	2512	(2.4e+03,2.6e+03]
contig1_11831_37003	11638	9588	8	0.0336307	2050	(2e+03,2.2e+03]
contig1_11831_37003	11638	9708	8	0.016129	1930	(1.8e+03,2e+03]
contig1_11831_37003	11638	9875	8	0.0126227	1763	(1.6e+03,1.8e+03]
contig1_11831_37003	11638	10201	8	0.300728	1437	(1.4e+03,1.6e+03]
contig1_11831_37003	11638	10207	8	0.300728	1431	(1.4e+03,1.6e+03]
contig1_11831_37003	11638	10397	8	0.0645161	1241	(1.2e+03,1.4e+03]
contig1_11831_37003	11638	10477	8	0.00104058	1161	(1e+03,1.2e+03]
contig1_11831_37003	11638	10532	8	0.290323	1106	(1e+03,1.2e+03]
contig1_11831_37003	11638	10533	8	0.290323	1105	(1e+03,1.2e+03]
contig1_11831_37003	11638	10542	8	0.290323	1096	(1e+03,1.2e+03]
contig1_11831_37003	11638	10644	8	0.0414747	994	(800,1e+03]
contig1_11831_37003	11638	10687	8	0.139785	951	(800,1e+03]
contig1_11831_37003	11638	10688	8	0.139785	950	(800,1e+03]
contig1_11831_37003	11638	10710	8	0.145161	928	(800,1e+03]
contig1_11831_37003	11638	10729	8	0.0322581	909	(800,1e+03]
contig1_11831_37003	11638	11112	8	0.00215054	526	(400,600]
contig1_11831_37003	11638	11899	8	0.300728	261	(200,400]
contig1_11831_37003	11638	11945	8	0.0322581	307	(200,400]
contig1_11831_37003	11638	11996	8	0.0322581	358	(200,400]
contig1_11831_37003	11638	12000	8	0.0322581	362	(200,400]
contig1_11831_37003	11638	12024	8	0.129032	386	(200,400]
contig1_11831_37003	11638	12109	8	0.0322581	471	(400,600]
contig1_11831_37003	11638	12130	8	0.258065	492	(400,600]
contig1_11831_37003	11638	12175	8	0.0322581	537	(400,600]
contig1_11831_37003	11638	12178	8	0.0322581	540	(400,600]
contig1_11831_37003	11638	12256	8	0.0126227	618	(600,800]
contig1_11831_37003	11638	12257	8	0.0126227	619	(600,800]
contig1_11831_37003	11638	12462	8	0.621505	824	(800,1e+03]
contig1_11831_37003	11638	12570	8	0.0322581	932	(800,1e+03]
contig1_11831_37003	11638	12573	8	0.237027	935	(800,1e+03]
contig1_11831_37003	11638	12678	8	0.225806	1040	(1e+03,1.2e+03]
contig1_11831_37003	11638	12774	8	0.0322581	1136	(1e+03,1.2e+03]
contig1_11831_37003	11638	12786	8	0.268817	1148	(1e+03,1.2e+03]
contig1_11831_37003	11638	12952	8	0.105376	1314	(1.2e+03,1.4e+03]
contig1_11831_37003	11638	13124	8	0.0509886	1486	(1.4e+03,1.6e+03]
contig1_11831_37003	11638	13125	8	0.0509886	1487	(1.4e+03,1.6e+03]
contig1_11831_37003	11638	13256	8	0.016129	1618	(1.6e+03,1.8e+03]
contig1_11831_37003	11638	13271	8	0.373272	1633	(1.6e+03,1.8e+03]
contig1_11831_37003	11638	13363	8	0.143695	1725	(1.6e+03,1.8e+03]
contig1_11831_37003	11638	13399	8	0.21173	1761	(1.6e+03,1.8e+03]
contig1_11831_37003	11638	13570	8	0.0322581	1932	(1.8e+03,2e+03]
contig1_11831_37003	11638	13580	8	0.0414747	1942	(1.8e+03,2e+03]
contig1_11831_37003	11638	13589	8	0.0107527	1951	(1.8e+03,2e+03]
contig1_11831_37003	11638	13591	8	0.0322581	1953	(1.8e+03,2e+03]
contig1_11831_37003	11638	13635	8	0.105376	1997	(1.8e+03,2e+03]
contig1_11831_37003	11638	13636	8	0.105376	1998	(1.8e+03,2e+03]
contig1_11831_37003	11638	13639	8	0.105376	2001	(2e+03,2.2e+03]
contig1_11831_37003	11638	13648	8	0.105376	2010	(2e+03,2.2e+03]
contig1_11831_37003	11638	13681	8	0.0414747	2043	(2e+03,2.2e+03]
contig1_11831_37003	11638	13696	8	0.100083	2058	(2e+03,2.2e+03]
contig1_11831_37003	11638	13720	8	0.100083	2082	(2e+03,2.2e+03]
contig1_11831_37003	11638	13725	8	0.0414747	2087	(2e+03,2.2e+03]
contig1_11831_37003	11638	13750	8	0.00215054	2112	(2e+03,2.2e+03]
contig1_11831_37003	11638	13847	8	0.290323	2209	(2.2e+03,2.4e+03]
contig1_11831_37003	11638	13851	8	0.290323	2213	(2.2e+03,2.4e+03]
contig1_11831_37003	11638	13908	8	0.364764	2270	(2.2e+03,2.4e+03]
contig1_11831_37003	11638	13941	8	0.016129	2303	(2.2e+03,2.4e+03]
contig1_11831_37003	11638	13949	8	0.0322581	2311	(2.2e+03,2.4e+03]
contig1_11831_37003	11638	13988	8	0.00460829	2350	(2.2e+03,2.4e+03]
contig1_11831_37003	11638	13993	8	0.00460829	2355	(2.2e+03,2.4e+03]
contig1_11831_37003	11638	13995	8	0.00460829	2357	(2.2e+03,2.4e+03]
contig1_11831_37003	11638	14601	8	0.016129	2963	(2.8e+03,3e+03]
contig1_11831_37003	11638	14682	8	0.234131	3044	(3e+03,3.2e+03]
contig1_11831_37003	11638	14796	8	0	3158	(3e+03,3.2e+03]
contig1_11831_37003	11638	15306	8	0	3668	(3.6e+03,3.8e+03]
contig1_11831_37003	11638	15366	8	0.258065	3728	(3.6e+03,3.8e+03]
contig1_11831_37003	11638	15405	8	0.300728	3767	(3.6e+03,3.8e+03]
contig1_11831_37003	11638	15441	8	0.225806	3803	(3.8e+03,4e+03]
contig1_11831_37003	11638	15451	8	0.298594	3813	(3.8e+03,4e+03]
contig1_11831_37003	19432	15441	8	0.0273556	3991	(3.8e+03,4e+03]
contig1_11831_37003	19432	15451	8	0.066012	3981	(3.8e+03,4e+03]
contig1_11831_37003	19432	15912	8	0.246201	3520	(3.4e+03,3.6e+03]
contig1_11831_37003	19432	15924	8	0.246201	3508	(3.4e+03,3.6e+03]
contig1_11831_37003	19432	16137	8	0.00141844	3295	(3.2e+03,3.4e+03]
contig1_11831_37003	19432	16431	8	0.0555937	3001	(3e+03,3.2e+03]
contig1_11831_37003	19432	16434	8	0.0555937	2998	(2.8e+03,3e+03]
contig1_11831_37003	19432	16449	8	0.0555937	2983	(2.8e+03,3e+03]
contig1_11831_37003	19432	16614	8	0.0231267	2818	(2.8e+03,3e+03]
contig1_11831_37003	19432	16837	8	0.0947776	2595	(2.4e+03,2.6e+03]
contig1_11831_37003	19432	16927	8	0.0555937	2505	(2.4e+03,2.6e+03]
contig1_11831_37003	19432	16952	8	0.435203	2480	(2.4e+03,2.6e+03]
contig1_11831_37003	19432	17378	8	0.326886	2054	(2e+03,2.2e+03]
contig1_11831_37003	19432	17385	8	0.148936	2047	(2e+03,2.2e+03]
contig1_11831_37003	19432	17663	8	0.428964	1769	(1.6e+03,1.8e+03]
contig1_11831_37003	19432	18350	8	0.265957	1082	(1e+03,1.2e+03]
contig1_11831_37003	19432	18509	8	0.000686342	923	(800,1e+03]
contig1_11831_37003	19432	18612	8	0.428964	820	(800,1e+03]
contig1_11831_37003	19432	18770	8	0.0555937	662	(600,800]
contig1_11831_37003	19432	18868	8	0.191489	564	(400,600]
contig1_11831_37003	19432	19346	8	0.196945	86	(0,200]
contig1_11831_37003	19432	19391	8	0.453901	41	(0,200]
contig1_11831_37003	19432	19532	8	0.191489	100	(0,200]
contig1_11831_37003	19432	19544	8	0.409929	112	(0,200]
contig1_11831_37003	19432	19972	8	0.0212766	540	(400,600]
contig1_11831_37003	19432	20597	8	0.265957	1165	(1e+03,1.2e+03]
contig1_11831_37003	19432	20837	8	0.0695035	1405	(1.4e+03,1.6e+03]
contig1_11831_37003	19432	20924	8	0.0106383	1492	(1.4e+03,1.6e+03]
contig1_11831_37003	19432	21151	8	0.458811	1719	(1.6e+03,1.8e+03]
contig1_11831_37003	19432	21808	8	0.177305	2376	(2.2e+03,2.4e+03]
contig1_11831_37003	19432	21890	8	0.531915	2458	(2.4e+03,2.6e+03]
contig1_11831_37003	19432	21934	8	0.0957447	2502	(2.4e+03,2.6e+03]
contig1_38634_43263	645	617	8	0.268817	28	(0,200]
contig1_38634_43263	645	643	8	1	2	(0,200]
contig1_38634_43263	645	646	8	1	1	(0,200]
contig1_38634_43263	645	845	8	0	200	(0,200]
contig1_38634_43263	645	1177	8	0.0967742	532	(400,600]
contig1_38634_43263	645	1230	8	0.362319	585	(400,600]
contig1_38634_43263	645	1506	8	0.047619	861	(800,1e+03]
contig1_38634_43263	645	1725	8	0.0222222	1080	(1e+03,1.2e+03]
contig1_38634_43263	645	1730	8	0.0222222	1085	(1e+03,1.2e+03]
contig1_38634_43263	645	1758	8	0.0222222	1113	(1e+03,1.2e+03]
contig1_38634_43263	645	3117	8	0.272727	2472	(2.4e+03,2.6e+03]
contig1_38634_43263	645	3132	8	0.0769231	2487	(2.4e+03,2.6e+03]
contig1_38634_43263	645	3208	8	0	2563	(2.4e+03,2.6e+03]
contig1_38634_43263	645	3308	8	0.0107527	2663	(2.6e+03,2.8e+03]
contig1_38634_43263	645	3309	8	0.0107527	2664	(2.6e+03,2.8e+03]
contig1_38634_43263	645	3373	8	0	2728	(2.6e+03,2.8e+03]
contig1_38634_43263	645	3398	8	0.130435	2753	(2.6e+03,2.8e+03]
contig1_38634_43263	645	3401	8	0	2756	(2.6e+03,2.8e+03]
contig1_38634_43263	645	3415	8	0	2770	(2.6e+03,2.8e+03]
contig1_38634_43263	645	3614	8	0.362319	2969	(2.8e+03,3e+03]
contig1_38634_43263	645	3636	8	0.166667	2991	(2.8e+03,3e+03]
contig1_38634_43263	645	3715	8	0.0107527	3070	(3e+03,3.2e+03]
contig1_38634_43263	645	3761	8	0.00854701	3116	(3e+03,3.2e+03]
contig1_38634_43263	645	3791	8	0.428571	3146	(3e+03,3.2e+03]
contig1_38634_43263	645	3955	8	0.166667	3310	(3.2e+03,3.4e+03]
contig1_38634_43263	645	3956	8	0.166667	3311	(3.2e+03,3.4e+03]
contig1_38634_43263	645	3998	8	0.0769231	3353	(3.2e+03,3.4e+03]
contig1_38634_43263	645	4136	8	0.0144928	3491	(3.4e+03,3.6e+03]
contig1_38634_43263	645	4197	8	0.213675	3552	(3.4e+03,3.6e+03]
contig1_38634_43263	645	4312	8	0	3667	(3.6e+03,3.8e+03]
contig1_38634_43263	645	4361	8	0.111111	3716	(3.6e+03,3.8e+03]
contig1_38634_43263	645	4403	8	0.0769231	3758	(3.6e+03,3.8e+03]
contig1_38634_43263	645	4423	8	0.166667	3778	(3.6e+03,3.8e+03]
contig1_38634_43263	645	4442	8	0.272727	3797	(3.6e+03,3.8e+03]
contig1_38634_43263	645	4460	8	0.030303	3815	(3.8e+03,4e+03]
contig1_38634_43263	645	4484	8	0.111111	3839	(3.8e+03,4e+03]
contig1_38634_43263	645	4537	8	0.00854701	3892	(3.8e+03,4e+03]
contig1_38634_43263	729	617	8	0.298594	112	(0,200]
contig1_38634_43263	729	643	8	0.00854701	86	(0,200]
contig1_38634_43263	729	646	8	0.00854701	83	(0,200]
contig1_38634_43263	729	845	8	0.230769	116	(0,200]
contig1_38634_43263	729	1177	8	0.602978	448	(400,600]
contig1_38634_43263	729	1230	8	0.00111483	501	(400,600]
contig1_38634_43263	729	1506	8	0.0915751	777	(600,800]
contig1_38634_43263	729	1725	8	0.753846	996	(800,1e+03]
contig1_38634_43263	729	1730	8	0.753846	1001	(1e+03,1.2e+03]
contig1_38634_43263	729	1758	8	0.753846	1029	(1e+03,1.2e+03]
contig1_38634_43263	729	3117	8	0.020979	2388	(2.2e+03,2.4e+03]
contig1_38634_43263	729	3132	8	0.000657462	2403	(2.4e+03,2.6e+03]
contig1_38634_43263	729	3208	8	0.0512821	2479	(2.4e+03,2.6e+03]
contig1_38634_43263	729	3308	8	0.298594	2579	(2.4e+03,2.6e+03]
contig1_38634_43263	729	3309	8	0.298594	2580	(2.4e+03,2.6e+03]
contig1_38634_43263	729	3373	8	0.102564	2644	(2.6e+03,2.8e+03]
contig1_38634_43263	729	3398	8	0.250836	2669	(2.6e+03,2.8e+03]
contig1_38634_43263	729	3401	8	0.230769	2672	(2.6e+03,2.8e+03]
contig1_38634_43263	729	3415	8	0.102564	2686	(2.6e+03,2.8e+03]
contig1_38634_43263	729	3614	8	0.090301	2885	(2.8e+03,3e+03]
contig1_38634_43263	729	3636	8	0.0512821	2907	(2.8e+03,3e+03]
contig1_38634_43263	729	3715	8	0.0206782	2986	(2.8e+03,3e+03]
contig1_38634_43263	729	3761	8	0.147929	3032	(3e+03,3.2e+03]
contig1_38634_43263	729	3791	8	0.032967	3062	(3e+03,3.2e+03]
contig1_38634_43263	729	3955	8	0.0128205	3226	(3.2e+03,3.4e+03]
contig1_38634_43263	729	3956	8	0.0128205	3227	(3.2e+03,3.4e+03]
contig1_38634_43263	729	3998	8	0.0532544	3269	(3.2e+03,3.4e+03]
contig1_38634_43263	729	4136	8	0.090301	3407	(3.4e+03,3.6e+03]
contig1_38634_43263	729	4197	8	0.0532544	3468	(3.4e+03,3.6e+03]
contig1_38634_43263	729	4312	8	0.025641	3583	(3.4e+03,3.6e+03]
contig1_38634_43263	729	4361	8	0.213675	3632	(3.6e+03,3.8e+03]
contig1_38634_43263	729	4403	8	0.0322156	3674	(3.6e+03,3.8e+03]
contig1_38634_43263	729	4423	8	0.0128205	3694	(3.6e+03,3.8e+03]
contig1_38634_43263	729	4442	8	0.114219	3713	(3.6e+03,3.8e+03]
contig1_38634_43263	729	4460	8	0.114219	3731	(3.6e+03,3.8e+03]
contig1_38634_43263	729	4484	8	0.213675	3755	(3.6e+03,3.8e+03]
contig1_38634_43263	729	4537	8	0.347798	3808	(3.8e+03,4e+03]
contig1_38634_43263	3542	617	8	0.00460829	2925	(2.8e+03,3e+03]
contig1_38634_43263	3542	643	8	0.428571	2899	(2.8e+03,3e+03]
contig1_38634_43263	3542	646	8	0.428571	2896	(2.8e+03,3e+03]
contig1_38634_43263	3542	845	8	0.142857	2697	(2.6e+03,2.8e+03]
contig1_38634_43263	3542	1177	8	0.0414747	2365	(2.2e+03,2.4e+03]
contig1_38634_43263	3542	1230	8	0.00621118	2312	(2.2e+03,2.4e+03]
contig1_38634_43263	3542	1506	8	0.0204082	2036	(2e+03,2.2e+03]
contig1_38634_43263	3542	1725	8	0.00952381	1817	(1.8e+03,2e+03]
contig1_38634_43263	3542	1730	8	0.00952381	1812	(1.8e+03,2e+03]
contig1_38634_43263	3542	1758	8	0.00952381	1784	(1.6e+03,1.8e+03]
contig1_38634_43263	3542	3117	8	0.636364	425	(400,600]
contig1_38634_43263	3542	3132	8	0.443223	410	(400,600]
contig1_38634_43263	3542	3208	8	0.0714286	334	(200,400]
contig1_38634_43263	3542	3308	8	0.115207	234	(200,400]
contig1_38634_43263	3542	3309	8	0.115207	233	(200,400]
contig1_38634_43263	3542	3373	8	0	169	(0,200]
contig1_38634_43263	3542	3398	8	0.0559006	144	(0,200]
contig1_38634_43263	3542	3401	8	0.142857	141	(0,200]
contig1_38634_43263	3542	3415	8	0	127	(0,200]
contig1_38634_43263	3542	3614	8	0.503106	72	(0,200]
contig1_38634_43263	3542	3636	8	0.285714	94	(0,200]
contig1_38634_43263	3542	3715	8	0.373272	173	(0,200]
contig1_38634_43263	3542	3761	8	0.0915751	219	(200,400]
contig1_38634_43263	3542	3791	8	0.510204	249	(200,400]
contig1_38634_43263	3542	3955	8	0.285714	413	(400,600]
contig1_38634_43263	3542	3956	8	0.285714	414	(400,600]
contig1_38634_43263	3542	3998	8	0.032967	456	(400,600]
contig1_38634_43263	3542	4136	8	0.503106	594	(400,600]
contig1_38634_43263	3542	4197	8	0.619048	655	(600,800]
contig1_38634_43263	3542	4312	8	0	770	(600,800]
contig1_38634_43263	3542	4361	8	0.047619	819	(800,1e+03]
contig1_38634_43263	3542	4403	8	0.032967	861	(800,1e+03]
contig1_38634_43263	3542	4423	8	0.285714	881	(800,1e+03]
contig1_38634_43263	3542	4442	8	0.636364	900	(800,1e+03]
contig1_38634_43263	3542	4460	8	0.116883	918	(800,1e+03]
contig1_38634_43263	3542	4484	8	0.428571	942	(800,1e+03]
contig1_38634_43263	3542	4537	8	0.003663	995	(800,1e+03]
contig1_38634_43263	3671	617	8	0.0107527	3054	(3e+03,3.2e+03]
contig1_38634_43263	3671	643	8	0.111111	3028	(3e+03,3.2e+03]
contig1_38634_43263	3671	646	8	0.111111	3025	(3e+03,3.2e+03]
contig1_38634_43263	3671	845	8	0.333333	2826	(2.8e+03,3e+03]
contig1_38634_43263	3671	1177	8	0.0107527	2494	(2.4e+03,2.6e+03]
contig1_38634_43263	3671	1230	8	0.0144928	2441	(2.4e+03,2.6e+03]
contig1_38634_43263	3671	1506	8	0.047619	2165	(2e+03,2.2e+03]
contig1_38634_43263	3671	1725	8	0.2	1946	(1.8e+03,2e+03]
contig1_38634_43263	3671	1730	8	0.2	1941	(1.8e+03,2e+03]
contig1_38634_43263	3671	1758	8	0.2	1913	(1.8e+03,2e+03]
contig1_38634_43263	3671	3117	8	0.030303	554	(400,600]
contig1_38634_43263	3671	3132	8	0.00854701	539	(400,600]
contig1_38634_43263	3671	3208	8	0.666667	463	(400,600]
contig1_38634_43263	3671	3308	8	0.268817	363	(200,400]
contig1_38634_43263	3671	3309	8	0.268817	362	(200,400]
contig1_38634_43263	3671	3373	8	0.333333	298	(200,400]
contig1_38634_43263	3671	3398	8	0.362319	273	(200,400]
contig1_38634_43263	3671	3401	8	0.333333	270	(200,400]
contig1_38634_43263	3671	3415	8	0.333333	256	(200,400]
contig1_38634_43263	3671	3614	8	0.0144928	57	(0,200]
contig1_38634_43263	3671	3636	8	0.666667	35	(0,200]
contig1_38634_43263	3671	3715	8	0.0107527	44	(0,200]
contig1_38634_43263	3671	3761	8	0.213675	90	(0,200]
contig1_38634_43263	3671	3791	8	0.047619	120	(0,200]
contig1_38634_43263	3671	3955	8	0.166667	284	(200,400]
contig1_38634_43263	3671	3956	8	0.166667	285	(200,400]
contig1_38634_43263	3671	3998	8	0.00854701	327	(200,400]
contig1_38634_43263	3671	4136	8	0.130435	465	(400,600]
contig1_38634_43263	3671	4197	8	0.0769231	526	(400,600]
contig1_38634_43263	3671	4312	8	0	641	(600,800]
contig1_38634_43263	3671	4361	8	0.111111	690	(600,800]
contig1_38634_43263	3671	4403	8	0.00854701	732	(600,800]
contig1_38634_43263	3671	4423	8	0.166667	752	(600,800]
contig1_38634_43263	3671	4442	8	0.272727	771	(600,800]
contig1_38634_43263	3671	4460	8	0.030303	789	(600,800]
contig1_38634_43263	3671	4484	8	0.111111	813	(800,1e+03]
contig1_38634_43263	3671	4537	8	0.00854701	866	(800,1e+03]
contig1_56208_64290	2079	82	8	0.00215054	1997	(1.8e+03,2e+03]
contig1_56208_64290	2079	89	8	0.0333333	1990	(1.8e+03,2e+03]
contig1_56208_64290	2079	91	8	0.00215054	1988	(1.8e+03,2e+03]
contig1_56208_64290	2079	112	8	0.042735	1967	(1.8e+03,2e+03]
contig1_56208_64290	2079	230	8	0.151515	1849	(1.8e+03,2e+03]
contig1_56208_64290	2079	232	8	0.151515	1847	(1.8e+03,2e+03]
contig1_56208_64290	2079	263	8	0.206838	1816	(1.8e+03,2e+03]
contig1_56208_64290	2079	2006	8	0.00444444	73	(0,200]
contig1_56208_64290	2079	2070	8	0.6	9	(0,200]
contig1_56208_64290	2079	2089	8	0.00444444	10	(0,200]
contig1_56208_64290	2079	2118	8	0.6	39	(0,200]
contig1_56208_64290	2079	2155	8	0.0666667	76	(0,200]
contig1_56208_64290	2079	2245	8	0.483871	166	(0,200]
contig1_56208_64290	2079	2260	8	0.350725	181	(0,200]
contig1_56208_64290	2079	2264	8	0.350725	185	(0,200]
contig1_56208_64290	2079	2398	8	0.0333333	319	(200,400]
contig1_56208_64290	2079	2455	8	0.2	376	(200,400]
contig1_56208_64290	2079	2487	8	0.026087	408	(400,600]
contig1_56208_64290	2079	2526	8	0.2	447	(400,600]
contig1_56208_64290	2079	2638	8	0.105376	559	(400,600]
contig1_56208_64290	2079	2762	8	0.355556	683	(600,800]
contig1_56208_64290	2079	2772	8	0.204848	693	(600,800]
contig1_56208_64290	2079	2797	8	0.206838	718	(600,800]
contig1_56208_64290	2079	2828	8	0.026087	749	(600,800]
contig1_56208_64290	2079	3014	8	0	935	(800,1e+03]
contig1_56208_64290	2079	3034	8	0.026087	955	(800,1e+03]
contig1_56208_64290	2079	3044	8	0.00952381	965	(800,1e+03]
contig1_56208_64290	2079	3087	8	0.2	1008	(1e+03,1.2e+03]
contig1_56208_64290	2079	3125	8	0.026087	1046	(1e+03,1.2e+03]
contig1_56208_64290	2079	3135	8	0.00215054	1056	(1e+03,1.2e+03]
contig1_56208_64290	2079	3142	8	0.026087	1063	(1e+03,1.2e+03]
contig1_56208_64290	2079	3178	8	0.105376	1099	(1e+03,1.2e+03]
contig1_56208_64290	2079	3229	8	0.621505	1150	(1e+03,1.2e+03]
contig1_56208_64290	2079	3336	8	0.466667	1257	(1.2e+03,1.4e+03]
contig1_56208_64290	2079	3384	8	0.238095	1305	(1.2e+03,1.4e+03]
contig1_56208_64290	2079	3474	8	0.466667	1395	(1.2e+03,1.4e+03]
contig1_56208_64290	2079	3633	8	0.133333	1554	(1.4e+03,1.6e+03]
contig1_56208_64290	2079	3658	8	0.042735	1579	(1.4e+03,1.6e+03]
contig1_56208_64290	2079	3663	8	0.026087	1584	(1.4e+03,1.6e+03]
contig1_56208_64290	2079	3714	8	0.133333	1635	(1.6e+03,1.8e+03]
contig1_56208_64290	2079	3720	8	0.133333	1641	(1.6e+03,1.8e+03]
contig1_56208_64290	2079	4082	8	0.00444444	2003	(2e+03,2.2e+03]
contig1_56208_64290	2079	4167	8	0	2088	(2e+03,2.2e+03]
contig1_56208_64290	2079	4260	8	0.042735	2181	(2e+03,2.2e+03]
contig1_56208_64290	2079	4283	8	0	2204	(2.2e+03,2.4e+03]
contig1_56208_64290	2079	4285	8	0	2206	(2.2e+03,2.4e+03]
contig1_56208_64290	2079	4427	8	0.105376	2348	(2.2e+03,2.4e+03]
contig1_56208_64290	2079	4687	8	0.105376	2608	(2.6e+03,2.8e+03]
contig1_56208_64290	2079	4710	8	0.105376	2631	(2.6e+03,2.8e+03]
contig1_56208_64290	2079	4845	8	0.042735	2766	(2.6e+03,2.8e+03]
contig1_56208_64290	2079	4879	8	0.042735	2800	(2.6e+03,2.8e+03]
contig1_56208_64290	2079	4880	8	0.00952381	2801	(2.8e+03,3e+03]
contig1_56208_64290	2079	4899	8	0.042735	2820	(2.8e+03,3e+03]
contig1_56208_64290	2079	5267	8	0.00215054	3188	(3e+03,3.2e+03]
contig1_66889_80029	2956	691	8	0.617094	2265	(2.2e+03,2.4e+03]
contig1_66889_80029	2956	869	8	0.466667	2087	(2e+03,2.2e+03]
contig1_66889_80029	2956	1822	8	0.350725	1134	(1e+03,1.2e+03]
contig1_66889_80029	2956	1841	8	0.350725	1115	(1e+03,1.2e+03]
contig1_66889_80029	2956	1882	8	0.2	1074	(1e+03,1.2e+03]
contig1_66889_80029	2956	1905	8	0.2	1051	(1e+03,1.2e+03]
contig1_66889_80029	2956	1912	8	0.2	1044	(1e+03,1.2e+03]
contig1_66889_80029	2956	1913	8	0.2	1043	(1e+03,1.2e+03]
contig1_66889_80029	2956	1945	8	0.2	1011	(1e+03,1.2e+03]
contig1_66889_80029	2956	2048	8	0.489855	908	(800,1e+03]
contig1_66889_80029	2956	2341	8	0.0666667	615	(600,800]
contig1_66889_80029	2956	2438	8	0.0666667	518	(400,600]
contig1_66889_80029	2956	2525	8	0.151515	431	(400,600]
contig1_66889_80029	2956	2533	8	0.151515	423	(400,600]
contig1_66889_80029	2956	2623	8	0.0222222	333	(200,400]
contig1_66889_80029	2956	2632	8	0.238095	324	(200,400]
contig1_66889_80029	2956	2707	8	0.489855	249	(200,400]
contig1_66889_80029	2956	2852	8	0.621505	104	(0,200]
contig1_66889_80029	2956	2896	8	0.621505	60	(0,200]
contig1_66889_80029	2956	2929	8	0.621505	27	(0,200]
contig1_66889_80029	2956	2937	8	0.771429	19	(0,200]
contig1_66889_80029	2956	2957	8	1	1	(0,200]
contig1_66889_80029	2956	3412	8	0.621505	456	(400,600]
contig1_66889_80029	2956	3444	8	0.6	488	(400,600]
contig1_66889_80029	2956	3569	8	0.2	613	(600,800]
contig1_66889_80029	2956	3573	8	0.2	617	(600,800]
contig1_66889_80029	2956	4096	8	0.0666667	1140	(1e+03,1.2e+03]
contig1_66889_80029	2956	4337	8	0.0857143	1381	(1.2e+03,1.4e+03]
contig1_66889_80029	2956	4493	8	0.238095	1537	(1.4e+03,1.6e+03]
contig1_66889_80029	2956	4693	8	0.00215054	1737	(1.6e+03,1.8e+03]
contig1_66889_80029	2956	4788	8	0.0333333	1832	(1.8e+03,2e+03]
contig1_66889_80029	2956	4822	8	0.0222222	1866	(1.8e+03,2e+03]
contig1_66889_80029	2956	5174	8	0.204848	2218	(2.2e+03,2.4e+03]
contig1_66889_80029	2956	5175	8	0.00215054	2219	(2.2e+03,2.4e+03]
contig1_66889_80029	2956	5201	8	0.6	2245	(2.2e+03,2.4e+03]
contig1_66889_80029	2956	5212	8	0.6	2256	(2.2e+03,2.4e+03]
contig1_66889_80029	2956	5238	8	0.0695035	2282	(2.2e+03,2.4e+03]
contig1_66889_80029	2956	5326	8	0.00215054	2370	(2.2e+03,2.4e+03]
contig1_66889_80029	2956	5391	8	0.133333	2435	(2.4e+03,2.6e+03]
contig1_66889_80029	2956	5473	8	0.238095	2517	(2.4e+03,2.6e+03]
contig1_66889_80029	2956	5661	8	0.238095	2705	(2.6e+03,2.8e+03]
contig1_66889_80029	2956	5722	8	0.105376	2766	(2.6e+03,2.8e+03]
contig1_66889_80029	2956	5755	8	0.3	2799	(2.6e+03,2.8e+03]
contig1_66889_80029	2956	5806	8	0.0888889	2850	(2.8e+03,3e+03]
contig1_66889_80029	2956	5959	8	0.3	3003	(3e+03,3.2e+03]
contig1_66889_80029	2956	6133	8	0.0666667	3177	(3e+03,3.2e+03]
contig1_66889_80029	2956	6142	8	0.0666667	3186	(3e+03,3.2e+03]
contig1_66889_80029	2956	6145	8	0.0666667	3189	(3e+03,3.2e+03]
contig1_66889_80029	2956	6151	8	0.00444444	3195	(3e+03,3.2e+03]
contig1_66889_80029	2956	6159	8	0.00444444	3203	(3.2e+03,3.4e+03]
contig1_66889_80029	2956	6208	8	0.0666667	3252	(3.2e+03,3.4e+03]
contig1_66889_80029	2956	6415	8	0.0857143	3459	(3.4e+03,3.6e+03]
contig1_66889_80029	2956	6499	8	0.105376	3543	(3.4e+03,3.6e+03]
contig1_66889_80029	2956	6608	8	0.2	3652	(3.6e+03,3.8e+03]
contig1_66889_80029	2956	6661	8	0.026087	3705	(3.6e+03,3.8e+03]
contig1_66889_80029	2956	6715	8	0.0222222	3759	(3.6e+03,3.8e+03]
contig1_66889_80029	2956	6724	8	0.0857143	3768	(3.6e+03,3.8e+03]
contig1_66889_80029	2956	6776	8	0.0666667	3820	(3.8e+03,4e+03]
contig1_66889_80029	2956	6813	8	0.621505	3857	(3.8e+03,4e+03]
contig1_66889_80029	2956	6840	8	0.466667	3884	(3.8e+03,4e+03]
contig1_66889_80029	2956	6847	8	0.350725	3891	(3.8e+03,4e+03]
contig1_66889_80029	2956	6892	8	0.0153846	3936	(3.8e+03,4e+03]
contig1_66889_80029	2956	6951	8	0.350725	3995	(3.8e+03,4e+03]
contig1_66889_80029	5905	1905	8	0.177305	4000	(3.8e+03,4e+03]
contig1_66889_80029	5905	1912	8	0.177305	3993	(3.8e+03,4e+03]
contig1_66889_80029	5905	1913	8	0.177305	3992	(3.8e+03,4e+03]
contig1_66889_80029	5905	1945	8	0.177305	3960	(3.8e+03,4e+03]
contig1_66889_80029	5905	2048	8	0.00832562	3857	(3.8e+03,4e+03]
contig1_66889_80029	5905	2341	8	0.0212766	3564	(3.4e+03,3.6e+03]
contig1_66889_80029	5905	2438	8	0.0212766	3467	(3.4e+03,3.6e+03]
contig1_66889_80029	5905	2525	8	0.0947776	3380	(3.2e+03,3.4e+03]
contig1_66889_80029	5905	2533	8	0.0947776	3372	(3.2e+03,3.4e+03]
contig1_66889_80029	5905	2623	8	0.0638298	3282	(3.2e+03,3.4e+03]
contig1_66889_80029	5905	2632	8	0.0759878	3273	(3.2e+03,3.4e+03]
contig1_66889_80029	5905	2707	8	0.156337	3198	(3e+03,3.2e+03]
contig1_66889_80029	5905	2852	8	0.000686342	3053	(3e+03,3.2e+03]
contig1_66889_80029	5905	2896	8	0.000686342	3009	(3e+03,3.2e+03]
contig1_66889_80029	5905	2929	8	0.000686342	2976	(2.8e+03,3e+03]
contig1_66889_80029	5905	2937	8	0.00303951	2968	(2.8e+03,3e+03]
contig1_66889_80029	5905	2957	8	0.0695035	2948	(2.8e+03,3e+03]
contig1_66889_80029	5905	3412	8	0.000686342	2493	(2.4e+03,2.6e+03]
contig1_66889_80029	5905	3444	8	0.0212766	2461	(2.4e+03,2.6e+03]
contig1_66889_80029	5905	3569	8	0.0638298	2336	(2.2e+03,2.4e+03]
contig1_66889_80029	5905	3573	8	0.0638298	2332	(2.2e+03,2.4e+03]
contig1_66889_80029	5905	4096	8	0.0212766	1809	(1.8e+03,2e+03]
contig1_66889_80029	5905	4337	8	0.0759878	1568	(1.4e+03,1.6e+03]
contig1_66889_80029	5905	4493	8	0.513678	1412	(1.4e+03,1.6e+03]
contig1_66889_80029	5905	4693	8	0.198353	1212	(1.2e+03,1.4e+03]
contig1_66889_80029	5905	4788	8	0.0957447	1117	(1e+03,1.2e+03]
contig1_66889_80029	5905	4822	8	0.177305	1083	(1e+03,1.2e+03]
contig1_66889_80029	5905	5174	8	0.325338	731	(600,800]
contig1_66889_80029	5905	5175	8	0.198353	730	(600,800]
contig1_66889_80029	5905	5201	8	0.191489	704	(600,800]
contig1_66889_80029	5905	5212	8	0.191489	693	(600,800]
contig1_66889_80029	5905	5238	8	0.022182	667	(600,800]
contig1_66889_80029	5905	5326	8	0.000686342	579	(400,600]
contig1_66889_80029	5905	5391	8	0	514	(400,600]
contig1_66889_80029	5905	5473	8	0.0759878	432	(400,600]
contig1_66889_80029	5905	5661	8	0.513678	244	(200,400]
contig1_66889_80029	5905	5722	8	0.363075	183	(0,200]
contig1_66889_80029	5905	5755	8	0.521277	150	(0,200]
contig1_66889_80029	5905	5806	8	0.453901	99	(0,200]
contig1_66889_80029	5905	5959	8	0.0957447	54	(0,200]
contig1_66889_80029	5905	6133	8	0.0212766	228	(200,400]
contig1_66889_80029	5905	6142	8	0.0212766	237	(200,400]
contig1_66889_80029	5905	6145	8	0.0212766	240	(200,400]
contig1_66889_80029	5905	6151	8	0.319149	246	(200,400]
contig1_66889_80029	5905	6159	8	0.319149	254	(200,400]
contig1_66889_80029	5905	6208	8	0.191489	303	(200,400]
contig1_66889_80029	5905	6415	8	0.367781	510	(400,600]
contig1_66889_80029	5905	6499	8	0.363075	594	(400,600]
contig1_66889_80029	5905	6608	8	0.0638298	703	(600,800]
contig1_66889_80029	5905	6661	8	0.0231267	756	(600,800]
contig1_66889_80029	5905	6715	8	0.177305	810	(800,1e+03]
contig1_66889_80029	5905	6724	8	0.0759878	819	(800,1e+03]
contig1_66889_80029	5905	6776	8	0.191489	871	(800,1e+03]
contig1_66889_80029	5905	6813	8	0.000686342	908	(800,1e+03]
contig1_66889_80029	5905	6840	8	0.0759878	935	(800,1e+03]
contig1_66889_80029	5905	6847	8	0.0231267	942	(800,1e+03]
contig1_66889_80029	5905	6892	8	0.240589	987	(800,1e+03]
contig1_66889_80029	5905	6951	8	0.0231267	1046	(1e+03,1.2e+03]
contig1_66889_80029	5905	6985	8	0.00141844	1080	(1e+03,1.2e+03]
contig1_66889_80029	5905	6986	8	0.0759878	1081	(1e+03,1.2e+03]
contig1_66889_80029	5905	7018	8	0.000686342	1113	(1e+03,1.2e+03]
contig1_66889_80029	5905	7028	8	0.00141844	1123	(1e+03,1.2e+03]
contig1_66889_80029	5905	7219	8	0.0759878	1314	(1.2e+03,1.4e+03]
contig1_66889_80029	5905	7241	8	0.0759878	1336	(1.2e+03,1.4e+03]
contig1_66889_80029	5905	7254	8	0.0759878	1349	(1.2e+03,1.4e+03]
contig1_66889_80029	5905	7256	8	0.0759878	1351	(1.2e+03,1.4e+03]
contig1_66889_80029	5905	7355	8	0.0273556	1450	(1.4e+03,1.6e+03]
contig1_66889_80029	5905	7569	8	0.0336307	1664	(1.6e+03,1.8e+03]
contig1_66889_80029	5905	7587	8	0.191489	1682	(1.6e+03,1.8e+03]
contig1_66889_80029	5905	7602	8	0.0336307	1697	(1.6e+03,1.8e+03]
contig1_66889_80029	5905	7659	8	0.00193424	1754	(1.6e+03,1.8e+03]
contig1_66889_80029	5905	7887	8	0	1982	(1.8e+03,2e+03]
contig1_66889_80029	5905	8235	8	0.148936	2330	(2.2e+03,2.4e+03]
contig1_66889_80029	5905	8265	8	0.0106383	2360	(2.2e+03,2.4e+03]
contig1_66889_80029	6912	2929	8	0.373272	3983	(3.8e+03,4e+03]
contig1_66889_80029	6912	2937	8	0.510204	3975	(3.8e+03,4e+03]
contig1_66889_80029	6912	2957	8	0.466667	3955	(3.8e+03,4e+03]
contig1_66889_80029	6912	3412	8	0.778802	3500	(3.4e+03,3.6e+03]
contig1_66889_80029	6912	3444	8	0.571429	3468	(3.4e+03,3.6e+03]
contig1_66889_80029	6912	3569	8	0.047619	3343	(3.2e+03,3.4e+03]
contig1_66889_80029	6912	3573	8	0.047619	3339	(3.2e+03,3.4e+03]
contig1_66889_80029	6912	4096	8	0.142857	2816	(2.8e+03,3e+03]
contig1_66889_80029	6912	4337	8	0.183673	2575	(2.4e+03,2.6e+03]
contig1_66889_80029	6912	4493	8	0.0204082	2419	(2.4e+03,2.6e+03]
contig1_66889_80029	6912	4693	8	0.0414747	2219	(2.2e+03,2.4e+03]
contig1_66889_80029	6912	4788	8	0.285714	2124	(2e+03,2.2e+03]
contig1_66889_80029	6912	4822	8	0.047619	2090	(2e+03,2.2e+03]
contig1_66889_80029	6912	5174	8	0.0025974	1738	(1.6e+03,1.8e+03]
contig1_66889_80029	6912	5175	8	0.0414747	1737	(1.6e+03,1.8e+03]
contig1_66889_80029	6912	5201	8	0.142857	1711	(1.6e+03,1.8e+03]
contig1_66889_80029	6912	5212	8	0.142857	1700	(1.6e+03,1.8e+03]
contig1_66889_80029	6912	5238	8	0.0273556	1674	(1.6e+03,1.8e+03]
contig1_66889_80029	6912	5326	8	0.0414747	1586	(1.4e+03,1.6e+03]
contig1_66889_80029	6912	5391	8	0.285714	1521	(1.4e+03,1.6e+03]
contig1_66889_80029	6912	5473	8	0.183673	1439	(1.4e+03,1.6e+03]
contig1_66889_80029	6912	5661	8	0.0204082	1251	(1.2e+03,1.4e+03]
contig1_66889_80029	6912	5722	8	0.00460829	1190	(1e+03,1.2e+03]
contig1_66889_80029	6912	5755	8	0	1157	(1e+03,1.2e+03]
contig1_66889_80029	6912	5806	8	0	1106	(1e+03,1.2e+03]
contig1_66889_80029	6912	5959	8	0	953	(800,1e+03]
contig1_66889_80029	6912	6133	8	0	779	(600,800]
contig1_66889_80029	6912	6142	8	0	770	(600,800]
contig1_66889_80029	6912	6145	8	0	767	(600,800]
contig1_66889_80029	6912	6151	8	0.00952381	761	(600,800]
contig1_66889_80029	6912	6159	8	0.00952381	753	(600,800]
contig1_66889_80029	6912	6208	8	0	704	(600,800]
contig1_66889_80029	6912	6415	8	0.0204082	497	(400,600]
contig1_66889_80029	6912	6499	8	0.00460829	413	(400,600]
contig1_66889_80029	6912	6608	8	0.047619	304	(200,400]
contig1_66889_80029	6912	6661	8	0.00621118	251	(200,400]
contig1_66889_80029	6912	6715	8	0.047619	197	(0,200]
contig1_66889_80029	6912	6724	8	0.183673	188	(0,200]
contig1_66889_80029	6912	6776	8	0	136	(0,200]
contig1_66889_80029	6912	6813	8	0.778802	99	(0,200]
contig1_66889_80029	6912	6840	8	1	72	(0,200]
contig1_66889_80029	6912	6847	8	0.751553	65	(0,200]
contig1_66889_80029	6912	6892	8	0.443223	20	(0,200]
contig1_66889_80029	6912	6951	8	0.751553	39	(0,200]
contig1_66889_80029	6912	6985	8	0.0857143	73	(0,200]
contig1_66889_80029	6912	6986	8	1	74	(0,200]
contig1_66889_80029	6912	7018	8	0.778802	106	(0,200]
contig1_66889_80029	6912	7028	8	0.238095	116	(0,200]
contig1_66889_80029	6912	7219	8	0.183673	307	(200,400]
contig1_66889_80029	6912	7241	8	0.183673	329	(200,400]
contig1_66889_80029	6912	7254	8	0.183673	342	(200,400]
contig1_66889_80029	6912	7256	8	0.183673	344	(200,400]
contig1_66889_80029	6912	7355	8	0.183673	443	(400,600]
contig1_66889_80029	6912	7569	8	0.373272	657	(600,800]
contig1_66889_80029	6912	7587	8	0.142857	675	(600,800]
contig1_66889_80029	6912	7602	8	0.373272	690	(600,800]
contig1_66889_80029	6912	7659	8	0.116883	747	(600,800]
contig1_66889_80029	6912	7887	8	0	975	(800,1e+03]
contig1_66889_80029	6912	8235	8	0.183673	1323	(1.2e+03,1.4e+03]
contig1_66889_80029	6912	8265	8	0	1353	(1.2e+03,1.4e+03]
contig1_66889_80029	6912	10073	8	0.0559006	3161	(3e+03,3.2e+03]
contig1_66889_80029	6912	10107	8	0.183673	3195	(3e+03,3.2e+03]
contig1_66889_80029	6912	10396	8	0.00621118	3484	(3.4e+03,3.6e+03]
contig1_66889_80029	6912	10466	8	0.142857	3554	(3.4e+03,3.6e+03]
contig1_66889_80029	6912	10469	8	0.142857	3557	(3.4e+03,3.6e+03]
contig1_66889_80029	6912	10470	8	0.142857	3558	(3.4e+03,3.6e+03]
contig1_66889_80029	6912	10485	8	0	3573	(3.4e+03,3.6e+03]
contig1_66889_80029	6912	10512	8	0.225806	3600	(3.4e+03,3.6e+03]
contig1_66889_80029	6912	10514	8	0.225806	3602	(3.6e+03,3.8e+03]
contig1_66889_80029	6912	10710	8	0.0714286	3798	(3.6e+03,3.8e+03]
contig1_66889_80029	6912	10757	8	0.0204082	3845	(3.8e+03,4e+03]
contig1_66889_80029	6912	10765	8	0	3853	(3.8e+03,4e+03]
contig1_66889_80029	6912	10769	8	0.0204082	3857	(3.8e+03,4e+03]
contig1_66889_80029	6912	10784	8	0.047619	3872	(3.8e+03,4e+03]
contig1_66889_80029	6912	10795	8	0	3883	(3.8e+03,4e+03]
contig1_66889_80029	7000	3412	8	0.790323	3588	(3.4e+03,3.6e+03]
contig1_66889_80029	7000	3444	8	0.5	3556	(3.4e+03,3.6e+03]
contig1_66889_80029	7000	3569	8	0.166667	3431	(3.4e+03,3.6e+03]
contig1_66889_80029	7000	3573	8	0.166667	3427	(3.4e+03,3.6e+03]
contig1_66889_80029	7000	4096	8	0.125	2904	(2.8e+03,3e+03]
contig1_66889_80029	7000	4337	8	0.0714286	2663	(2.6e+03,2.8e+03]
contig1_66889_80029	7000	4493	8	0.0714286	2507	(2.4e+03,2.6e+03]
contig1_66889_80029	7000	4693	8	0.016129	2307	(2.2e+03,2.4e+03]
contig1_66889_80029	7000	4788	8	0.0625	2212	(2.2e+03,2.4e+03]
contig1_66889_80029	7000	4822	8	0.166667	2178	(2e+03,2.2e+03]
contig1_66889_80029	7000	5174	8	0.0818182	1826	(1.8e+03,2e+03]
contig1_66889_80029	7000	5175	8	0.016129	1825	(1.8e+03,2e+03]
contig1_66889_80029	7000	5201	8	0.125	1799	(1.6e+03,1.8e+03]
contig1_66889_80029	7000	5212	8	0.125	1788	(1.6e+03,1.8e+03]
contig1_66889_80029	7000	5238	8	0.265957	1762	(1.6e+03,1.8e+03]
contig1_66889_80029	7000	5326	8	0.016129	1674	(1.6e+03,1.8e+03]
contig1_66889_80029	7000	5391	8	0.25	1609	(1.6e+03,1.8e+03]
contig1_66889_80029	7000	5473	8	0.0714286	1527	(1.4e+03,1.6e+03]
contig1_66889_80029	7000	5661	8	0.0714286	1339	(1.2e+03,1.4e+03]
contig1_66889_80029	7000	5722	8	0.145161	1278	(1.2e+03,1.4e+03]
contig1_66889_80029	7000	5755	8	0.0625	1245	(1.2e+03,1.4e+03]
contig1_66889_80029	7000	5806	8	0.0416667	1194	(1e+03,1.2e+03]
contig1_66889_80029	7000	5959	8	0.0625	1041	(1e+03,1.2e+03]
contig1_66889_80029	7000	6133	8	0	867	(800,1e+03]
contig1_66889_80029	7000	6142	8	0	858	(800,1e+03]
contig1_66889_80029	7000	6145	8	0	855	(800,1e+03]
contig1_66889_80029	7000	6151	8	0.0333333	849	(800,1e+03]
contig1_66889_80029	7000	6159	8	0.0333333	841	(800,1e+03]
contig1_66889_80029	7000	6208	8	0.125	792	(600,800]
contig1_66889_80029	7000	6415	8	0.0714286	585	(400,600]
contig1_66889_80029	7000	6499	8	0.016129	501	(400,600]
contig1_66889_80029	7000	6608	8	0.166667	392	(200,400]
contig1_66889_80029	7000	6661	8	0.195652	339	(200,400]
contig1_66889_80029	7000	6715	8	0.166667	285	(200,400]
contig1_66889_80029	7000	6724	8	0.0714286	276	(200,400]
contig1_66889_80029	7000	6776	8	0.125	224	(200,400]
contig1_66889_80029	7000	6813	8	0.790323	187	(0,200]
contig1_66889_80029	7000	6840	8	0.642857	160	(0,200]
contig1_66889_80029	7000	6847	8	0.543478	153	(0,200]
contig1_66889_80029	7000	6892	8	0.628205	108	(0,200]
contig1_66889_80029	7000	6951	8	0.543478	49	(0,200]
contig1_66889_80029	7000	6985	8	0.0333333	15	(0,200]
contig1_66889_80029	7000	6986	8	0.642857	14	(0,200]
contig1_66889_80029	7000	7018	8	0.790323	18	(0,200]
contig1_66889_80029	7000	7028	8	0.3	28	(0,200]
contig1_66889_80029	7000	7219	8	0.0714286	219	(200,400]
contig1_66889_80029	7000	7241	8	0.0714286	241	(200,400]
contig1_66889_80029	7000	7254	8	0.0714286	254	(200,400]
contig1_66889_80029	7000	7256	8	0.0714286	256	(200,400]
contig1_66889_80029	7000	7355	8	0	355	(200,400]
contig1_66889_80029	7000	7569	8	0.403226	569	(400,600]
contig1_66889_80029	7000	7587	8	0.125	587	(400,600]
contig1_66889_80029	7000	7602	8	0.403226	602	(600,800]
contig1_66889_80029	7000	7659	8	0.0454545	659	(600,800]
contig1_66889_80029	7000	7887	8	0	887	(800,1e+03]
contig1_66889_80029	7000	8235	8	0	1235	(1.2e+03,1.4e+03]
contig1_66889_80029	7000	8265	8	0.0625	1265	(1.2e+03,1.4e+03]
contig1_66889_80029	7000	10073	8	0.0217391	3073	(3e+03,3.2e+03]
contig1_66889_80029	7000	10107	8	0.0714286	3107	(3e+03,3.2e+03]
contig1_66889_80029	7000	10396	8	0.195652	3396	(3.2e+03,3.4e+03]
contig1_66889_80029	7000	10466	8	0.125	3466	(3.4e+03,3.6e+03]
contig1_66889_80029	7000	10469	8	0.125	3469	(3.4e+03,3.6e+03]
contig1_66889_80029	7000	10470	8	0.125	3470	(3.4e+03,3.6e+03]
contig1_66889_80029	7000	10485	8	0.125	3485	(3.4e+03,3.6e+03]
contig1_66889_80029	7000	10512	8	0.403226	3512	(3.4e+03,3.6e+03]
contig1_66889_80029	7000	10514	8	0.403226	3514	(3.4e+03,3.6e+03]
contig1_66889_80029	7000	10710	8	0	3710	(3.6e+03,3.8e+03]
contig1_66889_80029	7000	10757	8	0	3757	(3.6e+03,3.8e+03]
contig1_66889_80029	7000	10765	8	0	3765	(3.6e+03,3.8e+03]
contig1_66889_80029	7000	10769	8	0	3769	(3.6e+03,3.8e+03]
contig1_66889_80029	7000	10784	8	0.166667	3784	(3.6e+03,3.8e+03]
contig1_66889_80029	7000	10795	8	0.125	3795	(3.6e+03,3.8e+03]
contig1_66889_80029	7000	10980	8	0	3980	(3.8e+03,4e+03]
contig1_66889_80029	7000	10986	8	0.115385	3986	(3.8e+03,4e+03]
contig1_87184_89229	796	142	8	0.272727	654	(600,800]
contig1_87184_89229	796	143	8	0.272727	653	(600,800]
contig1_87184_89229	796	170	8	0.2	626	(600,800]
contig1_87184_89229	796	297	8	0	499	(400,600]
contig1_87184_89229	796	432	8	0.0107527	364	(200,400]
contig1_87184_89229	796	541	8	0.526882	255	(200,400]
contig1_87184_89229	796	614	8	0.047619	182	(0,200]
contig1_87184_89229	796	644	8	0	152	(0,200]
contig1_87184_89229	796	672	8	0.0222222	124	(0,200]
contig1_87184_89229	796	683	8	0	113	(0,200]
contig1_87184_89229	796	777	8	0.166667	19	(0,200]
contig1_87184_89229	796	1523	8	0.047619	727	(600,800]
contig1_87184_89229	796	1527	8	0.047619	731	(600,800]
contig1_113878_139787	1931	1027	8	0.0769231	904	(800,1e+03]
contig1_113878_139787	1931	1267	8	0	664	(600,800]
contig1_113878_139787	1931	1317	8	0.0107527	614	(600,800]
contig1_113878_139787	1931	1318	8	0.0144928	613	(600,800]
contig1_113878_139787	1931	1364	8	0.0144928	567	(400,600]
contig1_113878_139787	1931	1383	8	0.0967742	548	(400,600]
contig1_113878_139787	1931	1424	8	0.0967742	507	(400,600]
contig1_113878_139787	1931	1461	8	0.030303	470	(400,600]
contig1_113878_139787	1931	1554	8	0.428571	377	(200,400]
contig1_113878_139787	1931	1584	8	0.166667	347	(200,400]
contig1_113878_139787	1931	1608	8	0.047619	323	(200,400]
contig1_113878_139787	1931	1920	8	0.268817	11	(0,200]
contig1_113878_139787	1931	2013	8	0.130435	82	(0,200]
contig1_113878_139787	1931	2048	8	0.0222222	117	(0,200]
contig1_113878_139787	1931	2133	8	0.0107527	202	(200,400]
contig1_113878_139787	1931	2229	8	0.047619	298	(200,400]
contig1_113878_139787	1931	2319	8	0.526882	388	(200,400]
contig1_113878_139787	1931	2323	8	0.526882	392	(200,400]
contig1_113878_139787	1931	2465	8	0	534	(400,600]
contig1_113878_139787	1931	2532	8	0.030303	601	(600,800]
contig1_113878_139787	1931	2680	8	0.213675	749	(600,800]
contig1_113878_139787	1931	2692	8	0.272727	761	(600,800]
contig1_113878_139787	1931	2729	8	0.272727	798	(600,800]
contig1_113878_139787	1931	2747	8	0.0222222	816	(800,1e+03]
contig1_113878_139787	1931	2827	8	0.047619	896	(800,1e+03]
contig1_113878_139787	1931	3020	8	0.130435	1089	(1e+03,1.2e+03]
contig1_113878_139787	1931	3035	8	0.0222222	1104	(1e+03,1.2e+03]
contig1_113878_139787	1931	3159	8	0.047619	1228	(1.2e+03,1.4e+03]
contig1_113878_139787	1931	3184	8	0.428571	1253	(1.2e+03,1.4e+03]
contig1_113878_139787	1931	3197	8	0.428571	1266	(1.2e+03,1.4e+03]
contig1_113878_139787	1931	3229	8	0.00606061	1298	(1.2e+03,1.4e+03]
contig1_113878_139787	1931	3231	8	0.00606061	1300	(1.2e+03,1.4e+03]
contig1_113878_139787	1931	3616	8	0.418803	1685	(1.6e+03,1.8e+03]
contig1_113878_139787	1931	3714	8	0.2	1783	(1.6e+03,1.8e+03]
contig1_113878_139787	1931	3787	8	0.047619	1856	(1.8e+03,2e+03]
contig1_113878_139787	1931	3822	8	0	1891	(1.8e+03,2e+03]
contig1_113878_139787	1931	3850	8	0.166667	1919	(1.8e+03,2e+03]
contig1_113878_139787	1931	3859	8	0.047619	1928	(1.8e+03,2e+03]
contig1_113878_139787	1931	3929	8	0.047619	1998	(1.8e+03,2e+03]
contig1_113878_139787	1931	3931	8	0.047619	2000	(1.8e+03,2e+03]
contig1_113878_139787	1931	4127	8	0.00854701	2196	(2e+03,2.2e+03]
contig1_113878_139787	1931	4416	8	0.00854701	2485	(2.4e+03,2.6e+03]
contig1_113878_139787	1931	4464	8	0.2	2533	(2.4e+03,2.6e+03]
contig1_113878_139787	1931	4542	8	0	2611	(2.6e+03,2.8e+03]
contig1_113878_139787	1931	4926	8	0.362319	2995	(2.8e+03,3e+03]
contig1_113878_139787	1931	4941	8	0.666667	3010	(3e+03,3.2e+03]
contig1_113878_139787	1931	4983	8	0.047619	3052	(3e+03,3.2e+03]
contig1_113878_139787	1931	5118	8	0.047619	3187	(3e+03,3.2e+03]
contig1_113878_139787	1931	5259	8	0.428571	3328	(3.2e+03,3.4e+03]
contig1_113878_139787	1931	5317	8	0.418803	3386	(3.2e+03,3.4e+03]
contig1_113878_139787	1931	5458	8	0.555556	3527	(3.4e+03,3.6e+03]
contig1_113878_139787	1931	5479	8	0.272727	3548	(3.4e+03,3.6e+03]
contig1_113878_139787	1931	5515	8	0.0769231	3584	(3.4e+03,3.6e+03]
contig1_113878_139787	1931	5517	8	0.0769231	3586	(3.4e+03,3.6e+03]
contig1_113878_139787	1931	5698	8	0.0967742	3767	(3.6e+03,3.8e+03]
contig1_113878_139787	1931	5912	8	0.333333	3981	(3.8e+03,4e+03]
contig1_113878_139787	2043	1027	8	0.0153846	1016	(1e+03,1.2e+03]
contig1_113878_139787	2043	1267	8	0.0333333	776	(600,800]
contig1_113878_139787	2043	1317	8	0.174194	726	(600,800]
contig1_113878_139787	2043	1318	8	0.026087	725	(600,800]
contig1_113878_139787	2043	1364	8	0.026087	679	(600,800]
contig1_113878_139787	2043	1383	8	0.105376	660	(600,800]
contig1_113878_139787	2043	1424	8	0.483871	619	(600,800]
contig1_113878_139787	2043	1461	8	0.490909	582	(400,600]
contig1_113878_139787	2043	1554	8	0.00952381	489	(400,600]
contig1_113878_139787	2043	1584	8	0.3	459	(400,600]
contig1_113878_139787	2043	1608	8	0.0857143	435	(400,600]
contig1_113878_139787	2043	1920	8	0.00215054	123	(0,200]
contig1_113878_139787	2043	2013	8	0.489855	30	(0,200]
contig1_113878_139787	2043	2048	8	1	5	(0,200]
contig1_113878_139787	2043	2133	8	0.621505	90	(0,200]
contig1_113878_139787	2043	2229	8	0.466667	186	(0,200]
contig1_113878_139787	2043	2319	8	0.174194	276	(200,400]
contig1_113878_139787	2043	2323	8	0.174194	280	(200,400]
contig1_113878_139787	2043	2465	8	0.0333333	422	(400,600]
contig1_113878_139787	2043	2532	8	0.151515	489	(400,600]
contig1_113878_139787	2043	2680	8	0.042735	637	(600,800]
contig1_113878_139787	2043	2692	8	0.00606061	649	(600,800]
contig1_113878_139787	2043	2729	8	0.151515	686	(600,800]
contig1_113878_139787	2043	2747	8	0.00444444	704	(600,800]
contig1_113878_139787	2043	2827	8	0.00952381	784	(600,800]
contig1_113878_139787	2043	3020	8	0.026087	977	(800,1e+03]
contig1_113878_139787	2043	3035	8	0.00444444	992	(800,1e+03]
contig1_113878_139787	2043	3159	8	0.238095	1116	(1e+03,1.2e+03]
contig1_113878_139787	2043	3184	8	0.0857143	1141	(1e+03,1.2e+03]
contig1_113878_139787	2043	3197	8	0.238095	1154	(1e+03,1.2e+03]
contig1_113878_139787	2043	3229	8	0.0109091	1186	(1e+03,1.2e+03]
contig1_113878_139787	2043	3231	8	0.0109091	1188	(1e+03,1.2e+03]
contig1_113878_139787	2043	3616	8	0.042735	1573	(1.4e+03,1.6e+03]
contig1_113878_139787	2043	3714	8	0.36	1671	(1.6e+03,1.8e+03]
contig1_113878_139787	2043	3787	8	0.0857143	1744	(1.6e+03,1.8e+03]
contig1_113878_139787	2043	3822	8	0.6	1779	(1.6e+03,1.8e+03]
contig1_113878_139787	2043	3850	8	0.3	1807	(1.8e+03,2e+03]
contig1_113878_139787	2043	3859	8	0.0857143	1816	(1.8e+03,2e+03]
contig1_113878_139787	2043	3929	8	0.0857143	1886	(1.8e+03,2e+03]
contig1_113878_139787	2043	3931	8	0.0857143	1888	(1.8e+03,2e+03]
contig1_113878_139787	2043	4127	8	0.206838	2084	(2e+03,2.2e+03]
contig1_113878_139787	2043	4416	8	0.0153846	2373	(2.2e+03,2.4e+03]
contig1_113878_139787	2043	4464	8	0.00444444	2421	(2.4e+03,2.6e+03]
contig1_113878_139787	2043	4542	8	0.355556	2499	(2.4e+03,2.6e+03]
contig1_113878_139787	2043	4926	8	0.026087	2883	(2.8e+03,3e+03]
contig1_113878_139787	2043	4941	8	0.133333	2898	(2.8e+03,3e+03]
contig1_113878_139787	2043	4983	8	0.00952381	2940	(2.8e+03,3e+03]
contig1_113878_139787	2043	5118	8	0.0857143	3075	(3e+03,3.2e+03]
contig1_113878_139787	2043	5259	8	0.00952381	3216	(3.2e+03,3.4e+03]
contig1_113878_139787	2043	5317	8	0.0153846	3274	(3.2e+03,3.4e+03]
contig1_113878_139787	2043	5458	8	0.217778	3415	(3.4e+03,3.6e+03]
contig1_113878_139787	2043	5479	8	0.0545455	3436	(3.4e+03,3.6e+03]
contig1_113878_139787	2043	5515	8	0.288889	3472	(3.4e+03,3.6e+03]
contig1_113878_139787	2043	5517	8	0.288889	3474	(3.4e+03,3.6e+03]
contig1_113878_139787	2043	5698	8	0.174194	3655	(3.6e+03,3.8e+03]
contig1_113878_139787	2043	5912	8	0.0666667	3869	(3.8e+03,4e+03]
contig1_113878_139787	2043	5996	8	0.617094	3953	(3.8e+03,4e+03]
contig1_113878_139787	2043	6017	8	0.0724638	3974	(3.8e+03,4e+03]
contig1_113878_139787	2043	6024	8	0.0666667	3981	(3.8e+03,4e+03]
contig1_113878_139787	5987	2013	8	0.391304	3974	(3.8e+03,4e+03]
contig1_113878_139787	5987	2048	8	0.6	3939	(3.8e+03,4e+03]
contig1_113878_139787	5987	2133	8	0.290323	3854	(3.8e+03,4e+03]
contig1_113878_139787	5987	2229	8	0.142857	3758	(3.6e+03,3.8e+03]
contig1_113878_139787	5987	2319	8	0.0322581	3668	(3.6e+03,3.8e+03]
contig1_113878_139787	5987	2323	8	0.0322581	3664	(3.6e+03,3.8e+03]
contig1_113878_139787	5987	2465	8	0.125	3522	(3.4e+03,3.6e+03]
contig1_113878_139787	5987	2532	8	0	3455	(3.4e+03,3.6e+03]
contig1_113878_139787	5987	2680	8	0.025641	3307	(3.2e+03,3.4e+03]
contig1_113878_139787	5987	2692	8	0.0909091	3295	(3.2e+03,3.4e+03]
contig1_113878_139787	5987	2729	8	0.363636	3258	(3.2e+03,3.4e+03]
contig1_113878_139787	5987	2747	8	0.0666667	3240	(3.2e+03,3.4e+03]
contig1_113878_139787	5987	2827	8	0.142857	3160	(3e+03,3.2e+03]
contig1_113878_139787	5987	3020	8	0.0434783	2967	(2.8e+03,3e+03]
contig1_113878_139787	5987	3035	8	0.0666667	2952	(2.8e+03,3e+03]
contig1_113878_139787	5987	3159	8	0.142857	2828	(2.8e+03,3e+03]
contig1_113878_139787	5987	3184	8	0.142857	2803	(2.8e+03,3e+03]
contig1_113878_139787	5987	3197	8	0.142857	2790	(2.6e+03,2.8e+03]
contig1_113878_139787	5987	3229	8	0.163636	2758	(2.6e+03,2.8e+03]
contig1_113878_139787	5987	3231	8	0.163636	2756	(2.6e+03,2.8e+03]
contig1_113878_139787	5987	3616	8	0.230769	2371	(2.2e+03,2.4e+03]
contig1_113878_139787	5987	3714	8	0.0666667	2273	(2.2e+03,2.4e+03]
contig1_113878_139787	5987	3787	8	0.142857	2200	(2e+03,2.2e+03]
contig1_113878_139787	5987	3822	8	0.25	2165	(2e+03,2.2e+03]
contig1_113878_139787	5987	3850	8	0.125	2137	(2e+03,2.2e+03]
contig1_113878_139787	5987	3859	8	0.142857	2128	(2e+03,2.2e+03]
contig1_113878_139787	5987	3929	8	0.142857	2058	(2e+03,2.2e+03]
contig1_113878_139787	5987	3931	8	0.142857	2056	(2e+03,2.2e+03]
contig1_113878_139787	5987	4127	8	0.025641	1860	(1.8e+03,2e+03]
contig1_113878_139787	5987	4416	8	0.025641	1571	(1.4e+03,1.6e+03]
contig1_113878_139787	5987	4464	8	0.0666667	1523	(1.4e+03,1.6e+03]
contig1_113878_139787	5987	4542	8	0.75	1445	(1.4e+03,1.6e+03]
contig1_113878_139787	5987	4926	8	0.0434783	1061	(1e+03,1.2e+03]
contig1_113878_139787	5987	4941	8	0.125	1046	(1e+03,1.2e+03]
contig1_113878_139787	5987	4983	8	0.142857	1004	(1e+03,1.2e+03]
contig1_113878_139787	5987	5118	8	0.142857	869	(800,1e+03]
contig1_113878_139787	5987	5259	8	0.142857	728	(600,800]
contig1_113878_139787	5987	5317	8	0.025641	670	(600,800]
contig1_113878_139787	5987	5458	8	0.0666667	529	(400,600]
contig1_113878_139787	5987	5479	8	0.363636	508	(400,600]
contig1_113878_139787	5987	5515	8	0.641026	472	(400,600]
contig1_113878_139787	5987	5517	8	0.641026	470	(400,600]
contig1_113878_139787	5987	5698	8	0.0322581	289	(200,400]
contig1_113878_139787	5987	5912	8	0.25	75	(0,200]
contig1_113878_139787	5987	5996	8	0.641026	9	(0,200]
contig1_113878_139787	5987	6017	8	0.391304	30	(0,200]
contig1_113878_139787	5987	6024	8	0	37	(0,200]
contig1_113878_139787	5987	6112	8	0.290323	125	(0,200]
contig1_113878_139787	5987	6235	8	0	248	(200,400]
contig1_113878_139787	5987	6288	8	0.391304	301	(200,400]
contig1_113878_139787	5987	6323	8	0.163636	336	(200,400]
contig1_113878_139787	5987	6447	8	0.0181818	460	(400,600]
contig1_113878_139787	5987	6546	8	0	559	(400,600]
contig1_113878_139787	5987	6564	8	0.125	577	(400,600]
contig1_113878_139787	17729	13775	8	0.00621118	3954	(3.8e+03,4e+03]
contig1_113878_139787	17729	13919	8	0.0559006	3810	(3.8e+03,4e+03]
contig1_113878_139787	17729	13970	8	0.0350631	3759	(3.6e+03,3.8e+03]
contig1_113878_139787	17729	14060	8	0.0144928	3669	(3.6e+03,3.8e+03]
contig1_113878_139787	17729	14081	8	0.0350631	3648	(3.6e+03,3.8e+03]
contig1_113878_139787	17729	14105	8	0.0350631	3624	(3.6e+03,3.8e+03]
contig1_113878_139787	17729	14106	8	0.0350631	3623	(3.6e+03,3.8e+03]
contig1_113878_139787	17729	14117	8	0.0217391	3612	(3.6e+03,3.8e+03]
contig1_113878_139787	17729	14122	8	0.0350631	3607	(3.6e+03,3.8e+03]
contig1_113878_139787	17729	14133	8	0.0350631	3596	(3.4e+03,3.6e+03]
contig1_113878_139787	17729	14145	8	0.0350631	3584	(3.4e+03,3.6e+03]
contig1_113878_139787	17729	14150	8	0.0350631	3579	(3.4e+03,3.6e+03]
contig1_113878_139787	17729	14176	8	0.0350631	3553	(3.4e+03,3.6e+03]
contig1_113878_139787	17729	14196	8	0.0559006	3533	(3.4e+03,3.6e+03]
contig1_113878_139787	17729	14209	8	0.0350631	3520	(3.4e+03,3.6e+03]
contig1_113878_139787	17729	14280	8	0.00621118	3449	(3.4e+03,3.6e+03]
contig1_113878_139787	17729	14282	8	0.00621118	3447	(3.4e+03,3.6e+03]
contig1_113878_139787	17729	14381	8	0.00621118	3348	(3.2e+03,3.4e+03]
contig1_113878_139787	17729	14398	8	0.15528	3331	(3.2e+03,3.4e+03]
contig1_113878_139787	17729	14504	8	0.0217391	3225	(3.2e+03,3.4e+03]
contig1_113878_139787	17729	14830	8	0.0144928	2899	(2.8e+03,3e+03]
contig1_113878_139787	17729	14843	8	0.0724638	2886	(2.8e+03,3e+03]
contig1_113878_139787	17729	14879	8	0.503106	2850	(2.8e+03,3e+03]
contig1_113878_139787	17729	14882	8	0.0546265	2847	(2.8e+03,3e+03]
contig1_113878_139787	17729	14903	8	0.489855	2826	(2.8e+03,3e+03]
contig1_113878_139787	17729	15035	8	0.0350631	2694	(2.6e+03,2.8e+03]
contig1_113878_139787	17729	15038	8	0.0559006	2691	(2.6e+03,2.8e+03]
contig1_113878_139787	17729	15071	8	0.0724638	2658	(2.6e+03,2.8e+03]
contig1_113878_139787	17729	15155	8	0.193676	2574	(2.4e+03,2.6e+03]
contig1_113878_139787	17729	15188	8	0.0217391	2541	(2.4e+03,2.6e+03]
contig1_113878_139787	17729	15365	8	0.0434783	2364	(2.2e+03,2.4e+03]
contig1_113878_139787	17729	15395	8	0.304348	2334	(2.2e+03,2.4e+03]
contig1_113878_139787	17729	15418	8	0.0434783	2311	(2.2e+03,2.4e+03]
contig1_113878_139787	17729	15428	8	0.391304	2301	(2.2e+03,2.4e+03]
contig1_113878_139787	17729	15551	8	0.057971	2178	(2e+03,2.2e+03]
contig1_113878_139787	17729	15569	8	0.0217391	2160	(2e+03,2.2e+03]
contig1_113878_139787	17729	15620	8	0.250836	2109	(2e+03,2.2e+03]
contig1_113878_139787	17729	15727	8	0.00832562	2002	(2e+03,2.2e+03]
contig1_113878_139787	17729	15858	8	0.0350631	1871	(1.8e+03,2e+03]
contig1_113878_139787	17729	15859	8	0.0350631	1870	(1.8e+03,2e+03]
contig1_113878_139787	17729	15868	8	0.0350631	1861	(1.8e+03,2e+03]
contig1_113878_139787	17729	15873	8	0.0350631	1856	(1.8e+03,2e+03]
contig1_113878_139787	17729	15880	8	0.0350631	1849	(1.8e+03,2e+03]
contig1_113878_139787	17729	16009	8	0.00621118	1720	(1.6e+03,1.8e+03]
contig1_113878_139787	17729	16047	8	0.0724638	1682	(1.6e+03,1.8e+03]
contig1_113878_139787	17729	16188	8	0.090301	1541	(1.4e+03,1.6e+03]
contig1_113878_139787	17729	16330	8	0.169705	1399	(1.2e+03,1.4e+03]
contig1_113878_139787	17729	16915	8	0.0559006	814	(800,1e+03]
contig1_113878_139787	17729	16981	8	0.026087	748	(600,800]
contig1_113878_139787	17729	16987	8	0.0546265	742	(600,800]
contig1_113878_139787	17729	17101	8	0.391304	628	(600,800]
contig1_113878_139787	17729	17387	8	0.153119	342	(200,400]
contig1_113878_139787	17729	17411	8	0.15528	318	(200,400]
contig1_113878_139787	17729	17425	8	0.15528	304	(200,400]
contig1_113878_139787	17729	17443	8	0.0434783	286	(200,400]
contig1_113878_139787	17729	17531	8	0.0434783	198	(0,200]
contig1_113878_139787	17729	17536	8	0.0434783	193	(0,200]
contig1_113878_139787	17729	17546	8	0.0434783	183	(0,200]
contig1_113878_139787	17729	17933	8	0.0926276	204	(200,400]
contig1_113878_139787	17729	17938	8	0.00189036	209	(200,400]
contig1_113878_139787	17729	17978	8	0.237027	249	(200,400]
contig1_113878_139787	17729	17991	8	0.0559006	262	(200,400]
contig1_113878_139787	17729	19819	8	0.130435	2090	(2e+03,2.2e+03]
contig1_113878_139787	17729	19894	8	0.0434783	2165	(2e+03,2.2e+03]
contig1_113878_139787	17729	19958	8	0.193676	2229	(2.2e+03,2.4e+03]
contig1_113878_139787	17729	19980	8	0.153119	2251	(2.2e+03,2.4e+03]
contig1_113878_139787	17729	20005	8	0.0434783	2276	(2.2e+03,2.4e+03]
contig1_113878_139787	17729	20007	8	0.0434783	2278	(2.2e+03,2.4e+03]
contig1_113878_139787	17729	20041	8	0.0126227	2312	(2.2e+03,2.4e+03]
contig1_113878_139787	17729	21435	8	0.347826	3706	(3.6e+03,3.8e+03]
contig1_113878_139787	17729	21509	8	0.00395257	3780	(3.6e+03,3.8e+03]
contig1_113878_139787	17729	21535	8	0.0217391	3806	(3.8e+03,4e+03]
contig1_113878_139787	17729	21540	8	0.0217391	3811	(3.8e+03,4e+03]
contig1_113878_139787	17729	21599	8	0.0144928	3870	(3.8e+03,4e+03]
contig1_113878_139787	17729	21678	8	0.00621118	3949	(3.8e+03,4e+03]
contig1_113878_139787	21829	17933	8	0.347826	3896	(3.8e+03,4e+03]
contig1_113878_139787	21829	17938	8	0.0869565	3891	(3.8e+03,4e+03]
contig1_113878_139787	21829	17978	8	0.258065	3851	(3.8e+03,4e+03]
contig1_113878_139787	21829	17991	8	0.285714	3838	(3.8e+03,4e+03]
contig1_113878_139787	21829	19819	8	0.166667	2010	(2e+03,2.2e+03]
contig1_113878_139787	21829	19894	8	0.125	1935	(1.8e+03,2e+03]
contig1_113878_139787	21829	19958	8	0.181818	1871	(1.8e+03,2e+03]
contig1_113878_139787	21829	19980	8	0	1849	(1.8e+03,2e+03]
contig1_113878_139787	21829	20005	8	0.5	1824	(1.8e+03,2e+03]
contig1_113878_139787	21829	20007	8	0.5	1822	(1.8e+03,2e+03]
contig1_113878_139787	21829	20041	8	0.580645	1788	(1.6e+03,1.8e+03]
contig1_113878_139787	21829	21435	8	0.0625	394	(200,400]
contig1_113878_139787	21829	21509	8	0.181818	320	(200,400]
contig1_113878_139787	21829	21535	8	0.0625	294	(200,400]
contig1_113878_139787	21829	21540	8	0.0625	289	(200,400]
contig1_113878_139787	21829	21599	8	0.166667	230	(200,400]
contig1_113878_139787	21829	21678	8	0.285714	151	(0,200]
contig1_113878_139787	21829	21744	8	0	85	(0,200]
contig1_113878_139787	21829	21755	8	0.0512821	74	(0,200]
contig1_113878_139787	21829	21761	8	0.25	68	(0,200]
contig1_113878_139787	21829	21765	8	0.5	64	(0,200]
contig1_113878_139787	21829	22085	8	0.461538	256	(200,400]
contig1_113878_139787	21829	22089	8	0.461538	260	(200,400]
contig1_113878_139787	21829	22121	8	0.25	292	(200,400]
contig1_113878_139787	21829	22133	8	0.181818	304	(200,400]
contig1_113878_139787	21829	22155	8	0.170213	326	(200,400]
contig1_113878_139787	21829	22180	8	0.642857	351	(200,400]
contig1_113878_139787	21829	22234	8	0	405	(400,600]
contig1_113878_139787	21829	22248	8	0.125	419	(400,600]
contig1_113878_139787	21829	22351	8	0	522	(400,600]
contig1_113878_139787	21829	22357	8	0.0625	528	(400,600]
contig1_113878_139787	21829	22365	8	0.0714286	536	(400,600]
contig1_113878_139787	21829	22422	8	0	593	(400,600]
contig1_113878_139787	21829	22482	8	0	653	(600,800]
contig1_113878_139787	21829	22496	8	0.0645161	667	(600,800]
contig1_113878_139787	21829	22580	8	0.125	751	(600,800]
contig1_113878_139787	21829	22730	8	0.0869565	901	(800,1e+03]
contig1_113878_139787	21829	23031	8	0	1202	(1.2e+03,1.4e+03]
contig1_113878_139787	21829	23439	8	0	1610	(1.6e+03,1.8e+03]
contig1_113878_139787	21829	23455	8	0	1626	(1.6e+03,1.8e+03]
contig1_113878_139787	21829	23871	8	0.133333	2042	(2e+03,2.2e+03]
contig1_113878_139787	21829	24084	8	0.25	2255	(2.2e+03,2.4e+03]
contig1_113878_139787	21829	24364	8	0	2535	(2.4e+03,2.6e+03]
contig1_113878_139787	21829	24366	8	0	2537	(2.4e+03,2.6e+03]
contig1_113878_139787	21829	24367	8	0	2538	(2.4e+03,2.6e+03]
contig1_113878_139787	21829	24369	8	0	2540	(2.4e+03,2.6e+03]
contig1_113878_139787	21829	24376	8	0.285714	2547	(2.4e+03,2.6e+03]
contig1_113878_139787	21829	25111	8	0.727273	3282	(3.2e+03,3.4e+03]
contig1_113878_139787	21829	25527	8	0	3698	(3.6e+03,3.8e+03]
contig1_113878_139787	21829	25583	8	0	3754	(3.6e+03,3.8e+03]
contig1_113878_139787	21829	25693	8	0	3864	(3.8e+03,4e+03]
contig2_3_20312	17129	13139	8	0.25	3990	(3.8e+03,4e+03]
contig2_3_20312	17129	13226	8	0.5	3903	(3.8e+03,4e+03]
contig2_3_20312	17129	13436	8	0.173913	3693	(3.6e+03,3.8e+03]
contig2_3_20312	17129	13622	8	0.125	3507	(3.4e+03,3.6e+03]
contig2_3_20312	17129	13655	8	0.125	3474	(3.4e+03,3.6e+03]
contig2_3_20312	17129	13848	8	0	3281	(3.2e+03,3.4e+03]
contig2_3_20312	17129	13850	8	0	3279	(3.2e+03,3.4e+03]
contig2_3_20312	17129	13851	8	0	3278	(3.2e+03,3.4e+03]
contig2_3_20312	17129	13898	8	0.266667	3231	(3.2e+03,3.4e+03]
contig2_3_20312	17129	14105	8	0.173913	3024	(3e+03,3.2e+03]
contig2_3_20312	17129	14195	8	0	2934	(2.8e+03,3e+03]
contig2_3_20312	17129	14240	8	0.5	2889	(2.8e+03,3e+03]
contig2_3_20312	17129	14324	8	0.102564	2805	(2.8e+03,3e+03]
contig2_3_20312	17129	15002	8	0.25	2127	(2e+03,2.2e+03]
contig2_3_20312	17129	15146	8	0.266667	1983	(1.8e+03,2e+03]
contig2_3_20312	17129	15271	8	0.266667	1858	(1.8e+03,2e+03]
contig2_3_20312	17129	15524	8	0.173913	1605	(1.6e+03,1.8e+03]
contig2_3_20312	17129	16023	8	0.25	1106	(1e+03,1.2e+03]
contig2_3_20312	17129	16099	8	0.333333	1030	(1e+03,1.2e+03]
contig2_3_20312	17129	16680	8	0	449	(400,600]
contig2_3_20312	17129	16682	8	0	447	(400,600]
contig2_3_20312	17129	17046	8	0.333333	83	(0,200]
contig2_3_20312	17129	17061	8	0.333333	68	(0,200]
contig2_3_20312	17129	17136	8	1	7	(0,200]
contig2_3_20312	17129	17322	8	0	193	(0,200]
contig2_3_20312	17129	17424	8	0.25	295	(200,400]
contig2_3_20312	17129	17643	8	0.125	514	(400,600]
contig2_3_20312	17129	17968	8	0.142857	839	(800,1e+03]
contig2_3_20312	17129	18297	8	0	1168	(1e+03,1.2e+03]
contig2_3_20312	17129	18402	8	0.173913	1273	(1.2e+03,1.4e+03]
contig2_3_20312	17129	18516	8	0.25	1387	(1.2e+03,1.4e+03]
contig2_3_20312	17129	18989	8	0.25	1860	(1.8e+03,2e+03]
contig2_3_20312	17129	19673	8	0	2544	(2.4e+03,2.6e+03]
contig2_3_20312	17129	19830	8	0.5	2701	(2.6e+03,2.8e+03]
contig2_3_20312	17129	19833	8	0.5	2704	(2.6e+03,2.8e+03]
contig2_3_20312	17129	19841	8	0.102564	2712	(2.6e+03,2.8e+03]
contig2_3_20312	17129	19849	8	0.142857	2720	(2.6e+03,2.8e+03]
contig2_3_20312	17129	19855	8	0.142857	2726	(2.6e+03,2.8e+03]
contig2_3_20312	17129	19862	8	0.142857	2733	(2.6e+03,2.8e+03]
contig2_3_20312	17129	20157	8	0.363636	3028	(3e+03,3.2e+03]
contig2_24161_77802	1910	435	8	0.0204082	1475	(1.4e+03,1.6e+03]
contig2_24161_77802	1910	441	8	0.0204082	1469	(1.4e+03,1.6e+03]
contig2_24161_77802	1910	452	8	0.0204082	1458	(1.4e+03,1.6e+03]
contig2_24161_77802	1910	455	8	0.142857	1455	(1.4e+03,1.6e+03]
contig2_24161_77802	1910	503	8	0.00621118	1407	(1.4e+03,1.6e+03]
contig2_24161_77802	1910	511	8	0.003663	1399	(1.2e+03,1.4e+03]
contig2_24161_77802	1910	538	8	0.0204082	1372	(1.2e+03,1.4e+03]
contig2_24161_77802	1910	564	8	0.0204082	1346	(1.2e+03,1.4e+03]
contig2_24161_77802	1910	786	8	0.0204082	1124	(1e+03,1.2e+03]
contig2_24161_77802	1910	895	8	0.0714286	1015	(1e+03,1.2e+03]
contig2_24161_77802	1910	902	8	0.0204082	1008	(1e+03,1.2e+03]
contig2_24161_77802	1910	959	8	0.510204	951	(800,1e+03]
contig2_24161_77802	1910	981	8	0.510204	929	(800,1e+03]
contig2_24161_77802	1910	1051	8	0.324675	859	(800,1e+03]
contig2_24161_77802	1910	1109	8	0.304348	801	(800,1e+03]
contig2_24161_77802	1910	1186	8	0.142857	724	(600,800]
contig2_24161_77802	1910	1680	8	1	230	(200,400]
contig2_24161_77802	1910	1810	8	0.285714	100	(0,200]
contig2_24161_77802	1910	1855	8	1	55	(0,200]
contig2_24161_77802	1910	1859	8	1	51	(0,200]
contig2_24161_77802	1910	1865	8	0.0204082	45	(0,200]
contig2_24161_77802	1910	1883	8	0.285714	27	(0,200]
contig2_24161_77802	1910	1898	8	1	12	(0,200]
contig2_24161_77802	1910	1988	8	0.238095	78	(0,200]
contig2_24161_77802	1910	2051	8	0.619048	141	(0,200]
contig2_24161_77802	1910	2103	8	0.238095	193	(0,200]
contig2_24161_77802	1910	2236	8	0.238095	326	(200,400]
contig2_24161_77802	1910	3096	8	0	1186	(1e+03,1.2e+03]
contig2_24161_77802	1910	3097	8	0	1187	(1e+03,1.2e+03]
contig2_24161_77802	1910	3915	8	0.142857	2005	(2e+03,2.2e+03]
contig2_24161_77802	1910	3994	8	0.0915751	2084	(2e+03,2.2e+03]
contig2_24161_77802	1910	4046	8	0.0915751	2136	(2e+03,2.2e+03]
contig2_24161_77802	1910	4310	8	0.0915751	2400	(2.2e+03,2.4e+03]
contig2_24161_77802	1910	4522	8	0.0857143	2612	(2.6e+03,2.8e+03]
contig2_24161_77802	1910	4549	8	0.142857	2639	(2.6e+03,2.8e+03]
contig2_24161_77802	1910	4571	8	0.142857	2661	(2.6e+03,2.8e+03]
contig2_24161_77802	1910	4642	8	0.047619	2732	(2.6e+03,2.8e+03]
contig2_24161_77802	1910	4645	8	0.047619	2735	(2.6e+03,2.8e+03]
contig2_24161_77802	1910	5023	8	0	3113	(3e+03,3.2e+03]
contig2_24161_77802	1910	5098	8	0.15528	3188	(3e+03,3.2e+03]
contig2_24161_77802	1910	5116	8	0.15528	3206	(3.2e+03,3.4e+03]
contig2_24161_77802	1910	5144	8	0.15528	3234	(3.2e+03,3.4e+03]
contig2_24161_77802	1910	5188	8	0.047619	3278	(3.2e+03,3.4e+03]
contig2_24161_77802	1910	5217	8	0.047619	3307	(3.2e+03,3.4e+03]
contig2_24161_77802	1910	5316	8	0	3406	(3.4e+03,3.6e+03]
contig2_24161_77802	1910	5331	8	0	3421	(3.4e+03,3.6e+03]
contig2_24161_77802	1910	5349	8	0.00952381	3439	(3.4e+03,3.6e+03]
contig2_24161_77802	1910	5484	8	0	3574	(3.4e+03,3.6e+03]
contig2_24161_77802	1910	5547	8	0.142857	3637	(3.6e+03,3.8e+03]
contig2_24161_77802	4580	786	8	0.15528	3794	(3.6e+03,3.8e+03]
contig2_24161_77802	4580	895	8	0.347826	3685	(3.6e+03,3.8e+03]
contig2_24161_77802	4580	902	8	0.15528	3678	(3.6e+03,3.8e+03]
contig2_24161_77802	4580	959	8	0.0559006	3621	(3.6e+03,3.8e+03]
contig2_24161_77802	4580	981	8	0.0559006	3599	(3.4e+03,3.6e+03]
contig2_24161_77802	4580	1051	8	0.0988142	3529	(3.4e+03,3.6e+03]
contig2_24161_77802	4580	1109	8	0.0926276	3471	(3.4e+03,3.6e+03]
contig2_24161_77802	4580	1186	8	0.173913	3394	(3.2e+03,3.4e+03]
contig2_24161_77802	4580	1680	8	0.00621118	2900	(2.8e+03,3e+03]
contig2_24161_77802	4580	1810	8	0	2770	(2.6e+03,2.8e+03]
contig2_24161_77802	4580	1855	8	0.00621118	2725	(2.6e+03,2.8e+03]
contig2_24161_77802	4580	1859	8	0.00621118	2721	(2.6e+03,2.8e+03]
contig2_24161_77802	4580	1865	8	0.0559006	2715	(2.6e+03,2.8e+03]
contig2_24161_77802	4580	1883	8	0	2697	(2.6e+03,2.8e+03]
contig2_24161_77802	4580	1898	8	0.00621118	2682	(2.6e+03,2.8e+03]
contig2_24161_77802	4580	1988	8	0.0724638	2592	(2.4e+03,2.6e+03]
contig2_24161_77802	4580	2051	8	0.0546265	2529	(2.4e+03,2.6e+03]
contig2_24161_77802	4580	2103	8	0.0724638	2477	(2.4e+03,2.6e+03]
contig2_24161_77802	4580	2236	8	0.350725	2344	(2.2e+03,2.4e+03]
contig2_24161_77802	4580	3096	8	0.543478	1484	(1.4e+03,1.6e+03]
contig2_24161_77802	4580	3097	8	0.543478	1483	(1.4e+03,1.6e+03]
contig2_24161_77802	4580	3915	8	0.391304	665	(600,800]
contig2_24161_77802	4580	3994	8	0.0546265	586	(400,600]
contig2_24161_77802	4580	4046	8	0.0546265	534	(400,600]
contig2_24161_77802	4580	4310	8	0.0546265	270	(200,400]
contig2_24161_77802	4580	4522	8	0.0724638	58	(0,200]
contig2_24161_77802	4580	4549	8	0.391304	31	(0,200]
contig2_24161_77802	4580	4571	8	0.391304	9	(0,200]
contig2_24161_77802	4580	4642	8	0.362319	62	(0,200]
contig2_24161_77802	4580	4645	8	0.362319	65	(0,200]
contig2_24161_77802	4580	5023	8	0.0434783	443	(400,600]
contig2_24161_77802	4580	5098	8	0.00189036	518	(400,600]
contig2_24161_77802	4580	5116	8	0.00189036	536	(400,600]
contig2_24161_77802	4580	5144	8	0.00189036	564	(400,600]
contig2_24161_77802	4580	5188	8	0	608	(600,800]
contig2_24161_77802	4580	5217	8	0	637	(600,800]
contig2_24161_77802	4580	5316	8	0.391304	736	(600,800]
contig2_24161_77802	4580	5331	8	0.0434783	751	(600,800]
contig2_24161_77802	4580	5349	8	0.026087	769	(600,800]
contig2_24161_77802	4580	5484	8	0.391304	904	(800,1e+03]
contig2_24161_77802	4580	5547	8	0.0434783	967	(800,1e+03]
contig2_24161_77802	4580	6178	8	0.15528	1598	(1.4e+03,1.6e+03]
contig2_24161_77802	4580	6304	8	0.15528	1724	(1.6e+03,1.8e+03]
contig2_24161_77802	4580	6347	8	0.425331	1767	(1.6e+03,1.8e+03]
contig2_24161_77802	4580	6639	8	0.15528	2059	(2e+03,2.2e+03]
contig2_24161_77802	4580	6950	8	0.090301	2370	(2.2e+03,2.4e+03]
contig2_24161_77802	4580	6989	8	0.0988142	2409	(2.4e+03,2.6e+03]
contig2_24161_77802	4580	7028	8	0.0988142	2448	(2.4e+03,2.6e+03]
contig2_24161_77802	4580	7247	8	0.350725	2667	(2.6e+03,2.8e+03]
contig2_24161_77802	4580	7283	8	0.362319	2703	(2.6e+03,2.8e+03]
contig2_24161_77802	4580	7284	8	0.350725	2704	(2.6e+03,2.8e+03]
contig2_24161_77802	4580	7363	8	0.350725	2783	(2.6e+03,2.8e+03]
contig2_24161_77802	4580	7589	8	0.169705	3009	(3e+03,3.2e+03]
contig2_24161_77802	4580	7593	8	0.15528	3013	(3e+03,3.2e+03]
contig2_24161_77802	4580	7684	8	0.0546265	3104	(3e+03,3.2e+03]
contig2_24161_77802	4580	7830	8	0.618513	3250	(3.2e+03,3.4e+03]
contig2_24161_77802	4580	7989	8	0.0126227	3409	(3.4e+03,3.6e+03]
contig2_24161_77802	4580	8118	8	0.0869565	3538	(3.4e+03,3.6e+03]
contig2_24161_77802	4580	8317	8	0.0144928	3737	(3.6e+03,3.8e+03]
contig2_24161_77802	4580	8571	8	0.231884	3991	(3.8e+03,4e+03]
contig2_24161_77802	12637	8740	8	0.125	3897	(3.8e+03,4e+03]
contig2_24161_77802	12637	8883	8	0.461538	3754	(3.6e+03,3.8e+03]
contig2_24161_77802	12637	8912	8	0.533333	3725	(3.6e+03,3.8e+03]
contig2_24161_77802	12637	8945	8	0.125	3692	(3.6e+03,3.8e+03]
contig2_24161_77802	12637	8967	8	0	3670	(3.6e+03,3.8e+03]
contig2_24161_77802	12637	9097	8	0.166667	3540	(3.4e+03,3.6e+03]
contig2_24161_77802	12637	9101	8	0.166667	3536	(3.4e+03,3.6e+03]
contig2_24161_77802	12637	9107	8	0.166667	3530	(3.4e+03,3.6e+03]
contig2_24161_77802	12637	9234	8	0	3403	(3.4e+03,3.6e+03]
contig2_24161_77802	12637	9298	8	0.258065	3339	(3.2e+03,3.4e+03]
contig2_24161_77802	12637	9350	8	0.0625	3287	(3.2e+03,3.4e+03]
contig2_24161_77802	12637	9351	8	0.258065	3286	(3.2e+03,3.4e+03]
contig2_24161_77802	12637	9442	8	0.133333	3195	(3e+03,3.2e+03]
contig2_24161_77802	12637	9446	8	0.133333	3191	(3e+03,3.2e+03]
contig2_24161_77802	12637	9649	8	0	2988	(2.8e+03,3e+03]
contig2_24161_77802	12637	9650	8	0.125	2987	(2.8e+03,3e+03]
contig2_24161_77802	12637	9652	8	0.125	2985	(2.8e+03,3e+03]
contig2_24161_77802	12637	9674	8	0.25	2963	(2.8e+03,3e+03]
contig2_24161_77802	12637	11847	8	0.285714	790	(600,800]
contig2_24161_77802	12637	11966	8	0.5625	671	(600,800]
contig2_24161_77802	12637	11969	8	0.5625	668	(600,800]
contig2_24161_77802	12637	12041	8	0.666667	596	(400,600]
contig2_24161_77802	12637	12054	8	0.666667	583	(400,600]
contig2_24161_77802	12637	12067	8	0.666667	570	(400,600]
contig2_24161_77802	12637	12086	8	0.666667	551	(400,600]
contig2_24161_77802	12637	12119	8	0.666667	518	(400,600]
contig2_24161_77802	12637	12330	8	0.666667	307	(200,400]
contig2_24161_77802	12637	12355	8	0.5625	282	(200,400]
contig2_24161_77802	12637	12361	8	0	276	(200,400]
contig2_24161_77802	12637	12374	8	0.680851	263	(200,400]
contig2_24161_77802	12637	12432	8	0.666667	205	(200,400]
contig2_24161_77802	12637	12493	8	1	144	(0,200]
contig2_24161_77802	12637	12907	8	0.133333	270	(200,400]
contig2_24161_77802	12637	13147	8	0.0714286	510	(400,600]
contig2_24161_77802	12637	13158	8	0.0714286	521	(400,600]
contig2_24161_77802	12637	13165	8	0.820513	528	(400,600]
contig2_24161_77802	12637	13177	8	0.0714286	540	(400,600]
contig2_24161_77802	12637	13216	8	0.820513	579	(400,600]
contig2_24161_77802	12637	13218	8	0.820513	581	(400,600]
contig2_24161_77802	12637	13234	8	0.820513	597	(400,600]
contig2_24161_77802	12637	13245	8	0.820513	608	(600,800]
contig2_24161_77802	12637	13366	8	0.258065	729	(600,800]
contig2_24161_77802	12637	13467	8	0.258065	830	(800,1e+03]
contig2_24161_77802	12637	13599	8	0.125	962	(800,1e+03]
contig2_24161_77802	12637	13618	8	0.285714	981	(800,1e+03]
contig2_24161_77802	12637	13730	8	0.125	1093	(1e+03,1.2e+03]
contig2_24161_77802	12637	14368	8	0.125	1731	(1.6e+03,1.8e+03]
contig2_24161_77802	12637	14591	8	0.125	1954	(1.8e+03,2e+03]
contig2_24161_77802	12637	14609	8	0	1972	(1.8e+03,2e+03]
contig2_24161_77802	12637	14618	8	0	1981	(1.8e+03,2e+03]
contig2_24161_77802	12637	14637	8	0	2000	(1.8e+03,2e+03]
contig2_24161_77802	12637	14672	8	0	2035	(2e+03,2.2e+03]
contig2_24161_77802	12637	14705	8	0	2068	(2e+03,2.2e+03]
contig2_24161_77802	12637	14946	8	0.133333	2309	(2.2e+03,2.4e+03]
contig2_24161_77802	12637	15177	8	0.285714	2540	(2.4e+03,2.6e+03]
contig2_24161_77802	12637	15440	8	0.285714	2803	(2.8e+03,3e+03]
contig2_24161_77802	12637	15535	8	0.133333	2898	(2.8e+03,3e+03]
contig2_24161_77802	12637	15987	8	0.133333	3350	(3.2e+03,3.4e+03]
contig2_24161_77802	12637	16031	8	0.125	3394	(3.2e+03,3.4e+03]
contig2_24161_77802	12637	16236	8	0	3599	(3.4e+03,3.6e+03]
contig2_24161_77802	17851	14368	8	0.641026	3483	(3.4e+03,3.6e+03]
contig2_24161_77802	17851	14591	8	0.641026	3260	(3.2e+03,3.4e+03]
contig2_24161_77802	17851	14609	8	0.288889	3242	(3.2e+03,3.4e+03]
contig2_24161_77802	17851	14618	8	0.288889	3233	(3.2e+03,3.4e+03]
contig2_24161_77802	17851	14637	8	0.288889	3214	(3.2e+03,3.4e+03]
contig2_24161_77802	17851	14672	8	0.288889	3179	(3e+03,3.2e+03]
contig2_24161_77802	17851	14705	8	0.288889	3146	(3e+03,3.2e+03]
contig2_24161_77802	17851	14946	8	0.753846	2905	(2.8e+03,3e+03]
contig2_24161_77802	17851	15177	8	0.179487	2674	(2.6e+03,2.8e+03]
contig2_24161_77802	17851	15440	8	0.179487	2411	(2.4e+03,2.6e+03]
contig2_24161_77802	17851	15535	8	0.042735	2316	(2.2e+03,2.4e+03]
contig2_24161_77802	17851	15987	8	0.0153846	1864	(1.8e+03,2e+03]
contig2_24161_77802	17851	16031	8	0.102564	1820	(1.8e+03,2e+03]
contig2_24161_77802	17851	16236	8	0.188811	1615	(1.6e+03,1.8e+03]
contig2_24161_77802	17851	16954	8	0.547009	897	(800,1e+03]
contig2_24161_77802	17851	16966	8	0.547009	885	(800,1e+03]
contig2_24161_77802	17851	17040	8	0.507692	811	(800,1e+03]
contig2_24161_77802	17851	17653	8	1	198	(0,200]
contig2_24161_77802	17851	17680	8	0.230769	171	(0,200]
contig2_24161_77802	17851	17832	8	0.619048	19	(0,200]
contig2_24161_77802	17851	17861	8	1	10	(0,200]
contig2_24161_77802	17851	17885	8	0.619048	34	(0,200]
contig2_24161_77802	17851	17889	8	0.619048	38	(0,200]
contig2_24161_77802	17851	17891	8	1	40	(0,200]
contig2_24161_77802	17851	17892	8	1	41	(0,200]
contig2_24161_77802	17851	17896	8	1	45	(0,200]
contig2_24161_77802	17851	17925	8	0.619048	74	(0,200]
contig2_24161_77802	17851	17938	8	1	87	(0,200]
contig2_24161_77802	17851	17943	8	0.619048	92	(0,200]
contig2_24161_77802	17851	17953	8	0.820513	102	(0,200]
contig2_24161_77802	17851	17974	8	0.820513	123	(0,200]
contig2_24161_77802	17851	17986	8	1	135	(0,200]
contig2_24161_77802	17851	18025	8	0.820513	174	(0,200]
contig2_24161_77802	17851	18075	8	0.820513	224	(200,400]
contig2_24161_77802	17851	18127	8	0.820513	276	(200,400]
contig2_24161_77802	17851	18247	8	0.288889	396	(200,400]
contig2_24161_77802	17851	18412	8	0.320513	561	(400,600]
contig2_24161_77802	17851	18475	8	0.0915751	624	(600,800]
contig2_24161_77802	17851	18504	8	0.0153846	653	(600,800]
contig2_24161_77802	17851	18509	8	0.0153846	658	(600,800]
contig2_24161_77802	17851	18526	8	0.0769231	675	(600,800]
contig2_24161_77802	17851	18717	8	0.042735	866	(800,1e+03]
contig2_24161_77802	17851	18741	8	0.042735	890	(800,1e+03]
contig2_24161_77802	17851	18961	8	0.025641	1110	(1e+03,1.2e+03]
contig2_24161_77802	17851	19108	8	0.042735	1257	(1.2e+03,1.4e+03]
contig2_24161_77802	17851	19212	8	0.0769231	1361	(1.2e+03,1.4e+03]
contig2_24161_77802	17851	19293	8	0.0769231	1442	(1.4e+03,1.6e+03]
contig2_24161_77802	17851	19623	8	0.115385	1772	(1.6e+03,1.8e+03]
contig2_24161_77802	17851	19840	8	0.240589	1989	(1.8e+03,2e+03]
contig2_24161_77802	17851	19854	8	0.240589	2003	(2e+03,2.2e+03]
contig2_24161_77802	17851	19913	8	0.115385	2062	(2e+03,2.2e+03]
contig2_24161_77802	17851	19981	8	0.230769	2130	(2e+03,2.2e+03]
contig2_24161_77802	17851	20038	8	0.206838	2187	(2e+03,2.2e+03]
contig2_24161_77802	17851	20045	8	0.206838	2194	(2e+03,2.2e+03]
contig2_24161_77802	17851	20095	8	0.206838	2244	(2.2e+03,2.4e+03]
contig2_24161_77802	17851	20098	8	0.206838	2247	(2.2e+03,2.4e+03]
contig2_24161_77802	17851	20117	8	0.230769	2266	(2.2e+03,2.4e+03]
contig2_24161_77802	17851	20179	8	0.296703	2328	(2.2e+03,2.4e+03]
contig2_24161_77802	17851	20193	8	0.025641	2342	(2.2e+03,2.4e+03]
contig2_24161_77802	17851	20194	8	0.443223	2343	(2.2e+03,2.4e+03]
contig2_24161_77802	17851	20197	8	0.443223	2346	(2.2e+03,2.4e+03]
contig2_24161_77802	17851	20292	8	0.0546265	2441	(2.4e+03,2.6e+03]
contig2_24161_77802	17851	20354	8	0.631821	2503	(2.4e+03,2.6e+03]
contig2_24161_77802	17851	20666	8	0.102564	2815	(2.8e+03,3e+03]
contig2_24161_77802	17851	20779	8	0.00490998	2928	(2.8e+03,3e+03]
contig2_24161_77802	17851	20799	8	0.032967	2948	(2.8e+03,3e+03]
contig2_24161_77802	17851	20905	8	0.025641	3054	(3e+03,3.2e+03]
contig2_24161_77802	17851	20938	8	0.025641	3087	(3e+03,3.2e+03]
contig2_24161_77802	17851	20940	8	0.025641	3089	(3e+03,3.2e+03]
contig2_24161_77802	17851	20952	8	0.025641	3101	(3e+03,3.2e+03]
contig2_24161_77802	17851	21005	8	0.288889	3154	(3e+03,3.2e+03]
contig2_24161_77802	17851	21073	8	0.288889	3222	(3.2e+03,3.4e+03]
contig2_24161_77802	17851	21156	8	0.230769	3305	(3.2e+03,3.4e+03]
contig2_24161_77802	17851	21469	8	0.032967	3618	(3.6e+03,3.8e+03]
contig2_24161_77802	17851	21487	8	0.032967	3636	(3.6e+03,3.8e+03]
contig2_24161_77802	17851	21829	8	0.042735	3978	(3.8e+03,4e+03]
contig2_24161_77802	20785	16954	8	0.113475	3831	(3.8e+03,4e+03]
contig2_24161_77802	20785	16966	8	0.113475	3819	(3.8e+03,4e+03]
contig2_24161_77802	20785	17040	8	0.282012	3745	(3.6e+03,3.8e+03]
contig2_24161_77802	20785	17653	8	0.00490998	3132	(3e+03,3.2e+03]
contig2_24161_77802	20785	17680	8	0.0212766	3105	(3e+03,3.2e+03]
contig2_24161_77802	20785	17832	8	0.0273556	2953	(2.8e+03,3e+03]
contig2_24161_77802	20785	17861	8	0.00490998	2924	(2.8e+03,3e+03]
contig2_24161_77802	20785	17885	8	0.0273556	2900	(2.8e+03,3e+03]
contig2_24161_77802	20785	17889	8	0.0273556	2896	(2.8e+03,3e+03]
contig2_24161_77802	20785	17891	8	0.00490998	2894	(2.8e+03,3e+03]
contig2_24161_77802	20785	17892	8	0.00490998	2893	(2.8e+03,3e+03]
contig2_24161_77802	20785	17896	8	0.00490998	2889	(2.8e+03,3e+03]
contig2_24161_77802	20785	17925	8	0.0273556	2860	(2.8e+03,3e+03]
contig2_24161_77802	20785	17938	8	0.00490998	2847	(2.8e+03,3e+03]
contig2_24161_77802	20785	17943	8	0.0273556	2842	(2.8e+03,3e+03]
contig2_24161_77802	20785	17953	8	0.0425532	2832	(2.8e+03,3e+03]
contig2_24161_77802	20785	17974	8	0.0425532	2811	(2.8e+03,3e+03]
contig2_24161_77802	20785	17986	8	0.00490998	2799	(2.6e+03,2.8e+03]
contig2_24161_77802	20785	18025	8	0.0425532	2760	(2.6e+03,2.8e+03]
contig2_24161_77802	20785	18075	8	0.0425532	2710	(2.6e+03,2.8e+03]
contig2_24161_77802	20785	18127	8	0.0425532	2658	(2.6e+03,2.8e+03]
contig2_24161_77802	20785	18247	8	0.114894	2538	(2.4e+03,2.6e+03]
contig2_24161_77802	20785	18412	8	0.0106383	2373	(2.2e+03,2.4e+03]
contig2_24161_77802	20785	18475	8	0.0759878	2310	(2.2e+03,2.4e+03]
contig2_24161_77802	20785	18504	8	0.319149	2281	(2.2e+03,2.4e+03]
contig2_24161_77802	20785	18509	8	0.319149	2276	(2.2e+03,2.4e+03]
contig2_24161_77802	20785	18526	8	0.177305	2259	(2.2e+03,2.4e+03]
contig2_24161_77802	20785	18717	8	0.00141844	2068	(2e+03,2.2e+03]
contig2_24161_77802	20785	18741	8	0.00141844	2044	(2e+03,2.2e+03]
contig2_24161_77802	20785	18961	8	0.191489	1824	(1.8e+03,2e+03]
contig2_24161_77802	20785	19108	8	0.00141844	1677	(1.6e+03,1.8e+03]
contig2_24161_77802	20785	19212	8	0.177305	1573	(1.4e+03,1.6e+03]
contig2_24161_77802	20785	19293	8	0.177305	1492	(1.4e+03,1.6e+03]
contig2_24161_77802	20785	19623	8	0.0106383	1162	(1e+03,1.2e+03]
contig2_24161_77802	20785	19840	8	0.239475	945	(800,1e+03]
contig2_24161_77802	20785	19854	8	0.239475	931	(800,1e+03]
contig2_24161_77802	20785	19913	8	0.521277	872	(800,1e+03]
contig2_24161_77802	20785	19981	8	0.191489	804	(800,1e+03]
contig2_24161_77802	20785	20038	8	0.00141844	747	(600,800]
contig2_24161_77802	20785	20045	8	0.00141844	740	(600,800]
contig2_24161_77802	20785	20095	8	0.00141844	690	(600,800]
contig2_24161_77802	20785	20098	8	0.00141844	687	(600,800]
contig2_24161_77802	20785	20117	8	0.191489	668	(600,800]
contig2_24161_77802	20785	20179	8	0.0273556	606	(600,800]
contig2_24161_77802	20785	20193	8	0.191489	592	(400,600]
contig2_24161_77802	20785	20194	8	0.246201	591	(400,600]
contig2_24161_77802	20785	20197	8	0.246201	588	(400,600]
contig2_24161_77802	20785	20292	8	0.0231267	493	(400,600]
contig2_24161_77802	20785	20354	8	0.0921986	431	(400,600]
contig2_24161_77802	20785	20666	8	0.340426	119	(0,200]
contig2_24161_77802	20785	20779	8	1	6	(0,200]
contig2_24161_77802	20785	20799	8	0.513678	14	(0,200]
contig2_24161_77802	20785	20905	8	0.0212766	120	(0,200]
contig2_24161_77802	20785	20938	8	0.0212766	153	(0,200]
contig2_24161_77802	20785	20940	8	0.0212766	155	(0,200]
contig2_24161_77802	20785	20952	8	0.0212766	167	(0,200]
contig2_24161_77802	20785	21005	8	0.114894	220	(200,400]
contig2_24161_77802	20785	21073	8	0.114894	288	(200,400]
contig2_24161_77802	20785	21156	8	0.531915	371	(200,400]
contig2_24161_77802	20785	21469	8	0.148936	684	(600,800]
contig2_24161_77802	20785	21487	8	0.148936	702	(600,800]
contig2_24161_77802	20785	21829	8	0.886525	1044	(1e+03,1.2e+03]
contig2_24161_77802	20785	21868	8	0.347518	1083	(1e+03,1.2e+03]
contig2_24161_77802	20785	21973	8	0.347518	1188	(1e+03,1.2e+03]
contig2_24161_77802	20785	21976	8	0.886525	1191	(1e+03,1.2e+03]
contig2_24161_77802	20785	21995	8	0.347518	1210	(1.2e+03,1.4e+03]
contig2_24161_77802	20785	22263	8	0.0212766	1478	(1.4e+03,1.6e+03]
contig2_24161_77802	20785	22292	8	0.0212766	1507	(1.4e+03,1.6e+03]
contig2_24161_77802	20785	22312	8	0.0212766	1527	(1.4e+03,1.6e+03]
contig2_24161_77802	20785	22332	8	0.0212766	1547	(1.4e+03,1.6e+03]
contig2_24161_77802	20785	22354	8	0.0212766	1569	(1.4e+03,1.6e+03]
contig2_24161_77802	20785	22450	8	0.0212766	1665	(1.6e+03,1.8e+03]
contig2_24161_77802	20785	22488	8	0.0212766	1703	(1.6e+03,1.8e+03]
contig2_24161_77802	20785	22511	8	0.0212766	1726	(1.6e+03,1.8e+03]
contig2_24161_77802	20785	22685	8	0.0212766	1900	(1.8e+03,2e+03]
contig2_24161_77802	20785	22943	8	0.0273556	2158	(2e+03,2.2e+03]
contig2_24161_77802	20785	22999	8	0.0273556	2214	(2.2e+03,2.4e+03]
contig2_24161_77802	20785	23024	8	0.0555937	2239	(2.2e+03,2.4e+03]
contig2_24161_77802	20785	23053	8	0.0555937	2268	(2.2e+03,2.4e+03]
contig2_24161_77802	20785	24071	8	0.0231267	3286	(3.2e+03,3.4e+03]
contig2_24161_77802	20785	24100	8	0.000686342	3315	(3.2e+03,3.4e+03]
contig2_24161_77802	20785	24280	8	0.114894	3495	(3.4e+03,3.6e+03]
contig2_24161_77802	20785	24371	8	0.0070922	3586	(3.4e+03,3.6e+03]
contig2_24161_77802	20785	24461	8	0.114894	3676	(3.6e+03,3.8e+03]
contig2_24161_77802	20785	24571	8	0.156673	3786	(3.6e+03,3.8e+03]
contig2_24161_77802	20785	24623	8	0.177305	3838	(3.8e+03,4e+03]
contig2_24161_77802	20785	24767	8	0.000686342	3982	(3.8e+03,4e+03]
contig2_24161_77802	25625	21829	8	0.0666667	3796	(3.6e+03,3.8e+03]
contig2_24161_77802	25625	21868	8	0	3757	(3.6e+03,3.8e+03]
contig2_24161_77802	25625	21973	8	0	3652	(3.6e+03,3.8e+03]
contig2_24161_77802	25625	21976	8	0.0666667	3649	(3.6e+03,3.8e+03]
contig2_24161_77802	25625	21995	8	0	3630	(3.6e+03,3.8e+03]
contig2_24161_77802	25625	22263	8	0.25	3362	(3.2e+03,3.4e+03]
contig2_24161_77802	25625	22292	8	0.25	3333	(3.2e+03,3.4e+03]
contig2_24161_77802	25625	22312	8	0.25	3313	(3.2e+03,3.4e+03]
contig2_24161_77802	25625	22332	8	0.25	3293	(3.2e+03,3.4e+03]
contig2_24161_77802	25625	22354	8	0.25	3271	(3.2e+03,3.4e+03]
contig2_24161_77802	25625	22450	8	0.25	3175	(3e+03,3.2e+03]
contig2_24161_77802	25625	22488	8	0.25	3137	(3e+03,3.2e+03]
contig2_24161_77802	25625	22511	8	0.25	3114	(3e+03,3.2e+03]
contig2_24161_77802	25625	22685	8	0	2940	(2.8e+03,3e+03]
contig2_24161_77802	25625	22943	8	0.142857	2682	(2.6e+03,2.8e+03]
contig2_24161_77802	25625	22999	8	0.142857	2626	(2.6e+03,2.8e+03]
contig2_24161_77802	25625	23024	8	0.290323	2601	(2.6e+03,2.8e+03]
contig2_24161_77802	25625	23053	8	0.290323	2572	(2.4e+03,2.6e+03]
contig2_24161_77802	25625	24071	8	0.0434783	1554	(1.4e+03,1.6e+03]
contig2_24161_77802	25625	24100	8	0.0322581	1525	(1.4e+03,1.6e+03]
contig2_24161_77802	25625	24280	8	0.0666667	1345	(1.2e+03,1.4e+03]
contig2_24161_77802	25625	24371	8	0.333333	1254	(1.2e+03,1.4e+03]
contig2_24161_77802	25625	24461	8	0.0666667	1164	(1e+03,1.2e+03]
contig2_24161_77802	25625	24571	8	0.0909091	1054	(1e+03,1.2e+03]
contig2_24161_77802	25625	24623	8	0	1002	(1e+03,1.2e+03]
contig2_24161_77802	25625	24767	8	0.0322581	858	(800,1e+03]
contig2_24161_77802	25625	24977	8	0.0833333	648	(600,800]
contig2_24161_77802	25625	25324	8	0.0434783	301	(200,400]
contig2_24161_77802	25625	25450	8	0.333333	175	(0,200]
contig2_24161_77802	25625	25615	8	1	10	(0,200]
contig2_24161_77802	25625	25634	8	0.571429	9	(0,200]
contig2_24161_77802	25625	25639	8	0.75	14	(0,200]
contig2_24161_77802	25625	25694	8	0.75	69	(0,200]
contig2_24161_77802	25625	25741	8	0.6	116	(0,200]
contig2_24161_77802	25625	25778	8	0.571429	153	(0,200]
contig2_24161_77802	25625	26907	8	0.5	1282	(1.2e+03,1.4e+03]
contig2_24161_77802	25625	26964	8	0.0322581	1339	(1.2e+03,1.4e+03]
contig2_24161_77802	25625	27254	8	0	1629	(1.6e+03,1.8e+03]
contig2_24161_77802	25625	27301	8	0.142857	1676	(1.6e+03,1.8e+03]
contig2_24161_77802	25625	27356	8	0.025641	1731	(1.6e+03,1.8e+03]
contig2_24161_77802	25625	27357	8	0.230769	1732	(1.6e+03,1.8e+03]
contig2_24161_77802	25625	27434	8	0.25	1809	(1.8e+03,2e+03]
contig2_24161_77802	25625	27446	8	0.0666667	1821	(1.8e+03,2e+03]
contig2_24161_77802	25625	27492	8	0	1867	(1.8e+03,2e+03]
contig2_24161_77802	25625	27703	8	0	2078	(2e+03,2.2e+03]
contig2_24161_77802	25625	27847	8	0	2222	(2.2e+03,2.4e+03]
contig2_24161_77802	25625	27925	8	0	2300	(2.2e+03,2.4e+03]
contig2_24161_77802	25625	27932	8	0	2307	(2.2e+03,2.4e+03]
contig2_24161_77802	25625	27952	8	0.142857	2327	(2.2e+03,2.4e+03]
contig2_24161_77802	25625	27959	8	0.142857	2334	(2.2e+03,2.4e+03]
contig2_24161_77802	25625	27978	8	0.142857	2353	(2.2e+03,2.4e+03]
contig2_24161_77802	25625	28000	8	0.142857	2375	(2.2e+03,2.4e+03]
contig2_24161_77802	25625	28061	8	0	2436	(2.4e+03,2.6e+03]
contig2_24161_77802	25625	28088	8	0.0434783	2463	(2.4e+03,2.6e+03]
contig2_24161_77802	25625	28211	8	0.142857	2586	(2.4e+03,2.6e+03]
contig2_24161_77802	25625	28240	8	0.333333	2615	(2.6e+03,2.8e+03]
contig2_24161_77802	25625	28272	8	0.142857	2647	(2.6e+03,2.8e+03]
contig2_24161_77802	25625	28273	8	0.142857	2648	(2.6e+03,2.8e+03]
contig2_24161_77802	25625	28723	8	0.333333	3098	(3e+03,3.2e+03]
contig2_24161_77802	25625	28795	8	0	3170	(3e+03,3.2e+03]
contig2_24161_77802	25625	28879	8	0	3254	(3.2e+03,3.4e+03]
contig2_24161_77802	25625	29112	8	0.142857	3487	(3.4e+03,3.6e+03]
contig2_24161_77802	25625	29129	8	0.454545	3504	(3.4e+03,3.6e+03]
contig2_24161_77802	25625	29191	8	0.290323	3566	(3.4e+03,3.6e+03]
contig2_24161_77802	28147	24280	8	0.2	3867	(3.8e+03,4e+03]
contig2_24161_77802	28147	24371	8	0.111111	3776	(3.6e+03,3.8e+03]
contig2_24161_77802	28147	24461	8	0.0222222	3686	(3.6e+03,3.8e+03]
contig2_24161_77802	28147	24571	8	0.030303	3576	(3.4e+03,3.6e+03]
contig2_24161_77802	28147	24623	8	0.111111	3524	(3.4e+03,3.6e+03]
contig2_24161_77802	28147	24767	8	0.0107527	3380	(3.2e+03,3.4e+03]
contig2_24161_77802	28147	24977	8	0.111111	3170	(3e+03,3.2e+03]
contig2_24161_77802	28147	25324	8	0.362319	2823	(2.8e+03,3e+03]
contig2_24161_77802	28147	25450	8	0.111111	2697	(2.6e+03,2.8e+03]
contig2_24161_77802	28147	25615	8	0.333333	2532	(2.4e+03,2.6e+03]
contig2_24161_77802	28147	25634	8	0.428571	2513	(2.4e+03,2.6e+03]
contig2_24161_77802	28147	25639	8	0.444444	2508	(2.4e+03,2.6e+03]
contig2_24161_77802	28147	25694	8	0.444444	2453	(2.4e+03,2.6e+03]
contig2_24161_77802	28147	25741	8	0.2	2406	(2.4e+03,2.6e+03]
contig2_24161_77802	28147	25778	8	0.428571	2369	(2.2e+03,2.4e+03]
contig2_24161_77802	28147	26907	8	0.166667	1240	(1.2e+03,1.4e+03]
contig2_24161_77802	28147	26964	8	0.0967742	1183	(1e+03,1.2e+03]
contig2_24161_77802	28147	27254	8	0.166667	893	(800,1e+03]
contig2_24161_77802	28147	27301	8	0.047619	846	(800,1e+03]
contig2_24161_77802	28147	27356	8	0.213675	791	(600,800]
contig2_24161_77802	28147	27357	8	0.0769231	790	(600,800]
contig2_24161_77802	28147	27434	8	0	713	(600,800]
contig2_24161_77802	28147	27446	8	0.0222222	701	(600,800]
contig2_24161_77802	28147	27492	8	0.047619	655	(600,800]
contig2_24161_77802	28147	27703	8	0.428571	444	(400,600]
contig2_24161_77802	28147	27847	8	0.333333	300	(200,400]
contig2_24161_77802	28147	27925	8	0.333333	222	(200,400]
contig2_24161_77802	28147	27932	8	0.333333	215	(200,400]
contig2_24161_77802	28147	27952	8	0.047619	195	(0,200]
contig2_24161_77802	28147	27959	8	0.047619	188	(0,200]
contig2_24161_77802	28147	27978	8	0.047619	169	(0,200]
contig2_24161_77802	28147	28000	8	0.047619	147	(0,200]
contig2_24161_77802	28147	28061	8	0.333333	86	(0,200]
contig2_24161_77802	28147	28088	8	0.362319	59	(0,200]
contig2_24161_77802	28147	28211	8	0.047619	64	(0,200]
contig2_24161_77802	28147	28240	8	1	93	(0,200]
contig2_24161_77802	28147	28272	8	0.428571	125	(0,200]
contig2_24161_77802	28147	28273	8	0.428571	126	(0,200]
contig2_24161_77802	28147	28723	8	0.111111	576	(400,600]
contig2_24161_77802	28147	28795	8	0	648	(600,800]
contig2_24161_77802	28147	28879	8	0	732	(600,800]
contig2_24161_77802	28147	29112	8	0.047619	965	(800,1e+03]
contig2_24161_77802	28147	29129	8	0.00606061	982	(800,1e+03]
contig2_24161_77802	28147	29191	8	0.0107527	1044	(1e+03,1.2e+03]
contig2_24161_77802	28147	29921	8	0.2	1774	(1.6e+03,1.8e+03]
contig2_24161_77802	28147	30332	8	0.0107527	2185	(2e+03,2.2e+03]
contig2_24161_77802	28147	30345	8	0.0107527	2198	(2e+03,2.2e+03]
contig2_24161_77802	28147	31130	8	0	2983	(2.8e+03,3e+03]
contig2_24161_77802	28147	31710	8	0.428571	3563	(3.4e+03,3.6e+03]
contig2_24161_77802	28147	31846	8	0	3699	(3.6e+03,3.8e+03]
contig2_24161_77802	33272	29921	8	0.0333333	3351	(3.2e+03,3.4e+03]
contig2_24161_77802	33272	30332	8	0.145161	2940	(2.8e+03,3e+03]
contig2_24161_77802	33272	30345	8	0.145161	2927	(2.8e+03,3e+03]
contig2_24161_77802	33272	31130	8	0.25	2142	(2e+03,2.2e+03]
contig2_24161_77802	33272	31710	8	0	1562	(1.4e+03,1.6e+03]
contig2_24161_77802	33272	31846	8	0	1426	(1.4e+03,1.6e+03]
contig2_24161_77802	33272	32229	8	0.125	1043	(1e+03,1.2e+03]
contig2_24161_77802	33272	32340	8	0.0416667	932	(800,1e+03]
contig2_24161_77802	33272	32370	8	0.0416667	902	(800,1e+03]
contig2_24161_77802	33272	32457	8	0.115385	815	(800,1e+03]
contig2_24161_77802	33272	32513	8	0.115385	759	(600,800]
contig2_24161_77802	33272	32559	8	0.0454545	713	(600,800]
contig2_24161_77802	33272	32601	8	0.016129	671	(600,800]
contig2_24161_77802	33272	32665	8	0.25	607	(600,800]
contig2_24161_77802	33272	32673	8	0.145161	599	(400,600]
contig2_24161_77802	33272	32675	8	0.145161	597	(400,600]
contig2_24161_77802	33272	32686	8	0.0625	586	(400,600]
contig2_24161_77802	33272	32864	8	0.0128205	408	(400,600]
contig2_24161_77802	33272	32981	8	0.195652	291	(200,400]
contig2_24161_77802	33272	33028	8	0.0128205	244	(200,400]
contig2_24161_77802	33272	33115	8	0.265957	157	(0,200]
contig2_24161_77802	33272	33126	8	0.166667	146	(0,200]
contig2_24161_77802	33272	33142	8	0.5625	130	(0,200]
contig2_24161_77802	33272	33199	8	0.5	73	(0,200]
contig2_24161_77802	33272	33201	8	0.0128205	71	(0,200]
contig2_24161_77802	33272	33205	8	0.0625	67	(0,200]
contig2_24161_77802	33272	33211	8	0.0625	61	(0,200]
contig2_24161_77802	33272	33263	8	1	9	(0,200]
contig2_24161_77802	33272	33306	8	1	34	(0,200]
contig2_24161_77802	33272	33768	8	0.25	496	(400,600]
contig2_24161_77802	33272	33804	8	0.25	532	(400,600]
contig2_24161_77802	33272	33805	8	0.25	533	(400,600]
contig2_24161_77802	33272	33807	8	0.25	535	(400,600]
contig2_24161_77802	33272	33859	8	0	587	(400,600]
contig2_24161_77802	33272	33887	8	0	615	(600,800]
contig2_24161_77802	33272	34004	8	0.016129	732	(600,800]
contig2_24161_77802	33272	34073	8	0.25	801	(800,1e+03]
contig2_24161_77802	33272	34406	8	0.3	1134	(1e+03,1.2e+03]
contig2_24161_77802	33272	34524	8	0.125	1252	(1.2e+03,1.4e+03]
contig2_24161_77802	33272	34588	8	0.115385	1316	(1.2e+03,1.4e+03]
contig2_24161_77802	33272	34624	8	0.115385	1352	(1.2e+03,1.4e+03]
contig2_24161_77802	33272	34658	8	0.115385	1386	(1.2e+03,1.4e+03]
contig2_24161_77802	33272	34807	8	0.375	1535	(1.4e+03,1.6e+03]
contig2_24161_77802	33272	34981	8	0.0106383	1709	(1.6e+03,1.8e+03]
contig2_24161_77802	33272	35470	8	0.0714286	2198	(2e+03,2.2e+03]
contig2_24161_77802	33272	36100	8	0.25	2828	(2.8e+03,3e+03]
contig2_24161_77802	33272	36150	8	0	2878	(2.8e+03,3e+03]
contig2_24161_77802	33272	36709	8	0.125	3437	(3.4e+03,3.6e+03]
contig2_24161_77802	33272	36774	8	0.0217391	3502	(3.4e+03,3.6e+03]
contig2_24161_77802	33272	36875	8	0.0217391	3603	(3.6e+03,3.8e+03]
contig2_24161_77802	33272	36947	8	0	3675	(3.6e+03,3.8e+03]
contig2_79598_104085	10284	7483	8	0	2801	(2.8e+03,3e+03]
contig2_79598_104085	10284	7761	8	0.0434783	2523	(2.4e+03,2.6e+03]
contig2_79598_104085	10284	7822	8	0.142857	2462	(2.4e+03,2.6e+03]
contig2_79598_104085	10284	7824	8	0.142857	2460	(2.4e+03,2.6e+03]
contig2_79598_104085	10284	7928	8	0.142857	2356	(2.2e+03,2.4e+03]
contig2_79598_104085	10284	7946	8	0.142857	2338	(2.2e+03,2.4e+03]
contig2_79598_104085	10284	7951	8	0.142857	2333	(2.2e+03,2.4e+03]
contig2_79598_104085	10284	7972	8	0.142857	2312	(2.2e+03,2.4e+03]
contig2_79598_104085	10284	7990	8	0.142857	2294	(2.2e+03,2.4e+03]
contig2_79598_104085	10284	8015	8	0.142857	2269	(2.2e+03,2.4e+03]
contig2_79598_104085	10284	8017	8	0.142857	2267	(2.2e+03,2.4e+03]
contig2_79598_104085	10284	8067	8	0	2217	(2.2e+03,2.4e+03]
contig2_79598_104085	10284	8181	8	0.0666667	2103	(2e+03,2.2e+03]
contig2_79598_104085	10284	8382	8	0.0434783	1902	(1.8e+03,2e+03]
contig2_79598_104085	10284	8449	8	0.025641	1835	(1.8e+03,2e+03]
contig2_79598_104085	10284	8468	8	0.0212766	1816	(1.8e+03,2e+03]
contig2_79598_104085	10284	8735	8	0	1549	(1.4e+03,1.6e+03]
contig2_79598_104085	10284	9051	8	0.142857	1233	(1.2e+03,1.4e+03]
contig2_79598_104085	10284	9301	8	0	983	(800,1e+03]
contig2_79598_104085	10284	9338	8	0.333333	946	(800,1e+03]
contig2_79598_104085	10284	9419	8	0.142857	865	(800,1e+03]
contig2_79598_104085	10284	9492	8	0.142857	792	(600,800]
contig2_79598_104085	10284	9493	8	0.142857	791	(600,800]
contig2_79598_104085	10284	9518	8	0.142857	766	(600,800]
contig2_79598_104085	10284	9531	8	0.391304	753	(600,800]
contig2_79598_104085	10284	9589	8	0.5	695	(600,800]
contig2_79598_104085	10284	9590	8	0.5	694	(600,800]
contig2_79598_104085	10284	9704	8	0.333333	580	(400,600]
contig2_79598_104085	10284	9808	8	0	476	(400,600]
contig2_79598_104085	10284	9815	8	0.0666667	469	(400,600]
contig2_79598_104085	10284	10124	8	0.333333	160	(0,200]
contig2_79598_104085	10284	10296	8	1	12	(0,200]
contig2_79598_104085	10284	10533	8	0.5	249	(200,400]
contig2_79598_104085	10284	11696	8	0.0434783	1412	(1.4e+03,1.6e+03]
contig2_79598_104085	10284	11919	8	0.125	1635	(1.6e+03,1.8e+03]
contig2_79598_104085	10284	12477	8	0.333333	2193	(2e+03,2.2e+03]
contig2_79598_104085	10284	12675	8	0.125	2391	(2.2e+03,2.4e+03]
contig2_79598_104085	10284	12689	8	0.125	2405	(2.4e+03,2.6e+03]
contig2_79598_104085	10284	12755	8	0.125	2471	(2.4e+03,2.6e+03]
contig2_79598_104085	10284	13398	8	0.125	3114	(3e+03,3.2e+03]
contig2_79598_104085	10284	14227	8	0	3943	(3.8e+03,4e+03]
contig2_79598_104085	10284	14278	8	0.25	3994	(3.8e+03,4e+03]
contig2_79598_104085	10284	14282	8	0	3998	(3.8e+03,4e+03]
contig2_79598_104085	16651	12675	8	0.25	3976	(3.8e+03,4e+03]
contig2_79598_104085	16651	12689	8	0.25	3962	(3.8e+03,4e+03]
contig2_79598_104085	16651	12755	8	0.25	3896	(3.8e+03,4e+03]
contig2_79598_104085	16651	13398	8	0	3253	(3.2e+03,3.4e+03]
contig2_79598_104085	16651	14227	8	0	2424	(2.4e+03,2.6e+03]
contig2_79598_104085	16651	14278	8	0.125	2373	(2.2e+03,2.4e+03]
contig2_79598_104085	16651	14282	8	0	2369	(2.2e+03,2.4e+03]
contig2_79598_104085	16651	15122	8	0.285714	1529	(1.4e+03,1.6e+03]
contig2_79598_104085	16651	15755	8	0.145161	896	(800,1e+03]
contig2_79598_104085	16651	15830	8	0.166667	821	(800,1e+03]
contig2_79598_104085	16651	15848	8	0.166667	803	(800,1e+03]
contig2_79598_104085	16651	15866	8	0.166667	785	(600,800]
contig2_79598_104085	16651	15878	8	0	773	(600,800]
contig2_79598_104085	16651	15899	8	0.3	752	(600,800]
contig2_79598_104085	16651	15988	8	0	663	(600,800]
contig2_79598_104085	16651	15989	8	0.543478	662	(600,800]
contig2_79598_104085	16651	16061	8	0.285714	590	(400,600]
contig2_79598_104085	16651	16073	8	0.5	578	(400,600]
contig2_79598_104085	16651	16075	8	0.5	576	(400,600]
contig2_79598_104085	16651	16314	8	0.145161	337	(200,400]
contig2_79598_104085	16651	16362	8	0.320513	289	(200,400]
contig2_79598_104085	16651	16552	8	0.0217391	99	(0,200]
contig2_79598_104085	16651	16585	8	0.403226	66	(0,200]
contig2_79598_104085	16651	16636	8	0.3	15	(0,200]
contig2_79598_104085	16651	16645	8	0.3	6	(0,200]
contig2_79598_104085	16651	16648	8	0.543478	3	(0,200]
contig2_79598_104085	16651	16653	8	1	2	(0,200]
contig2_79598_104085	16651	16668	8	1	17	(0,200]
contig2_79598_104085	16651	16953	8	0.409091	302	(200,400]
contig2_79598_104085	16651	17085	8	0	434	(400,600]
contig2_79598_104085	16651	17241	8	0.125	590	(400,600]
contig2_79598_104085	16651	17767	8	0.125	1116	(1e+03,1.2e+03]
contig2_79598_104085	16651	17905	8	0.0333333	1254	(1.2e+03,1.4e+03]
contig2_79598_104085	16651	17971	8	0.195652	1320	(1.2e+03,1.4e+03]
contig2_79598_104085	16651	18028	8	0.195652	1377	(1.2e+03,1.4e+03]
contig2_79598_104085	16651	18174	8	0.166667	1523	(1.4e+03,1.6e+03]
contig2_79598_104085	16651	18221	8	0.195652	1570	(1.4e+03,1.6e+03]
contig2_79598_104085	16651	18229	8	0.195652	1578	(1.4e+03,1.6e+03]
contig2_79598_104085	16651	18318	8	0.403226	1667	(1.6e+03,1.8e+03]
contig2_79598_104085	16651	18353	8	0.403226	1702	(1.6e+03,1.8e+03]
contig2_79598_104085	16651	18699	8	0	2048	(2e+03,2.2e+03]
contig2_79598_104085	16651	18840	8	0.166667	2189	(2e+03,2.2e+03]
contig2_79598_104085	16651	18935	8	0.0714286	2284	(2.2e+03,2.4e+03]
contig2_79598_104085	16651	19191	8	0.125	2540	(2.4e+03,2.6e+03]
contig2_79598_104085	16651	19208	8	0.125	2557	(2.4e+03,2.6e+03]
contig2_79598_104085	16651	19351	8	0	2700	(2.6e+03,2.8e+03]
contig2_79598_104085	16651	19375	8	0.016129	2724	(2.6e+03,2.8e+03]
contig2_79598_104085	16651	19393	8	0	2742	(2.6e+03,2.8e+03]
contig2_79598_104085	16651	19984	8	0.25	3333	(3.2e+03,3.4e+03]
contig2_79598_104085	16651	20130	8	0.145161	3479	(3.4e+03,3.6e+03]
contig2_79598_104085	16651	20236	8	0.0625	3585	(3.4e+03,3.6e+03]
contig2_79598_104085	16651	20353	8	0	3702	(3.6e+03,3.8e+03]
contig2_79598_104085	16651	20363	8	0	3712	(3.6e+03,3.8e+03]
contig2_79598_104085	16651	20482	8	0	3831	(3.8e+03,4e+03]
contig2_79598_104085	16651	20597	8	0.125	3946	(3.8e+03,4e+03]
[truncated: 407,217+ more rows]

## Sheet: Figure 3c-d
Figure 3c-d
Haploid contig	Position 1	Position 2	Distance (bp)	Recombinant/Non-recombinant	Distance bin
contig1_113878_139787	2747	3020	273	Recombinant	(206,451]
contig1_113878_139787	2747	3035	288	Recombinant	(206,451]
contig1_113878_139787	2747	3138	391	Recombinant	(206,451]
contig1_113878_139787	2747	3145	398	Recombinant	(206,451]
contig1_113878_139787	2747	3159	412	Non-recombinant	(206,451]
contig1_113878_139787	2827	3020	193	Non-recombinant	(73,206]
contig1_113878_139787	2827	3035	208	Recombinant	(206,451]
contig1_113878_139787	2827	3138	311	Recombinant	(206,451]
contig1_113878_139787	2827	3145	318	Recombinant	(206,451]
contig1_113878_139787	2827	3159	332	Non-recombinant	(206,451]
contig1_113878_139787	3020	3035	15	Non-recombinant	[1,73]
contig1_113878_139787	3020	3138	118	Recombinant	(73,206]
contig1_113878_139787	3020	3145	125	Recombinant	(73,206]
contig1_113878_139787	3020	3159	139	Recombinant	(73,206]
contig1_113878_139787	3035	3138	103	Recombinant	(73,206]
contig1_113878_139787	3035	3145	110	Recombinant	(73,206]
contig1_113878_139787	3035	3159	124	Recombinant	(73,206]
contig1_113878_139787	3138	3145	7	Non-recombinant	[1,73]
contig1_113878_139787	3138	3159	21	Non-recombinant	[1,73]
contig1_113878_139787	3145	3159	14	Non-recombinant	[1,73]
contig1_113878_139787	3850	3929	79	Non-recombinant	(73,206]
contig1_113878_139787	3850	3931	81	Non-recombinant	(73,206]
contig1_113878_139787	3859	3929	70	Recombinant	[1,73]
contig1_113878_139787	3859	3931	72	Recombinant	[1,73]
contig1_113878_139787	3929	3931	2	Non-recombinant	[1,73]
contig1_113878_139787	4926	4941	15	Non-recombinant	[1,73]
contig1_113878_139787	4926	4983	57	Non-recombinant	[1,73]
contig1_113878_139787	4983	5118	135	Non-recombinant	(73,206]
contig1_113878_139787	5698	5912	214	Recombinant	(206,451]
contig1_113878_139787	5698	5987	289	Non-recombinant	(206,451]
contig1_113878_139787	5698	6017	319	Non-recombinant	(206,451]
contig1_113878_139787	5698	6288	590	Recombinant	(451,2976]
contig1_113878_139787	5912	5996	84	Recombinant	(73,206]
contig1_113878_139787	5912	6017	105	Recombinant	(73,206]
contig1_113878_139787	5912	6024	112	Recombinant	(73,206]
contig1_113878_139787	5912	6112	200	Non-recombinant	(73,206]
contig1_113878_139787	5912	6235	323	Recombinant	(206,451]
contig1_113878_139787	5912	6288	376	Recombinant	(206,451]
contig1_113878_139787	5987	6017	30	Non-recombinant	[1,73]
contig1_113878_139787	5987	6024	37	Non-recombinant	[1,73]
contig1_113878_139787	5987	6112	125	Recombinant	(73,206]
contig1_113878_139787	5987	6235	248	Non-recombinant	(206,451]
contig1_113878_139787	5987	6288	301	Recombinant	(206,451]
contig1_113878_139787	5996	6024	28	Non-recombinant	[1,73]
contig1_113878_139787	5996	6235	239	Non-recombinant	(206,451]
contig1_113878_139787	5996	6288	292	Non-recombinant	(206,451]
contig1_113878_139787	6017	6024	7	Non-recombinant	[1,73]
contig1_113878_139787	6017	6235	218	Recombinant	(206,451]
contig1_113878_139787	6017	6288	271	Recombinant	(206,451]
contig1_113878_139787	6024	6112	88	Recombinant	(73,206]
contig1_113878_139787	6024	6235	211	Non-recombinant	(206,451]
contig1_113878_139787	6024	6288	264	Non-recombinant	(206,451]
contig1_113878_139787	6112	6235	123	Recombinant	(73,206]
contig1_113878_139787	6112	6288	176	Recombinant	(73,206]
contig1_113878_139787	6235	6288	53	Non-recombinant	[1,73]
contig1_113878_139787	14280	14282	2	Non-recombinant	[1,73]
contig1_113878_139787	14280	14381	101	Non-recombinant	(73,206]
contig1_113878_139787	14280	14398	118	Recombinant	(73,206]
contig1_113878_139787	14282	14381	99	Non-recombinant	(73,206]
contig1_113878_139787	14282	14398	116	Recombinant	(73,206]
contig1_113878_139787	14381	14398	17	Non-recombinant	[1,73]
contig1_113878_139787	14903	15035	132	Recombinant	(73,206]
contig1_113878_139787	14903	15038	135	Recombinant	(73,206]
contig1_113878_139787	14903	15071	168	Recombinant	(73,206]
contig1_113878_139787	14903	15155	252	Non-recombinant	(206,451]
contig1_113878_139787	14903	15188	285	Non-recombinant	(206,451]
contig1_113878_139787	14903	15365	462	Recombinant	(451,2976]
contig1_113878_139787	14903	15395	492	Recombinant	(451,2976]
contig1_113878_139787	14903	15418	515	Non-recombinant	(451,2976]
contig1_113878_139787	15035	15038	3	Non-recombinant	[1,73]
contig1_113878_139787	15035	15071	36	Recombinant	[1,73]
contig1_113878_139787	15035	15395	360	Recombinant	(206,451]
contig1_113878_139787	15038	15071	33	Recombinant	[1,73]
contig1_113878_139787	15038	15365	327	Recombinant	(206,451]
contig1_113878_139787	15038	15395	357	Recombinant	(206,451]
contig1_113878_139787	15071	15365	294	Recombinant	(206,451]
contig1_113878_139787	15071	15395	324	Recombinant	(206,451]
contig1_113878_139787	15155	15395	240	Recombinant	(206,451]
contig1_113878_139787	15188	15395	207	Recombinant	(206,451]
contig1_113878_139787	15365	15395	30	Non-recombinant	[1,73]
contig1_113878_139787	15365	15418	53	Non-recombinant	[1,73]
contig1_113878_139787	15395	15418	23	Non-recombinant	[1,73]
contig1_113878_139787	21599	21678	79	Non-recombinant	(73,206]
contig1_113878_139787	21599	21744	145	Non-recombinant	(73,206]
contig1_113878_139787	21599	21755	156	Recombinant	(73,206]
contig1_113878_139787	21599	21761	162	Recombinant	(73,206]
contig1_113878_139787	21678	21744	66	Recombinant	[1,73]
contig1_113878_139787	21678	21755	77	Recombinant	(73,206]
contig1_113878_139787	21678	21761	83	Recombinant	(73,206]
contig1_113878_139787	21744	21755	11	Non-recombinant	[1,73]
contig1_113878_139787	21744	21761	17	Non-recombinant	[1,73]
contig1_113878_139787	21755	21761	6	Non-recombinant	[1,73]
contig1_113878_139787	22580	22730	150	Recombinant	(73,206]
contig1_11831_37003	24354	24391	37	Non-recombinant	[1,73]
contig1_11831_37003	24391	24571	180	Non-recombinant	(73,206]
contig1_11831_37003	24391	24625	234	Non-recombinant	(206,451]
contig1_11831_37003	24391	24819	428	Recombinant	(206,451]
contig1_11831_37003	24391	24885	494	Non-recombinant	(451,2976]
contig1_11831_37003	24391	24935	544	Non-recombinant	(451,2976]
contig1_11831_37003	24391	24970	579	Recombinant	(451,2976]
contig1_11831_37003	24481	24482	1	Non-recombinant	[1,73]
contig1_11831_37003	24481	24885	404	Non-recombinant	(206,451]
contig1_11831_37003	24482	24885	403	Non-recombinant	(206,451]
contig1_11831_37003	24571	24819	248	Recombinant	(206,451]
contig1_11831_37003	24571	24885	314	Recombinant	(206,451]
contig1_11831_37003	24571	24940	369	Recombinant	(206,451]
contig1_11831_37003	24571	24970	399	Recombinant	(206,451]
contig1_11831_37003	24819	24940	121	Non-recombinant	(73,206]
contig1_11831_37003	24819	24970	151	Non-recombinant	(73,206]
contig1_11831_37003	24885	24935	50	Non-recombinant	[1,73]
contig1_11831_37003	24885	24940	55	Non-recombinant	[1,73]
contig1_11831_37003	24940	24970	30	Non-recombinant	[1,73]
contig1_38634_43263	3373	3398	25	Non-recombinant	[1,73]
contig1_38634_43263	3373	3401	28	Recombinant	[1,73]
contig1_38634_43263	3373	3415	42	Non-recombinant	[1,73]
contig1_38634_43263	3373	3542	169	Recombinant	(73,206]
contig1_38634_43263	3373	3614	241	Non-recombinant	(206,451]
contig1_38634_43263	3373	3636	263	Recombinant	(206,451]
contig1_38634_43263	3373	3671	298	Recombinant	(206,451]
contig1_38634_43263	3373	3715	342	Non-recombinant	(206,451]
contig1_38634_43263	3373	3761	388	Recombinant	(206,451]
contig1_38634_43263	3398	3401	3	Non-recombinant	[1,73]
contig1_38634_43263	3398	3415	17	Non-recombinant	[1,73]
contig1_38634_43263	3398	3542	144	Recombinant	(73,206]
contig1_38634_43263	3398	3614	216	Non-recombinant	(206,451]
contig1_38634_43263	3398	3636	238	Recombinant	(206,451]
contig1_38634_43263	3398	3671	273	Recombinant	(206,451]
contig1_38634_43263	3398	3761	363	Recombinant	(206,451]
contig1_38634_43263	3401	3415	14	Recombinant	[1,73]
contig1_38634_43263	3401	3542	141	Non-recombinant	(73,206]
contig1_38634_43263	3401	3636	235	Recombinant	(206,451]
contig1_38634_43263	3401	3671	270	Recombinant	(206,451]
contig1_38634_43263	3401	3715	314	Non-recombinant	(206,451]
contig1_38634_43263	3415	3542	127	Recombinant	(73,206]
contig1_38634_43263	3415	3614	199	Non-recombinant	(73,206]
contig1_38634_43263	3415	3636	221	Recombinant	(206,451]
contig1_38634_43263	3415	3671	256	Recombinant	(206,451]
contig1_38634_43263	3415	3715	300	Non-recombinant	(206,451]
contig1_38634_43263	3415	3761	346	Recombinant	(206,451]
contig1_38634_43263	3542	3614	72	Non-recombinant	[1,73]
contig1_38634_43263	3542	3636	94	Recombinant	(73,206]
contig1_38634_43263	3542	3671	129	Recombinant	(73,206]
contig1_38634_43263	3542	3715	173	Non-recombinant	(73,206]
contig1_38634_43263	3542	3761	219	Non-recombinant	(206,451]
contig1_38634_43263	3614	3636	22	Non-recombinant	[1,73]
contig1_38634_43263	3614	3671	57	Non-recombinant	[1,73]
contig1_38634_43263	3614	3715	101	Non-recombinant	(73,206]
contig1_38634_43263	3614	3761	147	Recombinant	(73,206]
contig1_38634_43263	3636	3671	35	Non-recombinant	[1,73]
contig1_38634_43263	3671	3715	44	Recombinant	[1,73]
contig1_38634_43263	3671	3761	90	Non-recombinant	(73,206]
contig1_56208_64290	2079	2089	10	Non-recombinant	[1,73]
contig1_56208_64290	2079	2118	39	Non-recombinant	[1,73]
contig1_56208_64290	2079	2155	76	Non-recombinant	(73,206]
contig1_56208_64290	2079	2245	166	Non-recombinant	(73,206]
contig1_56208_64290	2079	2260	181	Non-recombinant	(73,206]
contig1_56208_64290	2079	2264	185	Non-recombinant	(73,206]
contig1_56208_64290	2089	2118	29	Non-recombinant	[1,73]
contig1_56208_64290	2089	2155	66	Non-recombinant	[1,73]
contig1_56208_64290	2089	2245	156	Non-recombinant	(73,206]
contig1_56208_64290	2089	2260	171	Non-recombinant	(73,206]
contig1_56208_64290	2089	2264	175	Non-recombinant	(73,206]
contig1_56208_64290	2118	2155	37	Non-recombinant	[1,73]
contig1_56208_64290	2118	2245	127	Non-recombinant	(73,206]
contig1_56208_64290	2118	2260	142	Non-recombinant	(73,206]
contig1_56208_64290	2118	2264	146	Non-recombinant	(73,206]
contig1_56208_64290	2155	2260	105	Non-recombinant	(73,206]
contig1_56208_64290	2155	2264	109	Non-recombinant	(73,206]
contig1_56208_64290	2245	2260	15	Non-recombinant	[1,73]
contig1_56208_64290	2245	2264	19	Non-recombinant	[1,73]
contig1_56208_64290	2260	2264	4	Non-recombinant	[1,73]
contig1_56208_64290	3336	3384	48	Non-recombinant	[1,73]
contig1_56208_64290	3336	3474	138	Recombinant	(73,206]
contig1_56208_64290	3384	3474	90	Recombinant	(73,206]
contig1_66889_80029	10073	10107	34	Non-recombinant	[1,73]
contig1_66889_80029	10073	10378	305	Recombinant	(206,451]
contig1_66889_80029	10073	10380	307	Recombinant	(206,451]
contig1_66889_80029	10073	10381	308	Recombinant	(206,451]
contig1_66889_80029	10073	10396	323	Recombinant	(206,451]
contig1_66889_80029	10073	10466	393	Recombinant	(206,451]
contig1_66889_80029	10073	10469	396	Recombinant	(206,451]
contig1_66889_80029	10073	10470	397	Recombinant	(206,451]
contig1_66889_80029	10073	10710	637	Non-recombinant	(451,2976]
contig1_66889_80029	10073	10757	684	Recombinant	(451,2976]
contig1_66889_80029	10073	10765	692	Non-recombinant	(451,2976]
contig1_66889_80029	10073	10769	696	Recombinant	(451,2976]
contig1_66889_80029	10073	10784	711	Recombinant	(451,2976]
contig1_66889_80029	10073	10795	722	Recombinant	(451,2976]
contig1_66889_80029	10073	10980	907	Recombinant	(451,2976]
contig1_66889_80029	10107	10378	271	Recombinant	(206,451]
contig1_66889_80029	10107	10380	273	Recombinant	(206,451]
contig1_66889_80029	10107	10381	274	Recombinant	(206,451]
contig1_66889_80029	10107	10396	289	Recombinant	(206,451]
contig1_66889_80029	10107	10466	359	Recombinant	(206,451]
contig1_66889_80029	10107	10469	362	Recombinant	(206,451]
contig1_66889_80029	10107	10470	363	Recombinant	(206,451]
contig1_66889_80029	10107	10485	378	Recombinant	(206,451]
contig1_66889_80029	10107	10512	405	Recombinant	(206,451]
contig1_66889_80029	10107	10514	407	Recombinant	(206,451]
contig1_66889_80029	10107	10710	603	Non-recombinant	(451,2976]
contig1_66889_80029	10107	10757	650	Recombinant	(451,2976]
contig1_66889_80029	10107	10765	658	Recombinant	(451,2976]
contig1_66889_80029	10107	10769	662	Recombinant	(451,2976]
contig1_66889_80029	10107	10784	677	Recombinant	(451,2976]
contig1_66889_80029	10107	10795	688	Recombinant	(451,2976]
contig1_66889_80029	10107	10980	873	Recombinant	(451,2976]
contig1_66889_80029	10107	10986	879	Non-recombinant	(451,2976]
contig1_66889_80029	10378	10380	2	Non-recombinant	[1,73]
contig1_66889_80029	10378	10381	3	Non-recombinant	[1,73]
contig1_66889_80029	10378	10396	18	Non-recombinant	[1,73]
contig1_66889_80029	10378	10466	88	Recombinant	(73,206]
contig1_66889_80029	10378	10469	91	Recombinant	(73,206]
contig1_66889_80029	10378	10470	92	Recombinant	(73,206]
contig1_66889_80029	10378	10485	107	Non-recombinant	(73,206]
contig1_66889_80029	10378	10710	332	Recombinant	(206,451]
contig1_66889_80029	10378	10784	406	Recombinant	(206,451]
contig1_66889_80029	10378	10795	417	Recombinant	(206,451]
contig1_66889_80029	10378	10980	602	Recombinant	(451,2976]
contig1_66889_80029	10378	10986	608	Non-recombinant	(451,2976]
contig1_66889_80029	10380	10381	1	Non-recombinant	[1,73]
contig1_66889_80029	10380	10396	16	Non-recombinant	[1,73]
contig1_66889_80029	10380	10466	86	Recombinant	(73,206]
contig1_66889_80029	10380	10469	89	Recombinant	(73,206]
contig1_66889_80029	10380	10470	90	Recombinant	(73,206]
contig1_66889_80029	10380	10485	105	Non-recombinant	(73,206]
contig1_66889_80029	10380	10710	330	Recombinant	(206,451]
contig1_66889_80029	10380	10784	404	Recombinant	(206,451]
contig1_66889_80029	10380	10795	415	Recombinant	(206,451]
contig1_66889_80029	10380	10980	600	Recombinant	(451,2976]
contig1_66889_80029	10380	10986	606	Non-recombinant	(451,2976]
contig1_66889_80029	10381	10396	15	Non-recombinant	[1,73]
contig1_66889_80029	10381	10466	85	Recombinant	(73,206]
contig1_66889_80029	10381	10469	88	Recombinant	(73,206]
contig1_66889_80029	10381	10470	89	Recombinant	(73,206]
contig1_66889_80029	10381	10485	104	Non-recombinant	(73,206]
contig1_66889_80029	10381	10710	329	Recombinant	(206,451]
contig1_66889_80029	10381	10784	403	Recombinant	(206,451]
contig1_66889_80029	10381	10795	414	Recombinant	(206,451]
contig1_66889_80029	10381	10980	599	Recombinant	(451,2976]
contig1_66889_80029	10381	10986	605	Non-recombinant	(451,2976]
contig1_66889_80029	10396	10466	70	Recombinant	[1,73]
contig1_66889_80029	10396	10469	73	Recombinant	[1,73]
contig1_66889_80029	10396	10470	74	Recombinant	(73,206]
contig1_66889_80029	10396	10485	89	Non-recombinant	(73,206]
contig1_66889_80029	10396	10710	314	Recombinant	(206,451]
contig1_66889_80029	10396	10784	388	Recombinant	(206,451]
contig1_66889_80029	10396	10795	399	Recombinant	(206,451]
contig1_66889_80029	10396	10980	584	Recombinant	(451,2976]
contig1_66889_80029	10396	10986	590	Non-recombinant	(451,2976]
contig1_66889_80029	10466	10469	3	Non-recombinant	[1,73]
contig1_66889_80029	10466	10470	4	Non-recombinant	[1,73]
contig1_66889_80029	10466	10485	19	Recombinant	[1,73]
contig1_66889_80029	10466	10512	46	Recombinant	[1,73]
contig1_66889_80029	10466	10514	48	Recombinant	[1,73]
contig1_66889_80029	10466	10710	244	Recombinant	(206,451]
contig1_66889_80029	10466	10757	291	Non-recombinant	(206,451]
contig1_66889_80029	10466	10765	299	Recombinant	(206,451]
contig1_66889_80029	10466	10769	303	Non-recombinant	(206,451]
contig1_66889_80029	10466	10784	318	Recombinant	(206,451]
contig1_66889_80029	10466	10795	329	Recombinant	(206,451]
contig1_66889_80029	10466	10980	514	Recombinant	(451,2976]
contig1_66889_80029	10466	10986	520	Recombinant	(451,2976]
contig1_66889_80029	10469	10470	1	Non-recombinant	[1,73]
contig1_66889_80029	10469	10485	16	Recombinant	[1,73]
contig1_66889_80029	10469	10512	43	Recombinant	[1,73]
contig1_66889_80029	10469	10514	45	Recombinant	[1,73]
contig1_66889_80029	10469	10710	241	Recombinant	(206,451]
contig1_66889_80029	10469	10757	288	Non-recombinant	(206,451]
contig1_66889_80029	10469	10765	296	Recombinant	(206,451]
contig1_66889_80029	10469	10769	300	Non-recombinant	(206,451]
contig1_66889_80029	10469	10784	315	Recombinant	(206,451]
contig1_66889_80029	10469	10795	326	Recombinant	(206,451]
contig1_66889_80029	10469	10980	511	Recombinant	(451,2976]
contig1_66889_80029	10469	10986	517	Recombinant	(451,2976]
contig1_66889_80029	10470	10485	15	Recombinant	[1,73]
contig1_66889_80029	10470	10512	42	Recombinant	[1,73]
contig1_66889_80029	10470	10514	44	Recombinant	[1,73]
contig1_66889_80029	10470	10710	240	Recombinant	(206,451]
contig1_66889_80029	10470	10757	287	Non-recombinant	(206,451]
contig1_66889_80029	10470	10765	295	Recombinant	(206,451]
contig1_66889_80029	10470	10769	299	Non-recombinant	(206,451]
contig1_66889_80029	10470	10784	314	Recombinant	(206,451]
contig1_66889_80029	10470	10795	325	Recombinant	(206,451]
contig1_66889_80029	10470	10980	510	Recombinant	(451,2976]
contig1_66889_80029	10470	10986	516	Recombinant	(451,2976]
contig1_66889_80029	10485	10512	27	Non-recombinant	[1,73]
contig1_66889_80029	10485	10514	29	Non-recombinant	[1,73]
contig1_66889_80029	10485	10710	225	Recombinant	(206,451]
contig1_66889_80029	10485	10757	272	Non-recombinant	(206,451]
contig1_66889_80029	10485	10765	280	Non-recombinant	(206,451]
contig1_66889_80029	10485	10769	284	Non-recombinant	(206,451]
contig1_66889_80029	10485	10784	299	Recombinant	(206,451]
contig1_66889_80029	10485	10980	495	Recombinant	(451,2976]
contig1_66889_80029	10485	10986	501	Non-recombinant	(451,2976]
contig1_66889_80029	10512	10514	2	Non-recombinant	[1,73]
contig1_66889_80029	10512	10710	198	Non-recombinant	(73,206]
contig1_66889_80029	10512	10757	245	Non-recombinant	(206,451]
contig1_66889_80029	10512	10765	253	Non-recombinant	(206,451]
contig1_66889_80029	10512	10769	257	Non-recombinant	(206,451]
contig1_66889_80029	10512	10980	468	Recombinant	(451,2976]
contig1_66889_80029	10514	10710	196	Non-recombinant	(73,206]
contig1_66889_80029	10514	10757	243	Non-recombinant	(206,451]
contig1_66889_80029	10514	10765	251	Non-recombinant	(206,451]
contig1_66889_80029	10514	10769	255	Non-recombinant	(206,451]
contig1_66889_80029	10514	10980	466	Recombinant	(451,2976]
contig1_66889_80029	10710	10757	47	Non-recombinant	[1,73]
contig1_66889_80029	10710	10765	55	Non-recombinant	[1,73]
contig1_66889_80029	10710	10769	59	Non-recombinant	[1,73]
contig1_66889_80029	10710	10784	74	Non-recombinant	(73,206]
contig1_66889_80029	10710	10795	85	Non-recombinant	(73,206]
contig1_66889_80029	10710	10980	270	Recombinant	(206,451]
contig1_66889_80029	10710	10986	276	Recombinant	(206,451]
contig1_66889_80029	10757	10765	8	Non-recombinant	[1,73]
contig1_66889_80029	10757	10769	12	Non-recombinant	[1,73]
contig1_66889_80029	10757	10784	27	Non-recombinant	[1,73]
contig1_66889_80029	10757	10795	38	Non-recombinant	[1,73]
contig1_66889_80029	10757	10980	223	Non-recombinant	(206,451]
contig1_66889_80029	10765	10769	4	Non-recombinant	[1,73]
contig1_66889_80029	10765	10784	19	Non-recombinant	[1,73]
contig1_66889_80029	10765	10795	30	Non-recombinant	[1,73]
contig1_66889_80029	10765	10980	215	Recombinant	(206,451]
contig1_66889_80029	10765	10986	221	Non-recombinant	(206,451]
contig1_66889_80029	10769	10784	15	Non-recombinant	[1,73]
contig1_66889_80029	10769	10795	26	Non-recombinant	[1,73]
contig1_66889_80029	10769	10980	211	Non-recombinant	(206,451]
contig1_66889_80029	10784	10795	11	Non-recombinant	[1,73]
contig1_66889_80029	10784	10980	196	Recombinant	(73,206]
contig1_66889_80029	10784	10986	202	Recombinant	(73,206]
contig1_66889_80029	10795	10980	185	Recombinant	(73,206]
contig1_66889_80029	10980	10986	6	Recombinant	[1,73]
contig10_100312_117600	3872	3887	15	Non-recombinant	[1,73]
contig10_100312_117600	3872	3895	23	Non-recombinant	[1,73]
contig10_100312_117600	3872	3937	65	Non-recombinant	[1,73]
contig10_100312_117600	3872	3953	81	Non-recombinant	(73,206]
contig10_100312_117600	3872	3978	106	Non-recombinant	(73,206]
contig10_100312_117600	3887	3895	8	Non-recombinant	[1,73]
contig10_100312_117600	3887	3937	50	Non-recombinant	[1,73]
contig10_100312_117600	3887	3953	66	Non-recombinant	[1,73]
contig10_100312_117600	3887	3978	91	Non-recombinant	(73,206]
contig10_100312_117600	3895	3896	1	Non-recombinant	[1,73]
contig10_100312_117600	3895	3902	7	Non-recombinant	[1,73]
contig10_100312_117600	3895	3906	11	Non-recombinant	[1,73]
contig10_100312_117600	3895	3937	42	Non-recombinant	[1,73]
contig10_100312_117600	3895	3941	46	Non-recombinant	[1,73]
contig10_100312_117600	3895	3953	58	Non-recombinant	[1,73]
contig10_100312_117600	3895	3978	83	Non-recombinant	(73,206]
contig10_100312_117600	3896	3902	6	Non-recombinant	[1,73]
contig10_100312_117600	3896	3906	10	Non-recombinant	[1,73]
contig10_100312_117600	3896	3941	45	Non-recombinant	[1,73]
contig10_100312_117600	3902	3906	4	Non-recombinant	[1,73]
contig10_100312_117600	3902	3941	39	Non-recombinant	[1,73]
contig10_100312_117600	3906	3941	35	Non-recombinant	[1,73]
contig10_100312_117600	3937	3953	16	Non-recombinant	[1,73]
contig10_100312_117600	3937	3978	41	Non-recombinant	[1,73]
contig10_100312_117600	3953	3978	25	Non-recombinant	[1,73]
contig10_100312_117600	6273	6301	28	Non-recombinant	[1,73]
contig10_100312_117600	6273	6303	30	Non-recombinant	[1,73]
contig10_100312_117600	6273	6409	136	Non-recombinant	(73,206]
contig10_100312_117600	6273	6413	140	Non-recombinant	(73,206]
contig10_100312_117600	6273	6417	144	Non-recombinant	(73,206]
contig10_100312_117600	6273	6418	145	Non-recombinant	(73,206]
contig10_100312_117600	6273	6419	146	Non-recombinant	(73,206]
contig10_100312_117600	6301	6303	2	Non-recombinant	[1,73]
contig10_100312_117600	6301	6409	108	Non-recombinant	(73,206]
contig10_100312_117600	6301	6413	112	Non-recombinant	(73,206]
contig10_100312_117600	6301	6417	116	Non-recombinant	(73,206]
contig10_100312_117600	6301	6418	117	Non-recombinant	(73,206]
contig10_100312_117600	6301	6419	118	Non-recombinant	(73,206]
contig10_100312_117600	6303	6409	106	Non-recombinant	(73,206]
contig10_100312_117600	6303	6413	110	Non-recombinant	(73,206]
contig10_100312_117600	6303	6417	114	Non-recombinant	(73,206]
contig10_100312_117600	6303	6418	115	Non-recombinant	(73,206]
contig10_100312_117600	6303	6419	116	Non-recombinant	(73,206]
contig10_100312_117600	6409	6413	4	Non-recombinant	[1,73]
contig10_100312_117600	6409	6417	8	Non-recombinant	[1,73]
contig10_100312_117600	6409	6418	9	Non-recombinant	[1,73]
contig10_100312_117600	6409	6419	10	Non-recombinant	[1,73]
contig10_100312_117600	6413	6417	4	Non-recombinant	[1,73]
contig10_100312_117600	6413	6418	5	Non-recombinant	[1,73]
contig10_100312_117600	6413	6419	6	Non-recombinant	[1,73]
contig10_100312_117600	6417	6418	1	Non-recombinant	[1,73]
contig10_100312_117600	6417	6419	2	Non-recombinant	[1,73]
contig10_100312_117600	6418	6419	1	Non-recombinant	[1,73]
contig10_100312_117600	6990	6995	5	Non-recombinant	[1,73]
contig10_3_99742	7416	7430	14	Non-recombinant	[1,73]
contig10_3_99742	7416	7452	36	Non-recombinant	[1,73]
contig10_3_99742	7416	7469	53	Non-recombinant	[1,73]
contig10_3_99742	7416	7511	95	Recombinant	(73,206]
contig10_3_99742	7416	7514	98	Recombinant	(73,206]
contig10_3_99742	7430	7452	22	Non-recombinant	[1,73]
contig10_3_99742	7430	7469	39	Non-recombinant	[1,73]
contig10_3_99742	7452	7469	17	Non-recombinant	[1,73]
contig10_3_99742	7511	7514	3	Non-recombinant	[1,73]
contig10_3_99742	51212	51257	45	Non-recombinant	[1,73]
contig10_3_99742	52519	52565	46	Non-recombinant	[1,73]
contig10_3_99742	52519	52788	269	Non-recombinant	(206,451]
contig10_3_99742	52519	52902	383	Non-recombinant	(206,451]
contig10_3_99742	52519	52913	394	Recombinant	(206,451]
contig10_3_99742	52519	53099	580	Non-recombinant	(451,2976]
contig10_3_99742	52565	52788	223	Non-recombinant	(206,451]
contig10_3_99742	52565	52902	337	Non-recombinant	(206,451]
contig10_3_99742	52565	52913	348	Non-recombinant	(206,451]
contig10_3_99742	52565	53099	534	Non-recombinant	(451,2976]
contig10_3_99742	52788	52902	114	Non-recombinant	(73,206]
contig10_3_99742	52788	52913	125	Non-recombinant	(73,206]
contig10_3_99742	52788	53099	311	Non-recombinant	(206,451]
contig10_3_99742	52902	52913	11	Non-recombinant	[1,73]
contig10_3_99742	52902	53099	197	Non-recombinant	(73,206]
contig10_3_99742	52913	53099	186	Non-recombinant	(73,206]
contig10_3_99742	59428	59436	8	Non-recombinant	[1,73]
contig10_3_99742	59428	59445	17	Non-recombinant	[1,73]
contig10_3_99742	59436	59445	9	Non-recombinant	[1,73]
contig10_3_99742	66046	66274	228	Non-recombinant	(206,451]
contig10_3_99742	66046	66316	270	Recombinant	(206,451]
contig10_3_99742	66046	66384	338	Recombinant	(206,451]
contig10_3_99742	66046	66457	411	Recombinant	(206,451]
contig10_3_99742	66274	66316	42	Non-recombinant	[1,73]
contig10_3_99742	66274	66384	110	Recombinant	(73,206]
contig10_3_99742	66274	66457	183	Recombinant	(73,206]
contig10_3_99742	66316	66384	68	Non-recombinant	[1,73]
contig10_3_99742	66316	66457	141	Non-recombinant	(73,206]
contig10_3_99742	66384	66457	73	Non-recombinant	[1,73]
contig100_3_74073	1833	1849	16	Non-recombinant	[1,73]
contig100_3_74073	3023	3051	28	Non-recombinant	[1,73]
contig100_3_74073	3023	3071	48	Non-recombinant	[1,73]
contig100_3_74073	3023	3226	203	Non-recombinant	(73,206]
contig100_3_74073	3023	3512	489	Recombinant	(451,2976]
contig100_3_74073	3051	3071	20	Non-recombinant	[1,73]
contig100_3_74073	3051	3226	175	Non-recombinant	(73,206]
contig100_3_74073	3071	3226	155	Non-recombinant	(73,206]
contig100_3_74073	3071	3512	441	Recombinant	(206,451]
contig100_3_74073	3226	3512	286	Recombinant	(206,451]
contig100_3_74073	18970	19038	68	Non-recombinant	[1,73]
contig100_3_74073	18970	19075	105	Non-recombinant	(73,206]
contig100_3_74073	18970	19096	126	Non-recombinant	(73,206]
contig100_3_74073	18970	19207	237	Non-recombinant	(206,451]
contig100_3_74073	19038	19075	37	Non-recombinant	[1,73]
contig100_3_74073	19038	19207	169	Recombinant	(73,206]
contig100_3_74073	19075	19096	21	Non-recombinant	[1,73]
contig100_3_74073	19075	19207	132	Non-recombinant	(73,206]
contig100_3_74073	19096	19207	111	Non-recombinant	(73,206]
contig100_3_74073	26480	26574	94	Non-recombinant	(73,206]
contig100_3_74073	40601	40753	152	Non-recombinant	(73,206]
contig1000_3_36740	2619	2621	2	Non-recombinant	[1,73]
contig1000_3_36740	2619	2629	10	Non-recombinant	[1,73]
contig1000_3_36740	2619	2713	94	Non-recombinant	(73,206]
contig1000_3_36740	2619	2954	335	Non-recombinant	(206,451]
contig1000_3_36740	2621	2629	8	Non-recombinant	[1,73]
contig1000_3_36740	2621	2713	92	Non-recombinant	(73,206]
contig1000_3_36740	2621	2954	333	Non-recombinant	(206,451]
contig1000_3_36740	2629	2713	84	Non-recombinant	(73,206]
contig1000_3_36740	2629	2954	325	Non-recombinant	(206,451]
contig1000_3_36740	2713	2954	241	Recombinant	(206,451]
contig1000_3_36740	6699	6794	95	Non-recombinant	(73,206]
contig1000_3_36740	6699	6875	176	Non-recombinant	(73,206]
contig1000_3_36740	6699	6893	194	Non-recombinant	(73,206]
contig1000_3_36740	6699	7034	335	Non-recombinant	(206,451]
contig1000_3_36740	6699	7155	456	Recombinant	(451,2976]
contig1000_3_36740	6699	7220	521	Recombinant	(451,2976]
contig1000_3_36740	6699	7236	537	Recombinant	(451,2976]
contig1000_3_36740	6699	7326	627	Recombinant	(451,2976]
contig1000_3_36740	6699	7350	651	Non-recombinant	(451,2976]
contig1000_3_36740	6699	7405	706	Recombinant	(451,2976]
contig1000_3_36740	6699	7583	884	Recombinant	(451,2976]
contig1000_3_36740	6699	7594	895	Recombinant	(451,2976]
contig1000_3_36740	6699	7702	1003	Recombinant	(451,2976]
contig1000_3_36740	6699	7723	1024	Recombinant	(451,2976]
contig1000_3_36740	6794	6875	81	Non-recombinant	(73,206]
contig1000_3_36740	6794	6893	99	Non-recombinant	(73,206]
contig1000_3_36740	6794	6905	111	Non-recombinant	(73,206]
contig1000_3_36740	6794	7034	240	Non-recombinant	(206,451]
contig1000_3_36740	6794	7155	361	Recombinant	(206,451]
contig1000_3_36740	6794	7220	426	Non-recombinant	(206,451]
contig1000_3_36740	6794	7236	442	Non-recombinant	(206,451]
contig1000_3_36740	6794	7326	532	Recombinant	(451,2976]
contig1000_3_36740	6794	7350	556	Recombinant	(451,2976]
contig1000_3_36740	6794	7405	611	Recombinant	(451,2976]
contig1000_3_36740	6794	7583	789	Recombinant	(451,2976]
contig1000_3_36740	6794	7594	800	Recombinant	(451,2976]
contig1000_3_36740	6794	7702	908	Recombinant	(451,2976]
contig1000_3_36740	6794	7723	929	Recombinant	(451,2976]
contig1000_3_36740	6875	6893	18	Non-recombinant	[1,73]
contig1000_3_36740	6875	6905	30	Non-recombinant	[1,73]
contig1000_3_36740	6875	7034	159	Non-recombinant	(73,206]
contig1000_3_36740	6875	7155	280	Recombinant	(206,451]
contig1000_3_36740	6875	7220	345	Recombinant	(206,451]
contig1000_3_36740	6875	7236	361	Recombinant	(206,451]
contig1000_3_36740	6875	7326	451	Recombinant	(206,451]
contig1000_3_36740	6875	7350	475	Non-recombinant	(451,2976]
contig1000_3_36740	6875	7405	530	Recombinant	(451,2976]
contig1000_3_36740	6875	7583	708	Recombinant	(451,2976]
contig1000_3_36740	6875	7594	719	Recombinant	(451,2976]
contig1000_3_36740	6875	7702	827	Recombinant	(451,2976]
contig1000_3_36740	6875	7723	848	Recombinant	(451,2976]
contig1000_3_36740	6893	6905	12	Non-recombinant	[1,73]
contig1000_3_36740	6893	7034	141	Non-recombinant	(73,206]
contig1000_3_36740	6893	7155	262	Recombinant	(206,451]
contig1000_3_36740	6893	7220	327	Recombinant	(206,451]
contig1000_3_36740	6893	7236	343	Recombinant	(206,451]
contig1000_3_36740	6893	7326	433	Recombinant	(206,451]
contig1000_3_36740	6893	7350	457	Non-recombinant	(451,2976]
contig1000_3_36740	6893	7405	512	Recombinant	(451,2976]
contig1000_3_36740	6893	7583	690	Recombinant	(451,2976]
contig1000_3_36740	6893	7594	701	Recombinant	(451,2976]
contig1000_3_36740	6893	7702	809	Recombinant	(451,2976]
contig1000_3_36740	6893	7723	830	Recombinant	(451,2976]
contig1000_3_36740	6905	7155	250	Non-recombinant	(206,451]
contig1000_3_36740	6905	7220	315	Non-recombinant	(206,451]
contig1000_3_36740	6905	7236	331	Non-recombinant	(206,451]
contig1000_3_36740	6905	7350	445	Non-recombinant	(206,451]
contig1000_3_36740	6905	7583	678	Non-recombinant	(451,2976]
contig1000_3_36740	6905	7594	689	Non-recombinant	(451,2976]
contig1000_3_36740	6905	7702	797	Non-recombinant	(451,2976]
contig1000_3_36740	6905	7723	818	Non-recombinant	(451,2976]
contig1000_3_36740	7034	7155	121	Recombinant	(73,206]
contig1000_3_36740	7034	7220	186	Non-recombinant	(73,206]
contig1000_3_36740	7034	7236	202	Non-recombinant	(73,206]
contig1000_3_36740	7034	7326	292	Recombinant	(206,451]
contig1000_3_36740	7034	7350	316	Non-recombinant	(206,451]
contig1000_3_36740	7034	7405	371	Recombinant	(206,451]
contig1000_3_36740	7034	7583	549	Recombinant	(451,2976]
contig1000_3_36740	7034	7594	560	Recombinant	(451,2976]
contig1000_3_36740	7034	7702	668	Recombinant	(451,2976]
contig1000_3_36740	7034	7723	689	Recombinant	(451,2976]
contig1000_3_36740	7155	7220	65	Recombinant	[1,73]
contig1000_3_36740	7155	7236	81	Recombinant	(73,206]
contig1000_3_36740	7155	7326	171	Non-recombinant	(73,206]
contig1000_3_36740	7155	7350	195	Recombinant	(73,206]
contig1000_3_36740	7155	7405	250	Non-recombinant	(206,451]
contig1000_3_36740	7155	7583	428	Non-recombinant	(206,451]
contig1000_3_36740	7155	7594	439	Non-recombinant	(206,451]
contig1000_3_36740	7155	7702	547	Non-recombinant	(451,2976]
contig1000_3_36740	7155	7723	568	Non-recombinant	(451,2976]
contig1000_3_36740	7220	7236	16	Non-recombinant	[1,73]
contig1000_3_36740	7220	7326	106	Non-recombinant	(73,206]
contig1000_3_36740	7220	7350	130	Recombinant	(73,206]
contig1000_3_36740	7220	7405	185	Non-recombinant	(73,206]
contig1000_3_36740	7220	7583	363	Recombinant	(206,451]
contig1000_3_36740	7220	7594	374	Recombinant	(206,451]
contig1000_3_36740	7220	7702	482	Non-recombinant	(451,2976]
contig1000_3_36740	7220	7723	503	Non-recombinant	(451,2976]
contig1000_3_36740	7236	7326	90	Non-recombinant	(73,206]
contig1000_3_36740	7236	7350	114	Recombinant	(73,206]
contig1000_3_36740	7236	7405	169	Non-recombinant	(73,206]
contig1000_3_36740	7236	7583	347	Recombinant	(206,451]
contig1000_3_36740	7236	7594	358	Recombinant	(206,451]
contig1000_3_36740	7236	7702	466	Non-recombinant	(451,2976]
contig1000_3_36740	7236	7723	487	Non-recombinant	(451,2976]
contig1000_3_36740	7326	7350	24	Non-recombinant	[1,73]
contig1000_3_36740	7326	7405	79	Non-recombinant	(73,206]
contig1000_3_36740	7326	7583	257	Non-recombinant	(206,451]
contig1000_3_36740	7326	7594	268	Non-recombinant	(206,451]
contig1000_3_36740	7326	7702	376	Non-recombinant	(206,451]
contig1000_3_36740	7326	7723	397	Non-recombinant	(206,451]
contig1000_3_36740	7350	7405	55	Non-recombinant	[1,73]
contig1000_3_36740	7350	7583	233	Recombinant	(206,451]
contig1000_3_36740	7350	7594	244	Recombinant	(206,451]
contig1000_3_36740	7350	7702	352	Recombinant	(206,451]
contig1000_3_36740	7350	7723	373	Recombinant	(206,451]
contig1000_3_36740	7405	7583	178	Non-recombinant	(73,206]
contig1000_3_36740	7405	7594	189	Non-recombinant	(73,206]
contig1000_3_36740	7405	7702	297	Non-recombinant	(206,451]
contig1000_3_36740	7405	7723	318	Non-recombinant	(206,451]
contig1000_3_36740	7583	7594	11	Non-recombinant	[1,73]
contig1000_3_36740	7583	7702	119	Non-recombinant	(73,206]
contig1000_3_36740	7583	7723	140	Non-recombinant	(73,206]
contig1000_3_36740	7594	7702	108	Non-recombinant	(73,206]
contig1000_3_36740	7594	7723	129	Non-recombinant	(73,206]
contig1000_3_36740	7702	7723	21	Non-recombinant	[1,73]
contig1000_3_36740	21331	21335	4	Non-recombinant	[1,73]
contig10020_3_4649	2621	2645	24	Non-recombinant	[1,73]
contig10020_3_4649	2621	2688	67	Non-recombinant	[1,73]
contig10020_3_4649	2645	2688	43	Non-recombinant	[1,73]
contig1008_3_36476	15064	15077	13	Non-recombinant	[1,73]
contig1008_3_36476	19067	19191	124	Non-recombinant	(73,206]
contig1008_3_36476	19067	19305	238	Non-recombinant	(206,451]
contig1008_3_36476	19191	19305	114	Non-recombinant	(73,206]
contig1008_3_36476	20928	20945	17	Non-recombinant	[1,73]
contig1008_3_36476	20928	21139	211	Recombinant	(206,451]
contig1008_3_36476	20928	21388	460	Non-recombinant	(451,2976]
contig1008_3_36476	20928	21390	462	Non-recombinant	(451,2976]
contig1008_3_36476	20945	21139	194	Recombinant	(73,206]
contig1008_3_36476	20945	21388	443	Non-recombinant	(206,451]
contig1008_3_36476	20945	21390	445	Non-recombinant	(206,451]
contig1008_3_36476	21139	21148	9	Non-recombinant	[1,73]
contig1008_3_36476	21139	21388	249	Recombinant	(206,451]
contig1008_3_36476	21139	21390	251	Recombinant	(206,451]
contig1008_3_36476	21148	21388	240	Non-recombinant	(206,451]
contig1008_3_36476	21148	21390	242	Non-recombinant	(206,451]
contig1008_3_36476	21388	21390	2	Non-recombinant	[1,73]
contig1008_3_36476	35023	35070	47	Non-recombinant	[1,73]
contig1008_3_36476	35023	35074	51	Non-recombinant	[1,73]
contig1008_3_36476	35023	35209	186	Recombinant	(73,206]
contig1008_3_36476	35070	35074	4	Non-recombinant	[1,73]
contig1008_3_36476	35070	35209	139	Recombinant	(73,206]
contig1008_3_36476	35074	35209	135	Recombinant	(73,206]
contig10084_3_4230	760	840	80	Recombinant	(73,206]
contig101_3_6309	4310	4325	15	Non-recombinant	[1,73]
contig101_3_6309	4310	4393	83	Non-recombinant	(73,206]
contig101_3_6309	4310	4407	97	Non-recombinant	(73,206]
contig101_3_6309	4310	4446	136	Recombinant	(73,206]
contig101_3_6309	4310	4518	208	Non-recombinant	(206,451]
contig101_3_6309	4310	4705	395	Recombinant	(206,451]
contig101_3_6309	4325	4393	68	Non-recombinant	[1,73]
contig101_3_6309	4325	4407	82	Non-recombinant	(73,206]
contig101_3_6309	4325	4446	121	Recombinant	(73,206]
contig101_3_6309	4325	4518	193	Non-recombinant	(73,206]
contig101_3_6309	4325	4705	380	Recombinant	(206,451]
contig101_3_6309	4393	4407	14	Non-recombinant	[1,73]
contig101_3_6309	4393	4446	53	Recombinant	[1,73]
contig101_3_6309	4393	4518	125	Non-recombinant	(73,206]
contig101_3_6309	4407	4446	39	Recombinant	[1,73]
contig101_3_6309	4407	4518	111	Non-recombinant	(73,206]
contig101_3_6309	4407	4705	298	Non-recombinant	(206,451]
contig101_3_6309	4446	4518	72	Recombinant	[1,73]
contig101_3_6309	4446	4705	259	Recombinant	(206,451]
contig101_3_6309	4518	4705	187	Non-recombinant	(73,206]
contig101_7288_74398	303	350	47	Non-recombinant	[1,73]
contig101_7288_74398	303	378	75	Non-recombinant	(73,206]
contig101_7288_74398	303	429	126	Non-recombinant	(73,206]
contig101_7288_74398	303	462	159	Non-recombinant	(73,206]
contig101_7288_74398	350	378	28	Non-recombinant	[1,73]
contig101_7288_74398	350	429	79	Non-recombinant	(73,206]
contig101_7288_74398	350	462	112	Non-recombinant	(73,206]
contig101_7288_74398	378	429	51	Non-recombinant	[1,73]
contig101_7288_74398	378	462	84	Non-recombinant	(73,206]
contig101_7288_74398	429	462	33	Non-recombinant	[1,73]
contig101_7288_74398	1595	1727	132	Non-recombinant	(73,206]
contig101_7288_74398	32791	32802	11	Non-recombinant	[1,73]
contig101_7288_74398	32791	32814	23	Non-recombinant	[1,73]
contig101_7288_74398	32791	32831	40	Recombinant	[1,73]
contig101_7288_74398	32791	32868	77	Non-recombinant	(73,206]
contig101_7288_74398	32791	32928	137	Non-recombinant	(73,206]
contig101_7288_74398	32791	32930	139	Non-recombinant	(73,206]
contig101_7288_74398	32802	32814	12	Non-recombinant	[1,73]
contig101_7288_74398	32802	32831	29	Recombinant	[1,73]
contig101_7288_74398	32802	32868	66	Non-recombinant	[1,73]
contig101_7288_74398	32802	32928	126	Non-recombinant	(73,206]
contig101_7288_74398	32802	32930	128	Non-recombinant	(73,206]
contig101_7288_74398	32814	32831	17	Recombinant	[1,73]
contig101_7288_74398	32814	32868	54	Non-recombinant	[1,73]
contig101_7288_74398	32814	32928	114	Non-recombinant	(73,206]
contig101_7288_74398	32814	32930	116	Non-recombinant	(73,206]
contig101_7288_74398	32831	32868	37	Recombinant	[1,73]
contig101_7288_74398	32831	32928	97	Non-recombinant	(73,206]
contig101_7288_74398	32831	32930	99	Non-recombinant	(73,206]
contig101_7288_74398	32868	32928	60	Non-recombinant	[1,73]
contig101_7288_74398	32868	32930	62	Non-recombinant	[1,73]
contig101_7288_74398	32928	32930	2	Non-recombinant	[1,73]
contig101_7288_74398	35145	35222	77	Non-recombinant	(73,206]
contig101_7288_74398	37542	37632	90	Non-recombinant	(73,206]
contig101_7288_74398	44547	44574	27	Non-recombinant	[1,73]
contig101_7288_74398	44547	44693	146	Non-recombinant	(73,206]
contig101_7288_74398	44547	44811	264	Non-recombinant	(206,451]
contig101_7288_74398	44547	44848	301	Non-recombinant	(206,451]
contig101_7288_74398	44547	45190	643	Non-recombinant	(451,2976]
contig101_7288_74398	44574	44693	119	Non-recombinant	(73,206]
contig101_7288_74398	44574	44811	237	Non-recombinant	(206,451]
contig101_7288_74398	44574	44848	274	Non-recombinant	(206,451]
contig101_7288_74398	44574	45190	616	Non-recombinant	(451,2976]
contig101_7288_74398	44693	44811	118	Recombinant	(73,206]
contig101_7288_74398	44811	44848	37	Recombinant	[1,73]
contig101_7288_74398	44811	45190	379	Recombinant	(206,451]
contig101_7288_74398	44848	45190	342	Non-recombinant	(206,451]
contig101_7288_74398	60497	60550	53	Non-recombinant	[1,73]
contig101_7288_74398	60497	60570	73	Non-recombinant	[1,73]
contig101_7288_74398	60550	60570	20	Non-recombinant	[1,73]
contig1013_3_36375	21565	21806	241	Non-recombinant	(206,451]
contig1013_3_36375	21565	21849	284	Non-recombinant	(206,451]
contig1013_3_36375	21565	22198	633	Non-recombinant	(451,2976]
contig1013_3_36375	21806	21849	43	Non-recombinant	[1,73]
contig1013_3_36375	21806	21939	133	Non-recombinant	(73,206]
contig1013_3_36375	21849	21939	90	Non-recombinant	(73,206]
contig1013_3_36375	21849	22131	282	Non-recombinant	(206,451]
contig1013_3_36375	21849	22198	349	Non-recombinant	(206,451]
contig1013_3_36375	21939	22131	192	Non-recombinant	(73,206]
contig1013_3_36375	21939	22198	259	Non-recombinant	(206,451]
contig1013_3_36375	25473	25627	154	Non-recombinant	(73,206]
contig1013_3_36375	25473	25663	190	Non-recombinant	(73,206]
contig1013_3_36375	25612	25663	51	Recombinant	[1,73]
contig1014_21122_35308	11293	11320	27	Recombinant	[1,73]
contig1014_21122_35308	11293	11322	29	Non-recombinant	[1,73]
contig1014_21122_35308	11293	11419	126	Recombinant	(73,206]
contig1014_21122_35308	11320	11322	2	Non-recombinant	[1,73]
contig1014_21122_35308	11320	11419	99	Non-recombinant	(73,206]
contig1014_21122_35308	11322	11419	97	Non-recombinant	(73,206]
contig1014_21122_35308	13159	13341	182	Recombinant	(73,206]
contig10203_3_3563	136	158	22	Non-recombinant	[1,73]
contig10203_3_3563	136	316	180	Non-recombinant	(73,206]
contig10203_3_3563	136	487	351	Non-recombinant	(206,451]
contig10203_3_3563	136	552	416	Non-recombinant	(206,451]
contig10203_3_3563	136	607	471	Non-recombinant	(451,2976]
contig10203_3_3563	158	316	158	Non-recombinant	(73,206]
contig10203_3_3563	158	607	449	Recombinant	(206,451]
contig10203_3_3563	184	316	132	Non-recombinant	(73,206]
contig10203_3_3563	184	370	186	Non-recombinant	(73,206]
contig10203_3_3563	184	487	303	Recombinant	(206,451]
contig10203_3_3563	184	496	312	Non-recombinant	(206,451]
contig10203_3_3563	184	552	368	Recombinant	(206,451]
contig10203_3_3563	184	607	423	Recombinant	(206,451]
contig10203_3_3563	316	370	54	Non-recombinant	[1,73]
contig10203_3_3563	316	487	171	Recombinant	(73,206]
contig10203_3_3563	316	496	180	Non-recombinant	(73,206]
contig10203_3_3563	316	552	236	Recombinant	(206,451]
contig10203_3_3563	316	607	291	Recombinant	(206,451]
contig10203_3_3563	370	487	117	Non-recombinant	(73,206]
contig10203_3_3563	370	496	126	Non-recombinant	(73,206]
contig10203_3_3563	370	552	182	Non-recombinant	(73,206]
contig10203_3_3563	370	607	237	Non-recombinant	(206,451]
contig10203_3_3563	487	496	9	Non-recombinant	[1,73]
contig10203_3_3563	487	552	65	Non-recombinant	[1,73]
contig10203_3_3563	487	607	120	Non-recombinant	(73,206]
contig10203_3_3563	496	552	56	Non-recombinant	[1,73]
contig10203_3_3563	496	607	111	Non-recombinant	(73,206]
contig10203_3_3563	552	607	55	Non-recombinant	[1,73]
contig1022_3_36269	21640	21651	11	Non-recombinant	[1,73]
contig1022_3_36269	21640	21776	136	Recombinant	(73,206]
contig1022_3_36269	21640	21828	188	Non-recombinant	(73,206]
contig1022_3_36269	21640	21879	239	Recombinant	(206,451]
contig1022_3_36269	21776	21828	52	Non-recombinant	[1,73]
contig1022_3_36269	21776	21879	103	Non-recombinant	(73,206]
contig1022_3_36269	21828	21879	51	Recombinant	[1,73]
contig1022_3_36269	25166	25237	71	Recombinant	[1,73]
contig1022_3_36269	25166	25477	311	Recombinant	(206,451]
contig1022_3_36269	25166	25488	322	Recombinant	(206,451]
contig1022_3_36269	25166	25563	397	Recombinant	(206,451]
contig1022_3_36269	25237	25477	240	Recombinant	(206,451]
contig1022_3_36269	25237	25488	251	Recombinant	(206,451]
contig1022_3_36269	25237	25563	326	Recombinant	(206,451]
contig1022_3_36269	25488	25563	75	Non-recombinant	(73,206]
contig10225_3_4449	417	422	5	Non-recombinant	[1,73]
contig10225_3_4449	417	528	111	Non-recombinant	(73,206]
contig10225_3_4449	417	560	143	Recombinant	(73,206]
contig10225_3_4449	417	770	353	Recombinant	(206,451]
contig10225_3_4449	422	528	106	Non-recombinant	(73,206]
contig10225_3_4449	422	560	138	Recombinant	(73,206]
contig10225_3_4449	422	770	348	Recombinant	(206,451]
contig10225_3_4449	459	477	18	Non-recombinant	[1,73]
contig10225_3_4449	459	478	19	Non-recombinant	[1,73]
contig10225_3_4449	459	482	23	Non-recombinant	[1,73]
contig10225_3_4449	459	560	101	Non-recombinant	(73,206]
contig10225_3_4449	459	764	305	Recombinant	(206,451]
contig10225_3_4449	459	770	311	Recombinant	(206,451]
contig10225_3_4449	477	478	1	Non-recombinant	[1,73]
contig10225_3_4449	477	482	5	Non-recombinant	[1,73]
contig10225_3_4449	477	560	83	Non-recombinant	(73,206]
contig10225_3_4449	477	764	287	Recombinant	(206,451]
contig10225_3_4449	477	770	293	Recombinant	(206,451]
contig10225_3_4449	478	482	4	Non-recombinant	[1,73]
contig10225_3_4449	478	560	82	Non-recombinant	(73,206]
contig10225_3_4449	478	764	286	Recombinant	(206,451]
contig10225_3_4449	478	770	292	Recombinant	(206,451]
contig10225_3_4449	482	560	78	Non-recombinant	(73,206]
contig10225_3_4449	482	764	282	Recombinant	(206,451]
contig10225_3_4449	482	770	288	Recombinant	(206,451]
contig10225_3_4449	528	560	32	Recombinant	[1,73]
contig10225_3_4449	528	764	236	Recombinant	(206,451]
contig10225_3_4449	528	770	242	Non-recombinant	(206,451]
contig10225_3_4449	560	764	204	Non-recombinant	(73,206]
contig10225_3_4449	560	770	210	Non-recombinant	(206,451]
contig10225_3_4449	764	770	6	Non-recombinant	[1,73]
contig10231_3_4443	2037	2064	27	Non-recombinant	[1,73]
contig10231_3_4443	2037	2094	57	Non-recombinant	[1,73]
contig10231_3_4443	2064	2094	30	Non-recombinant	[1,73]
contig1024_13223_15609	1390	1411	21	Non-recombinant	[1,73]
contig1024_3_3693	2758	2761	3	Non-recombinant	[1,73]
contig1024_3_3693	2758	3184	426	Recombinant	(206,451]
contig1024_3_3693	2761	3184	423	Recombinant	(206,451]
contig1024_4306_6896	382	614	232	Recombinant	(206,451]
contig1024_4306_6896	382	801	419	Recombinant	(206,451]
contig1024_4306_6896	382	830	448	Recombinant	(206,451]
contig1024_4306_6896	500	801	301	Non-recombinant	(206,451]
contig1024_4306_6896	614	801	187	Non-recombinant	(73,206]
contig1024_4306_6896	614	830	216	Non-recombinant	(206,451]
contig1024_4306_6896	801	830	29	Non-recombinant	[1,73]
contig1024_4306_6896	1763	1905	142	Recombinant	(73,206]
contig1024_4306_6896	1763	2000	237	Non-recombinant	(206,451]
contig1024_4306_6896	1763	2060	297	Non-recombinant	(206,451]
contig1024_4306_6896	1905	2000	95	Non-recombinant	(73,206]
contig1024_4306_6896	1905	2060	155	Recombinant	(73,206]
contig1024_4306_6896	2000	2060	60	Non-recombinant	[1,73]
contig10247_3_2509	442	460	18	Non-recombinant	[1,73]
contig10247_3_2509	442	465	23	Non-recombinant	[1,73]
contig10247_3_2509	442	622	180	Non-recombinant	(73,206]
contig10247_3_2509	442	625	183	Non-recombinant	(73,206]
contig10247_3_2509	442	647	205	Non-recombinant	(73,206]
contig10247_3_2509	460	465	5	Non-recombinant	[1,73]
contig10247_3_2509	460	622	162	Non-recombinant	(73,206]
contig10247_3_2509	460	625	165	Non-recombinant	(73,206]
contig10247_3_2509	460	647	187	Non-recombinant	(73,206]
contig10247_3_2509	465	622	157	Non-recombinant	(73,206]
contig10247_3_2509	465	625	160	Non-recombinant	(73,206]
contig10247_3_2509	465	647	182	Non-recombinant	(73,206]
contig10247_3_2509	622	625	3	Non-recombinant	[1,73]
contig10247_3_2509	622	647	25	Non-recombinant	[1,73]
contig10247_3_2509	625	647	22	Non-recombinant	[1,73]
contig1025_3_36248	19711	19725	14	Non-recombinant	[1,73]
contig1025_3_36248	19711	19731	20	Non-recombinant	[1,73]
contig1025_3_36248	19711	19733	22	Non-recombinant	[1,73]
contig1025_3_36248	19711	19751	40	Non-recombinant	[1,73]
contig1025_3_36248	19711	19956	245	Non-recombinant	(206,451]
contig1025_3_36248	19725	19731	6	Non-recombinant	[1,73]
contig1025_3_36248	19725	19733	8	Non-recombinant	[1,73]
contig1025_3_36248	19725	19751	26	Non-recombinant	[1,73]
contig1025_3_36248	19725	19956	231	Recombinant	(206,451]
contig1025_3_36248	19731	19733	2	Non-recombinant	[1,73]
contig1025_3_36248	19731	19956	225	Non-recombinant	(206,451]
contig1025_3_36248	19733	19751	18	Non-recombinant	[1,73]
contig1025_3_36248	19733	19956	223	Non-recombinant	(206,451]
contig1025_3_36248	19751	19956	205	Recombinant	(73,206]
contig1026_898_17342	5028	5147	119	Recombinant	(73,206]
contig1026_898_17342	5028	5172	144	Recombinant	(73,206]
contig1026_898_17342	5028	5204	176	Recombinant	(73,206]
contig1026_898_17342	5147	5172	25	Recombinant	[1,73]
contig1026_898_17342	5147	5204	57	Recombinant	[1,73]
contig1026_898_17342	5172	5204	32	Non-recombinant	[1,73]
contig1026_898_17342	7473	7480	7	Non-recombinant	[1,73]
contig1026_898_17342	7473	7549	76	Recombinant	(73,206]
contig1026_898_17342	7473	7579	106	Recombinant	(73,206]
contig1026_898_17342	7473	7584	111	Recombinant	(73,206]
contig1026_898_17342	7473	7995	522	Recombinant	(451,2976]
contig1026_898_17342	7480	7995	515	Non-recombinant	(451,2976]
contig1026_898_17342	7549	7579	30	Non-recombinant	[1,73]
contig1026_898_17342	7549	7584	35	Non-recombinant	[1,73]
contig1026_898_17342	7549	7995	446	Non-recombinant	(206,451]
contig1026_898_17342	7579	7584	5	Non-recombinant	[1,73]
contig1026_898_17342	7579	7995	416	Non-recombinant	(206,451]
contig1026_898_17342	7584	7995	411	Non-recombinant	(206,451]
contig1027_3_36238	5474	5481	7	Non-recombinant	[1,73]
contig1027_3_36238	5474	5485	11	Non-recombinant	[1,73]
contig1027_3_36238	5474	5499	25	Non-recombinant	[1,73]
contig1027_3_36238	5481	5485	4	Non-recombinant	[1,73]
contig1027_3_36238	5481	5499	18	Non-recombinant	[1,73]
contig1027_3_36238	5485	5499	14	Non-recombinant	[1,73]
contig1027_3_36238	20508	20511	3	Non-recombinant	[1,73]
contig1027_3_36238	20508	20646	138	Non-recombinant	(73,206]
contig1027_3_36238	20508	20755	247	Recombinant	(206,451]
contig1027_3_36238	20508	20783	275	Recombinant	(206,451]
contig1027_3_36238	20508	21109	601	Recombinant	(451,2976]
contig1027_3_36238	20511	20646	135	Non-recombinant	(73,206]
contig1027_3_36238	20511	20755	244	Recombinant	(206,451]
contig1027_3_36238	20511	20783	272	Recombinant	(206,451]
contig1027_3_36238	20511	21109	598	Recombinant	(451,2976]
contig1027_3_36238	20646	20755	109	Recombinant	(73,206]
contig1027_3_36238	20646	20783	137	Recombinant	(73,206]
contig1027_3_36238	20646	21109	463	Non-recombinant	(451,2976]
contig1027_3_36238	20755	21109	354	Recombinant	(206,451]
contig1027_3_36238	20783	21109	326	Recombinant	(206,451]
contig1029_126_36209	9332	9378	46	Non-recombinant	[1,73]
contig1029_126_36209	9332	9381	49	Non-recombinant	[1,73]
contig1029_126_36209	9378	9381	3	Non-recombinant	[1,73]
contig1029_126_36209	14190	14192	2	Non-recombinant	[1,73]
contig1029_126_36209	14190	14194	4	Non-recombinant	[1,73]
contig1029_126_36209	14192	14194	2	Non-recombinant	[1,73]
contig1029_126_36209	25368	25427	59	Non-recombinant	[1,73]
contig10292_3_4082	1260	1397	137	Non-recombinant	(73,206]
contig1032_3_36153	8984	8987	3	Non-recombinant	[1,73]
contig1032_3_36153	22929	22965	36	Non-recombinant	[1,73]
contig1032_3_36153	22929	23127	198	Non-recombinant	(73,206]
contig1032_3_36153	22965	23127	162	Non-recombinant	(73,206]
contig1032_3_36153	24466	24556	90	Non-recombinant	(73,206]
contig1032_3_36153	24466	24625	159	Non-recombinant	(73,206]
contig1032_3_36153	24466	24708	242	Recombinant	(206,451]
contig1032_3_36153	24466	24754	288	Recombinant	(206,451]
contig1032_3_36153	24466	24764	298	Recombinant	(206,451]
contig1032_3_36153	24466	24776	310	Recombinant	(206,451]
contig1032_3_36153	24466	24833	367	Recombinant	(206,451]
contig1032_3_36153	24466	25032	566	Recombinant	(451,2976]
contig1032_3_36153	24556	24625	69	Non-recombinant	[1,73]
contig1032_3_36153	24556	24708	152	Non-recombinant	(73,206]
contig1032_3_36153	24556	24754	198	Non-recombinant	(73,206]
contig1032_3_36153	24556	24764	208	Non-recombinant	(206,451]
contig1032_3_36153	24556	24776	220	Non-recombinant	(206,451]
contig1032_3_36153	24556	24833	277	Non-recombinant	(206,451]
contig1032_3_36153	24625	24708	83	Non-recombinant	(73,206]
contig1032_3_36153	24625	24754	129	Non-recombinant	(73,206]
contig1032_3_36153	24625	24764	139	Non-recombinant	(73,206]
contig1032_3_36153	24625	24776	151	Non-recombinant	(73,206]
contig1032_3_36153	24625	24833	208	Non-recombinant	(206,451]
contig1032_3_36153	24625	25032	407	Non-recombinant	(206,451]
contig1032_3_36153	24695	24833	138	Non-recombinant	(73,206]
contig1032_3_36153	24695	25032	337	Non-recombinant	(206,451]
contig1032_3_36153	24708	24754	46	Non-recombinant	[1,73]
contig1032_3_36153	24708	24764	56	Non-recombinant	[1,73]
contig1032_3_36153	24708	24776	68	Non-recombinant	[1,73]
contig1032_3_36153	24708	24833	125	Non-recombinant	(73,206]
contig1032_3_36153	24708	25032	324	Non-recombinant	(206,451]
contig1032_3_36153	24754	24764	10	Non-recombinant	[1,73]
contig1032_3_36153	24754	24776	22	Non-recombinant	[1,73]
contig1032_3_36153	24754	24833	79	Non-recombinant	(73,206]
contig1032_3_36153	24754	25032	278	Non-recombinant	(206,451]
contig1032_3_36153	24764	24776	12	Non-recombinant	[1,73]
contig1032_3_36153	24764	24833	69	Non-recombinant	[1,73]
contig1032_3_36153	24764	25032	268	Non-recombinant	(206,451]
contig1032_3_36153	24776	24833	57	Non-recombinant	[1,73]
contig1032_3_36153	24776	25032	256	Non-recombinant	(206,451]
contig1032_3_36153	24833	25032	199	Non-recombinant	(73,206]
contig1033_3_36144	6955	7133	178	Recombinant	(73,206]
contig1033_3_36144	22298	22328	30	Non-recombinant	[1,73]
contig1033_3_36144	22298	22343	45	Non-recombinant	[1,73]
contig1033_3_36144	22298	22435	137	Non-recombinant	(73,206]
contig1033_3_36144	22298	22475	177	Non-recombinant	(73,206]
contig1033_3_36144	22328	22343	15	Non-recombinant	[1,73]
contig1033_3_36144	22328	22435	107	Non-recombinant	(73,206]
contig1033_3_36144	22343	22435	92	Non-recombinant	(73,206]
contig1033_3_36144	22435	22475	40	Recombinant	[1,73]
contig1033_3_36144	23194	23227	33	Non-recombinant	[1,73]
contig1033_3_36144	23194	23275	81	Recombinant	(73,206]
contig1033_3_36144	23227	23275	48	Recombinant	[1,73]
contig1033_3_36144	24322	24344	22	Non-recombinant	[1,73]
contig1033_3_36144	24322	24440	118	Non-recombinant	(73,206]
contig1033_3_36144	24322	24478	156	Non-recombinant	(73,206]
contig1033_3_36144	24322	24488	166	Non-recombinant	(73,206]
contig1033_3_36144	24322	24640	318	Non-recombinant	(206,451]
contig1033_3_36144	24322	24680	358	Recombinant	(206,451]
contig1033_3_36144	24322	24698	376	Non-recombinant	(206,451]
contig1033_3_36144	24322	24776	454	Non-recombinant	(451,2976]
contig1033_3_36144	24322	24801	479	Non-recombinant	(451,2976]
contig1033_3_36144	24322	24809	487	Non-recombinant	(451,2976]
contig1033_3_36144	24322	24821	499	Non-recombinant	(451,2976]
contig1033_3_36144	24322	24895	573	Recombinant	(451,2976]
contig1033_3_36144	24322	24971	649	Non-recombinant	(451,2976]
contig1033_3_36144	24322	25061	739	Non-recombinant	(451,2976]
contig1033_3_36144	24322	25146	824	Non-recombinant	(451,2976]
contig1033_3_36144	24344	24440	96	Non-recombinant	(73,206]
contig1033_3_36144	24344	24478	134	Non-recombinant	(73,206]
contig1033_3_36144	24344	24488	144	Non-recombinant	(73,206]
contig1033_3_36144	24344	24640	296	Non-recombinant	(206,451]
contig1033_3_36144	24344	24680	336	Recombinant	(206,451]
contig1033_3_36144	24344	24698	354	Non-recombinant	(206,451]
contig1033_3_36144	24344	24776	432	Non-recombinant	(206,451]
contig1033_3_36144	24344	24801	457	Non-recombinant	(451,2976]
contig1033_3_36144	24344	24809	465	Non-recombinant	(451,2976]
contig1033_3_36144	24344	24821	477	Non-recombinant	(451,2976]
contig1033_3_36144	24344	24895	551	Recombinant	(451,2976]
contig1033_3_36144	24344	24971	627	Non-recombinant	(451,2976]
contig1033_3_36144	24344	25061	717	Non-recombinant	(451,2976]
contig1033_3_36144	24344	25146	802	Non-recombinant	(451,2976]
contig1033_3_36144	24440	24478	38	Non-recombinant	[1,73]
contig1033_3_36144	24440	24488	48	Non-recombinant	[1,73]
contig1033_3_36144	24440	24640	200	Non-recombinant	(73,206]
contig1033_3_36144	24440	24680	240	Recombinant	(206,451]
contig1033_3_36144	24440	24698	258	Recombinant	(206,451]
contig1033_3_36144	24440	24776	336	Recombinant	(206,451]
contig1033_3_36144	24440	24801	361	Recombinant	(206,451]
contig1033_3_36144	24440	24809	369	Recombinant	(206,451]
contig1033_3_36144	24440	24821	381	Recombinant	(206,451]
contig1033_3_36144	24440	24895	455	Recombinant	(451,2976]
contig1033_3_36144	24440	24971	531	Recombinant	(451,2976]
contig1033_3_36144	24440	25061	621	Recombinant	(451,2976]
contig1033_3_36144	24440	25146	706	Recombinant	(451,2976]
contig1033_3_36144	24478	24488	10	Non-recombinant	[1,73]
contig1033_3_36144	24478	24640	162	Non-recombinant	(73,206]
contig1033_3_36144	24478	24680	202	Recombinant	(73,206]
contig1033_3_36144	24478	24698	220	Recombinant	(206,451]
contig1033_3_36144	24478	24776	298	Recombinant	(206,451]
contig1033_3_36144	24478	24801	323	Recombinant	(206,451]
contig1033_3_36144	24478	24809	331	Recombinant	(206,451]
contig1033_3_36144	24478	24821	343	Recombinant	(206,451]
contig1033_3_36144	24478	24895	417	Recombinant	(206,451]
contig1033_3_36144	24478	24971	493	Recombinant	(451,2976]
contig1033_3_36144	24478	25061	583	Recombinant	(451,2976]
contig1033_3_36144	24478	25146	668	Recombinant	(451,2976]
contig1033_3_36144	24488	24640	152	Non-recombinant	(73,206]
contig1033_3_36144	24488	24680	192	Recombinant	(73,206]
contig1033_3_36144	24488	24698	210	Recombinant	(206,451]
contig1033_3_36144	24488	24776	288	Recombinant	(206,451]
contig1033_3_36144	24488	24801	313	Recombinant	(206,451]
contig1033_3_36144	24488	24809	321	Recombinant	(206,451]
contig1033_3_36144	24488	24821	333	Recombinant	(206,451]
contig1033_3_36144	24488	24895	407	Recombinant	(206,451]
contig1033_3_36144	24488	24971	483	Recombinant	(451,2976]
contig1033_3_36144	24488	25061	573	Recombinant	(451,2976]
contig1033_3_36144	24488	25146	658	Recombinant	(451,2976]
contig1033_3_36144	24640	24680	40	Recombinant	[1,73]
contig1033_3_36144	24640	24698	58	Non-recombinant	[1,73]
contig1033_3_36144	24640	24776	136	Non-recombinant	(73,206]
contig1033_3_36144	24640	24801	161	Non-recombinant	(73,206]
contig1033_3_36144	24640	24809	169	Non-recombinant	(73,206]
contig1033_3_36144	24640	24821	181	Non-recombinant	(73,206]
contig1033_3_36144	24640	24895	255	Recombinant	(206,451]
contig1033_3_36144	24640	25061	421	Non-recombinant	(206,451]
contig1033_3_36144	24640	25146	506	Non-recombinant	(451,2976]
contig1033_3_36144	24680	24698	18	Non-recombinant	[1,73]
contig1033_3_36144	24680	24776	96	Recombinant	(73,206]
contig1033_3_36144	24680	24801	121	Recombinant	(73,206]
contig1033_3_36144	24680	24809	129	Recombinant	(73,206]
contig1033_3_36144	24680	24821	141	Recombinant	(73,206]
contig1033_3_36144	24680	24895	215	Recombinant	(206,451]
contig1033_3_36144	24680	24971	291	Recombinant	(206,451]
contig1033_3_36144	24680	25061	381	Recombinant	(206,451]
contig1033_3_36144	24680	25146	466	Recombinant	(451,2976]
contig1033_3_36144	24698	24776	78	Recombinant	(73,206]
contig1033_3_36144	24698	24801	103	Recombinant	(73,206]
contig1033_3_36144	24698	24809	111	Recombinant	(73,206]
contig1033_3_36144	24698	24821	123	Recombinant	(73,206]
contig1033_3_36144	24698	24895	197	Recombinant	(73,206]
contig1033_3_36144	24698	24971	273	Non-recombinant	(206,451]
contig1033_3_36144	24698	25061	363	Non-recombinant	(206,451]
contig1033_3_36144	24698	25146	448	Recombinant	(206,451]
contig1033_3_36144	24776	24801	25	Non-recombinant	[1,73]
contig1033_3_36144	24776	24809	33	Non-recombinant	[1,73]
contig1033_3_36144	24776	24821	45	Non-recombinant	[1,73]
contig1033_3_36144	24776	24895	119	Non-recombinant	(73,206]
contig1033_3_36144	24776	24971	195	Non-recombinant	(73,206]
contig1033_3_36144	24776	25061	285	Non-recombinant	(206,451]
contig1033_3_36144	24776	25146	370	Non-recombinant	(206,451]
contig1033_3_36144	24801	24809	8	Non-recombinant	[1,73]
contig1033_3_36144	24801	24821	20	Non-recombinant	[1,73]
contig1033_3_36144	24801	24895	94	Non-recombinant	(73,206]
contig1033_3_36144	24801	24971	170	Non-recombinant	(73,206]
contig1033_3_36144	24801	25061	260	Non-recombinant	(206,451]
contig1033_3_36144	24801	25146	345	Non-recombinant	(206,451]
contig1033_3_36144	24809	24821	12	Non-recombinant	[1,73]
contig1033_3_36144	24809	24895	86	Recombinant	(73,206]
contig1033_3_36144	24809	24971	162	Non-recombinant	(73,206]
contig1033_3_36144	24809	25061	252	Non-recombinant	(206,451]
contig1033_3_36144	24809	25146	337	Non-recombinant	(206,451]
contig1033_3_36144	24821	24895	74	Non-recombinant	(73,206]
contig1033_3_36144	24821	24971	150	Non-recombinant	(73,206]
contig1033_3_36144	24821	25061	240	Non-recombinant	(206,451]
contig1033_3_36144	24821	25146	325	Non-recombinant	(206,451]
contig1033_3_36144	24895	25146	251	Non-recombinant	(206,451]
contig1033_3_36144	24971	25061	90	Non-recombinant	(73,206]
contig1033_3_36144	24971	25146	175	Non-recombinant	(73,206]
contig1033_3_36144	25061	25146	85	Non-recombinant	(73,206]
contig1033_3_36144	27736	27739	3	Non-recombinant	[1,73]
contig1033_3_36144	27736	28006	270	Non-recombinant	(206,451]
contig1033_3_36144	27739	28006	267	Non-recombinant	(206,451]
contig1033_3_36144	27875	28006	131	Non-recombinant	(73,206]
contig1033_3_36144	30403	30409	6	Non-recombinant	[1,73]
contig1033_3_36144	30403	30425	22	Non-recombinant	[1,73]
contig1033_3_36144	30403	30426	23	Non-recombinant	[1,73]
contig1033_3_36144	30409	30425	16	Non-recombinant	[1,73]
contig1033_3_36144	30409	30426	17	Non-recombinant	[1,73]
contig1033_3_36144	30425	30426	1	Non-recombinant	[1,73]
contig10338_3_4343	1257	1287	30	Recombinant	[1,73]
contig10338_3_4343	2767	2864	97	Recombinant	(73,206]
contig10338_3_4343	2767	2868	101	Recombinant	(73,206]
contig10338_3_4343	2767	3054	287	Non-recombinant	(206,451]
contig10338_3_4343	2767	3157	390	Recombinant	(206,451]
contig10338_3_4343	2767	3159	392	Non-recombinant	(206,451]
contig10338_3_4343	2767	3247	480	Recombinant	(451,2976]
contig10338_3_4343	2864	2868	4	Non-recombinant	[1,73]
contig10338_3_4343	2864	3157	293	Recombinant	(206,451]
contig10338_3_4343	2864	3247	383	Non-recombinant	(206,451]
contig10338_3_4343	2868	3157	289	Recombinant	(206,451]
contig10338_3_4343	2868	3247	379	Non-recombinant	(206,451]
contig10338_3_4343	3054	3157	103	Non-recombinant	(73,206]
contig10338_3_4343	3054	3159	105	Non-recombinant	(73,206]
contig10338_3_4343	3054	3247	193	Non-recombinant	(73,206]
contig10338_3_4343	3157	3159	2	Non-recombinant	[1,73]
contig10338_3_4343	3157	3247	90	Non-recombinant	(73,206]
contig10338_3_4343	3159	3247	88	Non-recombinant	(73,206]
contig1034_3_25797	2833	2867	34	Non-recombinant	[1,73]
contig1034_3_25797	2833	2869	36	Non-recombinant	[1,73]
contig1034_3_25797	2833	2930	97	Non-recombinant	(73,206]
contig1034_3_25797	2867	2869	2	Non-recombinant	[1,73]
contig1034_3_25797	2867	2930	63	Non-recombinant	[1,73]
contig1034_3_25797	2869	2930	61	Non-recombinant	[1,73]
contig10353_3_4326	704	755	51	Non-recombinant	[1,73]
contig10353_3_4326	744	755	11	Non-recombinant	[1,73]
contig10353_3_4326	2556	2622	66	Non-recombinant	[1,73]
contig10353_3_4326	2556	2712	156	Non-recombinant	(73,206]
contig10353_3_4326	2556	2776	220	Non-recombinant	(206,451]
contig10353_3_4326	2556	2777	221	Non-recombinant	(206,451]
contig10353_3_4326	2556	2780	224	Non-recombinant	(206,451]
contig10353_3_4326	2556	2824	268	Non-recombinant	(206,451]
contig10353_3_4326	2622	2712	90	Non-recombinant	(73,206]
contig10353_3_4326	2622	2776	154	Non-recombinant	(73,206]
contig10353_3_4326	2622	2777	155	Non-recombinant	(73,206]
contig10353_3_4326	2622	2780	158	Non-recombinant	(73,206]
contig10353_3_4326	2622	2824	202	Non-recombinant	(73,206]
contig10353_3_4326	2712	2776	64	Non-recombinant	[1,73]
contig10353_3_4326	2712	2777	65	Non-recombinant	[1,73]
contig10353_3_4326	2712	2780	68	Non-recombinant	[1,73]
contig10353_3_4326	2712	2824	112	Non-recombinant	(73,206]
contig10353_3_4326	2776	2777	1	Non-recombinant	[1,73]
contig10353_3_4326	2776	2780	4	Non-recombinant	[1,73]
contig10353_3_4326	2776	2824	48	Non-recombinant	[1,73]
contig10353_3_4326	2777	2780	3	Non-recombinant	[1,73]
contig10353_3_4326	2777	2824	47	Non-recombinant	[1,73]
contig10353_3_4326	2780	2824	44	Non-recombinant	[1,73]
contig1039_17568_32729	1422	1499	77	Non-recombinant	(73,206]
contig1039_17568_32729	1422	1773	351	Recombinant	(206,451]
contig1039_17568_32729	1422	1799	377	Recombinant	(206,451]
contig1039_17568_32729	1422	1808	386	Recombinant	(206,451]
contig1039_17568_32729	1769	1773	4	Non-recombinant	[1,73]
contig1039_17568_32729	1769	1799	30	Non-recombinant	[1,73]
contig1039_17568_32729	1769	1808	39	Non-recombinant	[1,73]
contig1039_17568_32729	1773	1799	26	Non-recombinant	[1,73]
contig1039_17568_32729	1773	1808	35	Non-recombinant	[1,73]
contig1039_17568_32729	1799	1808	9	Non-recombinant	[1,73]
contig1039_17568_32729	2760	2764	4	Non-recombinant	[1,73]
contig1039_17568_32729	2760	2779	19	Non-recombinant	[1,73]
contig1039_17568_32729	2760	2801	41	Non-recombinant	[1,73]
contig1039_17568_32729	2760	2816	56	Recombinant	[1,73]
contig1039_17568_32729	2760	2819	59	Recombinant	[1,73]
contig1039_17568_32729	2760	2821	61	Non-recombinant	[1,73]
contig1039_17568_32729	2760	2826	66	Non-recombinant	[1,73]
contig1039_17568_32729	2760	2913	153	Non-recombinant	(73,206]
contig1039_17568_32729	2764	2779	15	Non-recombinant	[1,73]
contig1039_17568_32729	2764	2801	37	Non-recombinant	[1,73]
contig1039_17568_32729	2764	2816	52	Recombinant	[1,73]
contig1039_17568_32729	2764	2819	55	Recombinant	[1,73]
contig1039_17568_32729	2764	2821	57	Non-recombinant	[1,73]
contig1039_17568_32729	2764	2826	62	Non-recombinant	[1,73]
contig1039_17568_32729	2764	2913	149	Non-recombinant	(73,206]
contig1039_17568_32729	2779	2801	22	Non-recombinant	[1,73]
contig1039_17568_32729	2779	2821	42	Non-recombinant	[1,73]
contig1039_17568_32729	2779	2826	47	Non-recombinant	[1,73]
contig1039_17568_32729	2801	2816	15	Recombinant	[1,73]
contig1039_17568_32729	2801	2819	18	Recombinant	[1,73]
contig1039_17568_32729	2801	2821	20	Non-recombinant	[1,73]
contig1039_17568_32729	2801	2826	25	Non-recombinant	[1,73]
contig1039_17568_32729	2801	2913	112	Non-recombinant	(73,206]
contig1039_17568_32729	2816	2819	3	Non-recombinant	[1,73]
contig1039_17568_32729	2816	2913	97	Non-recombinant	(73,206]
contig1039_17568_32729	2819	2913	94	Non-recombinant	(73,206]
contig1039_17568_32729	2821	2826	5	Non-recombinant	[1,73]
contig1039_17568_32729	2821	2913	92	Non-recombinant	(73,206]
contig1039_17568_32729	2826	2913	87	Non-recombinant	(73,206]
contig1039_17568_32729	3903	3921	18	Non-recombinant	[1,73]
contig1039_17568_32729	3903	3966	63	Non-recombinant	[1,73]
contig1039_17568_32729	3903	3970	67	Non-recombinant	[1,73]
contig1039_17568_32729	3903	3971	68	Non-recombinant	[1,73]
contig1039_17568_32729	3903	3986	83	Non-recombinant	(73,206]
contig1039_17568_32729	3903	3996	93	Non-recombinant	(73,206]
contig1039_17568_32729	3903	4031	128	Non-recombinant	(73,206]
contig1039_17568_32729	3903	4039	136	Non-recombinant	(73,206]
contig1039_17568_32729	3903	4045	142	Non-recombinant	(73,206]
contig1039_17568_32729	3921	3966	45	Recombinant	[1,73]
contig1039_17568_32729	3921	3970	49	Recombinant	[1,73]
contig1039_17568_32729	3921	3971	50	Recombinant	[1,73]
contig1039_17568_32729	3921	3986	65	Recombinant	[1,73]
contig1039_17568_32729	3921	3996	75	Non-recombinant	(73,206]
contig1039_17568_32729	3921	4031	110	Non-recombinant	(73,206]
contig1039_17568_32729	3921	4039	118	Non-recombinant	(73,206]
contig1039_17568_32729	3921	4045	124	Recombinant	(73,206]
contig1039_17568_32729	3966	3970	4	Non-recombinant	[1,73]
contig1039_17568_32729	3966	3971	5	Non-recombinant	[1,73]
contig1039_17568_32729	3966	3986	20	Non-recombinant	[1,73]
contig1039_17568_32729	3966	3996	30	Non-recombinant	[1,73]
contig1039_17568_32729	3966	4031	65	Non-recombinant	[1,73]
contig1039_17568_32729	3966	4039	73	Non-recombinant	[1,73]
contig1039_17568_32729	3966	4045	79	Non-recombinant	(73,206]
contig1039_17568_32729	3970	3971	1	Non-recombinant	[1,73]
contig1039_17568_32729	3970	3986	16	Non-recombinant	[1,73]
contig1039_17568_32729	3970	3996	26	Non-recombinant	[1,73]
contig1039_17568_32729	3970	4031	61	Non-recombinant	[1,73]
contig1039_17568_32729	3970	4039	69	Non-recombinant	[1,73]
contig1039_17568_32729	3970	4045	75	Non-recombinant	(73,206]
contig1039_17568_32729	3971	3986	15	Non-recombinant	[1,73]
contig1039_17568_32729	3971	3996	25	Non-recombinant	[1,73]
contig1039_17568_32729	3971	4031	60	Non-recombinant	[1,73]
contig1039_17568_32729	3971	4039	68	Non-recombinant	[1,73]
contig1039_17568_32729	3971	4045	74	Non-recombinant	(73,206]
contig1039_17568_32729	3986	3996	10	Non-recombinant	[1,73]
contig1039_17568_32729	3986	4031	45	Non-recombinant	[1,73]
contig1039_17568_32729	3986	4039	53	Non-recombinant	[1,73]
contig1039_17568_32729	3986	4045	59	Non-recombinant	[1,73]
contig1039_17568_32729	3996	4031	35	Non-recombinant	[1,73]
contig1039_17568_32729	3996	4039	43	Non-recombinant	[1,73]
contig1039_17568_32729	3996	4045	49	Non-recombinant	[1,73]
contig1039_17568_32729	4031	4039	8	Non-recombinant	[1,73]
contig1039_17568_32729	4031	4045	14	Non-recombinant	[1,73]
contig1039_17568_32729	4039	4045	6	Non-recombinant	[1,73]
contig104_3_7855	868	927	59	Recombinant	[1,73]
contig104_3_7855	868	1101	233	Non-recombinant	(206,451]
contig104_3_7855	868	1143	275	Recombinant	(206,451]
contig104_3_7855	868	1290	422	Recombinant	(206,451]
contig104_3_7855	868	1538	670	Recombinant	(451,2976]
contig104_3_7855	868	1569	701	Non-recombinant	(451,2976]
contig104_3_7855	927	1101	174	Recombinant	(73,206]
contig104_3_7855	927	1143	216	Non-recombinant	(206,451]
contig104_3_7855	927	1290	363	Recombinant	(206,451]
contig104_3_7855	927	1538	611	Non-recombinant	(451,2976]
contig104_3_7855	927	1569	642	Recombinant	(451,2976]
contig104_3_7855	1101	1143	42	Recombinant	[1,73]
contig104_3_7855	1101	1290	189	Recombinant	(73,206]
contig104_3_7855	1101	1538	437	Recombinant	(206,451]
contig104_3_7855	1101	1569	468	Recombinant	(451,2976]
contig104_3_7855	1143	1290	147	Recombinant	(73,206]
contig104_3_7855	1143	1538	395	Non-recombinant	(206,451]
contig104_3_7855	1143	1569	426	Recombinant	(206,451]
contig104_3_7855	1290	1538	248	Non-recombinant	(206,451]
contig104_3_7855	1290	1569	279	Non-recombinant	(206,451]
contig104_3_7855	1538	1569	31	Non-recombinant	[1,73]
contig104_3_7855	2830	2841	11	Non-recombinant	[1,73]
contig104_3_7855	2830	2847	17	Non-recombinant	[1,73]
contig104_3_7855	2830	2888	58	Non-recombinant	[1,73]
contig104_3_7855	2830	2892	62	Non-recombinant	[1,73]
contig104_3_7855	2830	3009	179	Recombinant	(73,206]
contig104_3_7855	2830	3087	257	Recombinant	(206,451]
contig104_3_7855	2830	3165	335	Recombinant	(206,451]
contig104_3_7855	2830	3288	458	Recombinant	(451,2976]
contig104_3_7855	2830	3684	854	Recombinant	(451,2976]
contig104_3_7855	2830	3908	1078	Non-recombinant	(451,2976]
contig104_3_7855	2830	3930	1100	Non-recombinant	(451,2976]
contig104_3_7855	2830	3960	1130	Recombinant	(451,2976]
contig104_3_7855	2830	3984	1154	Non-recombinant	(451,2976]
contig104_3_7855	2830	4017	1187	Non-recombinant	(451,2976]
contig104_3_7855	2830	4201	1371	Non-recombinant	(451,2976]
contig104_3_7855	2830	4315	1485	Recombinant	(451,2976]
contig104_3_7855	2830	4472	1642	Recombinant	(451,2976]
contig104_3_7855	2830	4477	1647	Recombinant	(451,2976]
contig104_3_7855	2830	4728	1898	Recombinant	(451,2976]
contig104_3_7855	2841	2844	3	Non-recombinant	[1,73]
contig104_3_7855	2841	2847	6	Non-recombinant	[1,73]
contig104_3_7855	2841	2888	47	Non-recombinant	[1,73]
contig104_3_7855	2841	2892	51	Non-recombinant	[1,73]
contig104_3_7855	2841	3009	168	Recombinant	(73,206]
contig104_3_7855	2841	3087	246	Recombinant	(206,451]
contig104_3_7855	2841	3123	282	Non-recombinant	(206,451]
contig104_3_7855	2841	3165	324	Non-recombinant	(206,451]
contig104_3_7855	2841	3288	447	Recombinant	(206,451]
contig104_3_7855	2841	3684	843	Recombinant	(451,2976]
contig104_3_7855	2841	3908	1067	Non-recombinant	(451,2976]
contig104_3_7855	2841	3930	1089	Non-recombinant	(451,2976]
contig104_3_7855	2841	3960	1119	Recombinant	(451,2976]
contig104_3_7855	2841	3984	1143	Non-recombinant	(451,2976]
contig104_3_7855	2841	4017	1176	Non-recombinant	(451,2976]
contig104_3_7855	2841	4041	1200	Recombinant	(451,2976]
contig104_3_7855	2841	4201	1360	Non-recombinant	(451,2976]
contig104_3_7855	2841	4315	1474	Recombinant	(451,2976]
contig104_3_7855	2841	4472	1631	Recombinant	(451,2976]
contig104_3_7855	2841	4477	1636	Recombinant	(451,2976]
contig104_3_7855	2841	4728	1887	Non-recombinant	(451,2976]
contig104_3_7855	2844	2847	3	Non-recombinant	[1,73]
contig104_3_7855	2844	3087	243	Non-recombinant	(206,451]
contig104_3_7855	2844	3165	321	Non-recombinant	(206,451]
contig104_3_7855	2844	3288	444	Non-recombinant	(206,451]
contig104_3_7855	2844	4472	1628	Non-recombinant	(451,2976]
contig104_3_7855	2847	2888	41	Non-recombinant	[1,73]
contig104_3_7855	2847	2892	45	Non-recombinant	[1,73]
contig104_3_7855	2847	3009	162	Recombinant	(73,206]
contig104_3_7855	2847	3087	240	Recombinant	(206,451]
contig104_3_7855	2847	3123	276	Non-recombinant	(206,451]
contig104_3_7855	2847	3165	318	Non-recombinant	(206,451]
contig104_3_7855	2847	3288	441	Recombinant	(206,451]
contig104_3_7855	2847	3684	837	Recombinant	(451,2976]
contig104_3_7855	2847	3908	1061	Non-recombinant	(451,2976]
contig104_3_7855	2847	3930	1083	Non-recombinant	(451,2976]
contig104_3_7855	2847	3960	1113	Recombinant	(451,2976]
contig104_3_7855	2847	3984	1137	Non-recombinant	(451,2976]
contig104_3_7855	2847	4017	1170	Non-recombinant	(451,2976]
contig104_3_7855	2847	4041	1194	Recombinant	(451,2976]
contig104_3_7855	2847	4201	1354	Non-recombinant	(451,2976]
contig104_3_7855	2847	4315	1468	Recombinant	(451,2976]
contig104_3_7855	2847	4472	1625	Recombinant	(451,2976]
contig104_3_7855	2847	4477	1630	Recombinant	(451,2976]
contig104_3_7855	2847	4728	1881	Non-recombinant	(451,2976]
contig104_3_7855	2888	2892	4	Non-recombinant	[1,73]
contig104_3_7855	2888	3087	199	Recombinant	(73,206]
contig104_3_7855	2888	3165	277	Recombinant	(206,451]
contig104_3_7855	2888	3288	400	Non-recombinant	(206,451]
contig104_3_7855	2888	3684	796	Non-recombinant	(451,2976]
contig104_3_7855	2888	3960	1072	Recombinant	(451,2976]
contig104_3_7855	2888	4017	1129	Non-recombinant	(451,2976]
contig104_3_7855	2888	4041	1153	Recombinant	(451,2976]
contig104_3_7855	2888	4315	1427	Non-recombinant	(451,2976]
contig104_3_7855	2888	4472	1584	Recombinant	(451,2976]
contig104_3_7855	2888	4477	1589	Recombinant	(451,2976]
contig104_3_7855	2888	4728	1840	Non-recombinant	(451,2976]
contig104_3_7855	2892	3009	117	Recombinant	(73,206]
contig104_3_7855	2892	3087	195	Recombinant	(73,206]
contig104_3_7855	2892	3123	231	Non-recombinant	(206,451]
contig104_3_7855	2892	3165	273	Non-recombinant	(206,451]
contig104_3_7855	2892	3288	396	Recombinant	(206,451]
contig104_3_7855	2892	3684	792	Non-recombinant	(451,2976]
contig104_3_7855	2892	3908	1016	Non-recombinant	(451,2976]
contig104_3_7855	2892	3930	1038	Non-recombinant	(451,2976]
contig104_3_7855	2892	3960	1068	Recombinant	(451,2976]
contig104_3_7855	2892	3984	1092	Non-recombinant	(451,2976]
contig104_3_7855	2892	4017	1125	Non-recombinant	(451,2976]
contig104_3_7855	2892	4041	1149	Recombinant	(451,2976]
contig104_3_7855	2892	4201	1309	Non-recombinant	(451,2976]
contig104_3_7855	2892	4315	1423	Recombinant	(451,2976]
contig104_3_7855	2892	4472	1580	Recombinant	(451,2976]
contig104_3_7855	2892	4728	1836	Non-recombinant	(451,2976]
contig104_3_7855	3009	3123	114	Recombinant	(73,206]
contig104_3_7855	3009	3165	156	Non-recombinant	(73,206]
contig104_3_7855	3009	3288	279	Recombinant	(206,451]
contig104_3_7855	3009	3684	675	Recombinant	(451,2976]
contig104_3_7855	3009	3908	899	Recombinant	(451,2976]
contig104_3_7855	3009	3930	921	Recombinant	(451,2976]
contig104_3_7855	3009	3984	975	Recombinant	(451,2976]
contig104_3_7855	3009	4201	1192	Non-recombinant	(451,2976]
contig104_3_7855	3009	4472	1463	Non-recombinant	(451,2976]
contig104_3_7855	3009	4477	1468	Non-recombinant	(451,2976]
contig104_3_7855	3009	4728	1719	Recombinant	(451,2976]
contig104_3_7855	3087	3123	36	Non-recombinant	[1,73]
contig104_3_7855	3087	3165	78	Recombinant	(73,206]
contig104_3_7855	3087	3288	201	Recombinant	(73,206]
contig104_3_7855	3087	3315	228	Recombinant	(206,451]
contig104_3_7855	3087	3684	597	Recombinant	(451,2976]
contig104_3_7855	3087	3908	821	Recombinant	(451,2976]
contig104_3_7855	3087	3930	843	Recombinant	(451,2976]
contig104_3_7855	3087	3960	873	Non-recombinant	(451,2976]
contig104_3_7855	3087	3984	897	Recombinant	(451,2976]
contig104_3_7855	3087	4017	930	Recombinant	(451,2976]
contig104_3_7855	3087	4041	954	Non-recombinant	(451,2976]
contig104_3_7855	3087	4201	1114	Recombinant	(451,2976]
contig104_3_7855	3087	4315	1228	Recombinant	(451,2976]
contig104_3_7855	3087	4472	1385	Recombinant	(451,2976]
contig104_3_7855	3087	4477	1390	Recombinant	(451,2976]
contig104_3_7855	3087	4728	1641	Recombinant	(451,2976]
contig104_3_7855	3123	3165	42	Recombinant	[1,73]
contig104_3_7855	3123	3288	165	Recombinant	(73,206]
contig104_3_7855	3123	3315	192	Recombinant	(73,206]
contig104_3_7855	3123	3684	561	Non-recombinant	(451,2976]
contig104_3_7855	3123	3908	785	Non-recombinant	(451,2976]
contig104_3_7855	3123	3930	807	Non-recombinant	(451,2976]
contig104_3_7855	3123	3960	837	Recombinant	(451,2976]
contig104_3_7855	3123	3984	861	Non-recombinant	(451,2976]
contig104_3_7855	3123	4017	894	Non-recombinant	(451,2976]
contig104_3_7855	3123	4201	1078	Recombinant	(451,2976]
contig104_3_7855	3123	4472	1349	Recombinant	(451,2976]
contig104_3_7855	3123	4728	1605	Non-recombinant	(451,2976]
contig104_3_7855	3165	3288	123	Recombinant	(73,206]
contig104_3_7855	3165	3315	150	Non-recombinant	(73,206]
contig104_3_7855	3165	3684	519	Recombinant	(451,2976]
contig104_3_7855	3165	3908	743	Recombinant	(451,2976]
contig104_3_7855	3165	3930	765	Recombinant	(451,2976]
contig104_3_7855	3165	3960	795	Recombinant	(451,2976]
contig104_3_7855	3165	3984	819	Recombinant	(451,2976]
contig104_3_7855	3165	4017	852	Recombinant	(451,2976]
contig104_3_7855	3165	4041	876	Recombinant	(451,2976]
contig104_3_7855	3165	4201	1036	Non-recombinant	(451,2976]
contig104_3_7855	3165	4315	1150	Recombinant	(451,2976]
contig104_3_7855	3165	4472	1307	Recombinant	(451,2976]
contig104_3_7855	3165	4477	1312	Recombinant	(451,2976]
contig104_3_7855	3165	4728	1563	Recombinant	(451,2976]
contig104_3_7855	3288	3315	27	Non-recombinant	[1,73]
contig104_3_7855	3288	3684	396	Non-recombinant	(206,451]
contig104_3_7855	3288	3908	620	Non-recombinant	(451,2976]
contig104_3_7855	3288	3930	642	Non-recombinant	(451,2976]
contig104_3_7855	3288	3960	672	Non-recombinant	(451,2976]
contig104_3_7855	3288	3984	696	Non-recombinant	(451,2976]
contig104_3_7855	3288	4017	729	Recombinant	(451,2976]
contig104_3_7855	3288	4041	753	Non-recombinant	(451,2976]
contig104_3_7855	3288	4201	913	Recombinant	(451,2976]
contig104_3_7855	3288	4315	1027	Non-recombinant	(451,2976]
contig104_3_7855	3288	4472	1184	Non-recombinant	(451,2976]
contig104_3_7855	3288	4477	1189	Non-recombinant	(451,2976]
contig104_3_7855	3288	4728	1440	Recombinant	(451,2976]
contig104_3_7855	3315	4017	702	Recombinant	(451,2976]
contig104_3_7855	3315	4472	1157	Non-recombinant	(451,2976]
contig104_3_7855	3684	3908	224	Non-recombinant	(206,451]
contig104_3_7855	3684	3930	246	Non-recombinant	(206,451]
contig104_3_7855	3684	3960	276	Recombinant	(206,451]
contig104_3_7855	3684	3984	300	Non-recombinant	(206,451]
contig104_3_7855	3684	4017	333	Non-recombinant	(206,451]
contig104_3_7855	3684	4041	357	Recombinant	(206,451]
contig104_3_7855	3684	4201	517	Recombinant	(451,2976]
contig104_3_7855	3684	4315	631	Non-recombinant	(451,2976]
contig104_3_7855	3684	4472	788	Recombinant	(451,2976]
contig104_3_7855	3684	4477	793	Recombinant	(451,2976]
contig104_3_7855	3684	4728	1044	Recombinant	(451,2976]
contig104_3_7855	3908	3930	22	Non-recombinant	[1,73]
contig104_3_7855	3908	3960	52	Non-recombinant	[1,73]
contig104_3_7855	3908	3984	76	Non-recombinant	(73,206]
contig104_3_7855	3908	4017	109	Non-recombinant	(73,206]
contig104_3_7855	3908	4201	293	Recombinant	(206,451]
contig104_3_7855	3908	4728	820	Non-recombinant	(451,2976]
contig104_3_7855	3930	3960	30	Non-recombinant	[1,73]
contig104_3_7855	3930	3984	54	Non-recombinant	[1,73]
contig104_3_7855	3930	4017	87	Non-recombinant	(73,206]
contig104_3_7855	3930	4201	271	Recombinant	(206,451]
contig104_3_7855	3930	4728	798	Non-recombinant	(451,2976]
contig104_3_7855	3960	3984	24	Non-recombinant	[1,73]
contig104_3_7855	3960	4017	57	Recombinant	[1,73]
contig104_3_7855	3960	4041	81	Non-recombinant	(73,206]
contig104_3_7855	3960	4201	241	Non-recombinant	(206,451]
contig104_3_7855	3960	4315	355	Recombinant	(206,451]
contig104_3_7855	3960	4472	512	Non-recombinant	(451,2976]
contig104_3_7855	3960	4728	768	Recombinant	(451,2976]
contig104_3_7855	3984	4017	33	Non-recombinant	[1,73]
contig104_3_7855	3984	4201	217	Recombinant	(206,451]
contig104_3_7855	3984	4315	331	Recombinant	(206,451]
contig104_3_7855	3984	4472	488	Non-recombinant	(451,2976]
contig104_3_7855	3984	4477	493	Non-recombinant	(451,2976]
contig104_3_7855	3984	4728	744	Recombinant	(451,2976]
contig104_3_7855	4017	4041	24	Non-recombinant	[1,73]
contig104_3_7855	4017	4201	184	Recombinant	(73,206]
contig104_3_7855	4017	4315	298	Recombinant	(206,451]
contig104_3_7855	4017	4472	455	Recombinant	(451,2976]
contig104_3_7855	4017	4477	460	Recombinant	(451,2976]
contig104_3_7855	4017	4728	711	Non-recombinant	(451,2976]
contig104_3_7855	4041	4315	274	Recombinant	(206,451]
contig104_3_7855	4041	4472	431	Non-recombinant	(206,451]
contig104_3_7855	4041	4477	436	Non-recombinant	(206,451]
contig104_3_7855	4201	4472	271	Non-recombinant	(206,451]
contig104_3_7855	4201	4477	276	Non-recombinant	(206,451]
contig104_3_7855	4201	4728	527	Recombinant	(451,2976]
contig104_3_7855	4315	4472	157	Recombinant	(73,206]
contig104_3_7855	4315	4477	162	Non-recombinant	(73,206]
contig104_3_7855	4315	4728	413	Non-recombinant	(206,451]
contig104_3_7855	4472	4477	5	Non-recombinant	[1,73]
contig104_3_7855	4472	4728	256	Recombinant	(206,451]
contig104_3_7855	4477	4728	251	Recombinant	(206,451]
contig104_38110_61423	1696	1812	116	Non-recombinant	(73,206]
contig104_38110_61423	1696	1816	120	Non-recombinant	(73,206]
contig104_38110_61423	1696	1884	188	Recombinant	(73,206]
contig104_38110_61423	1812	1816	4	Non-recombinant	[1,73]
contig104_38110_61423	1812	1884	72	Non-recombinant	[1,73]
contig104_38110_61423	1816	1884	68	Non-recombinant	[1,73]
contig104_8648_27644	7202	7309	107	Non-recombinant	(73,206]
contig104_8648_27644	7202	7355	153	Non-recombinant	(73,206]
contig104_8648_27644	7202	7675	473	Non-recombinant	(451,2976]
contig104_8648_27644	7202	7697	495	Non-recombinant	(451,2976]
contig104_8648_27644	7309	7355	46	Non-recombinant	[1,73]
contig104_8648_27644	7309	7675	366	Non-recombinant	(206,451]
contig104_8648_27644	7309	7697	388	Non-recombinant	(206,451]
contig104_8648_27644	7355	7675	320	Non-recombinant	(206,451]
contig104_8648_27644	7355	7697	342	Recombinant	(206,451]
contig104_8648_27644	7675	7697	22	Non-recombinant	[1,73]
contig104_8648_27644	10942	10993	51	Non-recombinant	[1,73]
contig104_8648_27644	10942	11131	189	Recombinant	(73,206]
contig104_8648_27644	10942	11133	191	Recombinant	(73,206]
contig104_8648_27644	10942	11179	237	Non-recombinant	(206,451]
contig104_8648_27644	10942	11226	284	Non-recombinant	(206,451]
contig104_8648_27644	11131	11133	2	Non-recombinant	[1,73]
contig104_8648_27644	11131	11179	48	Non-recombinant	[1,73]
contig104_8648_27644	11131	11226	95	Non-recombinant	(73,206]
contig104_8648_27644	11133	11179	46	Non-recombinant	[1,73]
contig104_8648_27644	11133	11226	93	Non-recombinant	(73,206]
contig104_8648_27644	11179	11226	47	Non-recombinant	[1,73]
contig104_8648_27644	16698	16727	29	Non-recombinant	[1,73]
contig104_8648_27644	16698	16763	65	Recombinant	[1,73]
contig104_8648_27644	16698	16883	185	Non-recombinant	(73,206]
contig104_8648_27644	16698	16892	194	Non-recombinant	(73,206]
contig104_8648_27644	16698	17097	399	Recombinant	(206,451]
contig104_8648_27644	16698	17110	412	Recombinant	(206,451]
contig104_8648_27644	16698	17127	429	Recombinant	(206,451]
contig104_8648_27644	16698	17145	447	Recombinant	(206,451]
contig104_8648_27644	16698	17183	485	Recombinant	(451,2976]
contig104_8648_27644	16698	17204	506	Recombinant	(451,2976]
contig104_8648_27644	16698	17351	653	Non-recombinant	(451,2976]
contig104_8648_27644	16698	17607	909	Recombinant	(451,2976]
contig104_8648_27644	16698	17681	983	Recombinant	(451,2976]
contig104_8648_27644	16698	17684	986	Recombinant	(451,2976]
contig104_8648_27644	16698	17687	989	Recombinant	(451,2976]
contig104_8648_27644	16698	17694	996	Recombinant	(451,2976]
contig104_8648_27644	16698	17795	1097	Recombinant	(451,2976]
contig104_8648_27644	16698	17861	1163	Recombinant	(451,2976]
contig104_8648_27644	16698	17991	1293	Non-recombinant	(451,2976]
contig104_8648_27644	16698	17992	1294	Non-recombinant	(451,2976]
contig104_8648_27644	16727	16763	36	Non-recombinant	[1,73]
contig104_8648_27644	16727	17097	370	Non-recombinant	(206,451]
contig104_8648_27644	16727	17110	383	Non-recombinant	(206,451]
contig104_8648_27644	16727	17127	400	Recombinant	(206,451]
contig104_8648_27644	16727	17145	418	Recombinant	(206,451]
contig104_8648_27644	16727	17183	456	Recombinant	(451,2976]
contig104_8648_27644	16727	17321	594	Recombinant	(451,2976]
contig104_8648_27644	16727	17351	624	Non-recombinant	(451,2976]
contig104_8648_27644	16727	17426	699	Recombinant	(451,2976]
contig104_8648_27644	16727	17607	880	Non-recombinant	(451,2976]
contig104_8648_27644	16727	17681	954	Recombinant	(451,2976]
contig104_8648_27644	16727	17684	957	Recombinant	(451,2976]
contig104_8648_27644	16727	17687	960	Recombinant	(451,2976]
contig104_8648_27644	16727	17694	967	Non-recombinant	(451,2976]
contig104_8648_27644	16727	17795	1068	Non-recombinant	(451,2976]
contig104_8648_27644	16727	17861	1134	Non-recombinant	(451,2976]
contig104_8648_27644	16727	17991	1264	Recombinant	(451,2976]
contig104_8648_27644	16727	17992	1265	Recombinant	(451,2976]
contig104_8648_27644	16763	17097	334	Non-recombinant	(206,451]
contig104_8648_27644	16763	17110	347	Non-recombinant	(206,451]
contig104_8648_27644	16763	17127	364	Recombinant	(206,451]
contig104_8648_27644	16763	17183	420	Recombinant	(206,451]
contig104_8648_27644	16763	17351	588	Non-recombinant	(451,2976]
contig104_8648_27644	16763	17607	844	Recombinant	(451,2976]
contig104_8648_27644	16763	17681	918	Non-recombinant	(451,2976]
contig104_8648_27644	16763	17684	921	Non-recombinant	(451,2976]
contig104_8648_27644	16763	17687	924	Non-recombinant	(451,2976]
contig104_8648_27644	16763	17694	931	Recombinant	(451,2976]
contig104_8648_27644	16763	17795	1032	Non-recombinant	(451,2976]
contig104_8648_27644	16763	17861	1098	Non-recombinant	(451,2976]
contig104_8648_27644	16763	17991	1228	Non-recombinant	(451,2976]
contig104_8648_27644	16763	17992	1229	Non-recombinant	(451,2976]
contig104_8648_27644	16883	16892	9	Non-recombinant	[1,73]
contig104_8648_27644	16883	17097	214	Recombinant	(206,451]
contig104_8648_27644	16883	17110	227	Recombinant	(206,451]
contig104_8648_27644	16883	17127	244	Recombinant	(206,451]
contig104_8648_27644	16883	17145	262	Recombinant	(206,451]
contig104_8648_27644	16883	17183	300	Recombinant	(206,451]
contig104_8648_27644	16883	17204	321	Recombinant	(206,451]
contig104_8648_27644	16883	17351	468	Non-recombinant	(451,2976]
contig104_8648_27644	16883	17426	543	Non-recombinant	(451,2976]
contig104_8648_27644	16883	17687	804	Non-recombinant	(451,2976]
contig104_8648_27644	16883	17922	1039	Non-recombinant	(451,2976]
contig104_8648_27644	16883	17931	1048	Non-recombinant	(451,2976]
contig104_8648_27644	16883	17951	1068	Non-recombinant	(451,2976]
contig104_8648_27644	16883	17991	1108	Non-recombinant	(451,2976]
contig104_8648_27644	16883	17992	1109	Non-recombinant	(451,2976]
contig104_8648_27644	16892	17097	205	Recombinant	(73,206]
contig104_8648_27644	16892	17110	218	Recombinant	(206,451]
contig104_8648_27644	16892	17127	235	Recombinant	(206,451]
contig104_8648_27644	16892	17145	253	Recombinant	(206,451]
contig104_8648_27644	16892	17183	291	Recombinant	(206,451]
contig104_8648_27644	16892	17204	312	Recombinant	(206,451]
contig104_8648_27644	16892	17351	459	Non-recombinant	(451,2976]
contig104_8648_27644	16892	17426	534	Non-recombinant	(451,2976]
contig104_8648_27644	16892	17687	795	Non-recombinant	(451,2976]
contig104_8648_27644	16892	17922	1030	Non-recombinant	(451,2976]
contig104_8648_27644	16892	17931	1039	Non-recombinant	(451,2976]
contig104_8648_27644	16892	17951	1059	Non-recombinant	(451,2976]
contig104_8648_27644	16892	17991	1099	Non-recombinant	(451,2976]
contig104_8648_27644	16892	17992	1100	Non-recombinant	(451,2976]
contig104_8648_27644	17097	17110	13	Non-recombinant	[1,73]
contig104_8648_27644	17097	17127	30	Non-recombinant	[1,73]
contig104_8648_27644	17097	17145	48	Non-recombinant	[1,73]
contig104_8648_27644	17097	17183	86	Non-recombinant	(73,206]
contig104_8648_27644	17097	17204	107	Non-recombinant	(73,206]
contig104_8648_27644	17097	17321	224	Recombinant	(206,451]
contig104_8648_27644	17097	17351	254	Non-recombinant	(206,451]
contig104_8648_27644	17097	17426	329	Non-recombinant	(206,451]
contig104_8648_27644	17097	17607	510	Recombinant	(451,2976]
contig104_8648_27644	17097	17681	584	Recombinant	(451,2976]
contig104_8648_27644	17097	17684	587	Recombinant	(451,2976]
contig104_8648_27644	17097	17687	590	Recombinant	(451,2976]
contig104_8648_27644	17097	17694	597	Recombinant	(451,2976]
contig104_8648_27644	17097	17795	698	Recombinant	(451,2976]
contig104_8648_27644	17097	17861	764	Recombinant	(451,2976]
contig104_8648_27644	17110	17127	17	Non-recombinant	[1,73]
contig104_8648_27644	17110	17145	35	Non-recombinant	[1,73]
contig104_8648_27644	17110	17183	73	Non-recombinant	[1,73]
contig104_8648_27644	17110	17204	94	Non-recombinant	(73,206]
contig104_8648_27644	17110	17321	211	Recombinant	(206,451]
contig104_8648_27644	17110	17351	241	Non-recombinant	(206,451]
contig104_8648_27644	17110	17426	316	Non-recombinant	(206,451]
contig104_8648_27644	17110	17607	497	Recombinant	(451,2976]
contig104_8648_27644	17110	17681	571	Recombinant	(451,2976]
contig104_8648_27644	17110	17684	574	Recombinant	(451,2976]
contig104_8648_27644	17110	17687	577	Recombinant	(451,2976]
contig104_8648_27644	17110	17694	584	Recombinant	(451,2976]
contig104_8648_27644	17110	17795	685	Recombinant	(451,2976]
contig104_8648_27644	17110	17861	751	Recombinant	(451,2976]
contig104_8648_27644	17127	17145	18	Non-recombinant	[1,73]
contig104_8648_27644	17127	17183	56	Non-recombinant	[1,73]
contig104_8648_27644	17127	17204	77	Non-recombinant	(73,206]
contig104_8648_27644	17127	17351	224	Recombinant	(206,451]
contig104_8648_27644	17127	17426	299	Non-recombinant	(206,451]
contig104_8648_27644	17127	17607	480	Non-recombinant	(451,2976]
contig104_8648_27644	17127	17681	554	Non-recombinant	(451,2976]
contig104_8648_27644	17127	17684	557	Non-recombinant	(451,2976]
contig104_8648_27644	17127	17687	560	Recombinant	(451,2976]
contig104_8648_27644	17127	17694	567	Non-recombinant	(451,2976]
contig104_8648_27644	17127	17795	668	Non-recombinant	(451,2976]
contig104_8648_27644	17127	17861	734	Non-recombinant	(451,2976]
contig104_8648_27644	17127	17991	864	Recombinant	(451,2976]
contig104_8648_27644	17127	17992	865	Recombinant	(451,2976]
contig104_8648_27644	17145	17183	38	Non-recombinant	[1,73]
contig104_8648_27644	17145	17204	59	Non-recombinant	[1,73]
contig104_8648_27644	17145	17426	281	Non-recombinant	(206,451]
contig104_8648_27644	17145	17607	462	Non-recombinant	(451,2976]
contig104_8648_27644	17145	17681	536	Non-recombinant	(451,2976]
contig104_8648_27644	17145	17684	539	Non-recombinant	(451,2976]
contig104_8648_27644	17145	17687	542	Recombinant	(451,2976]
contig104_8648_27644	17145	17694	549	Non-recombinant	(451,2976]
contig104_8648_27644	17183	17204	21	Non-recombinant	[1,73]
contig104_8648_27644	17183	17351	168	Recombinant	(73,206]
contig104_8648_27644	17183	17426	243	Non-recombinant	(206,451]
contig104_8648_27644	17183	17607	424	Non-recombinant	(206,451]
contig104_8648_27644	17183	17681	498	Non-recombinant	(451,2976]
contig104_8648_27644	17183	17684	501	Non-recombinant	(451,2976]
contig104_8648_27644	17183	17687	504	Recombinant	(451,2976]
contig104_8648_27644	17183	17694	511	Non-recombinant	(451,2976]
contig104_8648_27644	17183	17795	612	Non-recombinant	(451,2976]
contig104_8648_27644	17183	17861	678	Non-recombinant	(451,2976]
contig104_8648_27644	17183	17991	808	Recombinant	(451,2976]
contig104_8648_27644	17183	17992	809	Recombinant	(451,2976]
contig104_8648_27644	17204	17426	222	Non-recombinant	(206,451]
contig104_8648_27644	17204	17607	403	Non-recombinant	(206,451]
contig104_8648_27644	17204	17687	483	Recombinant	(451,2976]
contig104_8648_27644	17204	17694	490	Non-recombinant	(451,2976]
contig104_8648_27644	17321	17351	30	Non-recombinant	[1,73]
contig104_8648_27644	17321	17426	105	Recombinant	(73,206]
contig104_8648_27644	17321	17681	360	Non-recombinant	(206,451]
contig104_8648_27644	17321	17684	363	Non-recombinant	(206,451]
contig104_8648_27644	17321	17687	366	Non-recombinant	(206,451]
contig104_8648_27644	17321	17991	670	Non-recombinant	(451,2976]
contig104_8648_27644	17321	17992	671	Non-recombinant	(451,2976]
contig104_8648_27644	17351	17426	75	Non-recombinant	(73,206]
contig104_8648_27644	17351	17607	256	Non-recombinant	(206,451]
contig104_8648_27644	17351	17681	330	Non-recombinant	(206,451]
contig104_8648_27644	17351	17684	333	Non-recombinant	(206,451]
contig104_8648_27644	17351	17687	336	Non-recombinant	(206,451]
contig104_8648_27644	17351	17694	343	Non-recombinant	(206,451]
contig104_8648_27644	17351	17795	444	Non-recombinant	(206,451]
contig104_8648_27644	17351	17861	510	Non-recombinant	(451,2976]
contig104_8648_27644	17351	17991	640	Non-recombinant	(451,2976]
contig104_8648_27644	17351	17992	641	Non-recombinant	(451,2976]
contig104_8648_27644	17426	17687	261	Non-recombinant	(206,451]
contig104_8648_27644	17426	17922	496	Non-recombinant	(451,2976]
contig104_8648_27644	17426	17931	505	Non-recombinant	(451,2976]
contig104_8648_27644	17426	17951	525	Non-recombinant	(451,2976]
contig104_8648_27644	17426	17991	565	Non-recombinant	(451,2976]
contig104_8648_27644	17426	17992	566	Non-recombinant	(451,2976]
contig104_8648_27644	17607	17681	74	Non-recombinant	(73,206]
contig104_8648_27644	17607	17684	77	Non-recombinant	(73,206]
contig104_8648_27644	17607	17687	80	Non-recombinant	(73,206]
contig104_8648_27644	17607	17694	87	Non-recombinant	(73,206]
contig104_8648_27644	17607	17795	188	Non-recombinant	(73,206]
contig104_8648_27644	17607	17861	254	Non-recombinant	(206,451]
contig104_8648_27644	17607	17991	384	Non-recombinant	(206,451]
contig104_8648_27644	17607	17992	385	Non-recombinant	(206,451]
contig104_8648_27644	17681	17684	3	Non-recombinant	[1,73]
contig104_8648_27644	17681	17687	6	Non-recombinant	[1,73]
contig104_8648_27644	17681	17694	13	Non-recombinant	[1,73]
contig104_8648_27644	17681	17795	114	Non-recombinant	(73,206]
contig104_8648_27644	17681	17861	180	Non-recombinant	(73,206]
contig104_8648_27644	17681	17991	310	Non-recombinant	(206,451]
contig104_8648_27644	17681	17992	311	Non-recombinant	(206,451]
contig104_8648_27644	17684	17687	3	Non-recombinant	[1,73]
contig104_8648_27644	17684	17694	10	Non-recombinant	[1,73]
contig104_8648_27644	17684	17795	111	Non-recombinant	(73,206]
contig104_8648_27644	17684	17861	177	Non-recombinant	(73,206]
contig104_8648_27644	17684	17991	307	Non-recombinant	(206,451]
contig104_8648_27644	17684	17992	308	Non-recombinant	(206,451]
contig104_8648_27644	17687	17694	7	Non-recombinant	[1,73]
contig104_8648_27644	17687	17795	108	Non-recombinant	(73,206]
contig104_8648_27644	17687	17861	174	Non-recombinant	(73,206]
contig104_8648_27644	17687	17922	235	Non-recombinant	(206,451]
contig104_8648_27644	17687	17931	244	Non-recombinant	(206,451]
contig104_8648_27644	17687	17951	264	Non-recombinant	(206,451]
contig104_8648_27644	17687	17991	304	Non-recombinant	(206,451]
contig104_8648_27644	17687	17992	305	Non-recombinant	(206,451]
contig104_8648_27644	17694	17795	101	Non-recombinant	(73,206]
contig104_8648_27644	17694	17861	167	Non-recombinant	(73,206]
contig104_8648_27644	17694	17991	297	Non-recombinant	(206,451]
contig104_8648_27644	17694	17992	298	Non-recombinant	(206,451]
contig104_8648_27644	17795	17861	66	Non-recombinant	[1,73]
contig104_8648_27644	17795	17991	196	Non-recombinant	(73,206]
contig104_8648_27644	17795	17992	197	Non-recombinant	(73,206]
contig104_8648_27644	17861	17991	130	Non-recombinant	(73,206]
contig104_8648_27644	17861	17992	131	Non-recombinant	(73,206]
contig104_8648_27644	17922	17931	9	Non-recombinant	[1,73]
contig104_8648_27644	17922	17951	29	Non-recombinant	[1,73]
contig104_8648_27644	17922	17991	69	Non-recombinant	[1,73]
contig104_8648_27644	17922	17992	70	Non-recombinant	[1,73]
contig104_8648_27644	17931	17951	20	Non-recombinant	[1,73]
contig104_8648_27644	17931	17991	60	Non-recombinant	[1,73]
contig104_8648_27644	17931	17992	61	Non-recombinant	[1,73]
contig104_8648_27644	17951	17991	40	Non-recombinant	[1,73]
contig104_8648_27644	17951	17992	41	Non-recombinant	[1,73]
contig104_8648_27644	17991	17992	1	Non-recombinant	[1,73]
contig1042_3_35920	3492	3535	43	Non-recombinant	[1,73]
contig1043_28842_34926	297	499	202	Non-recombinant	(73,206]
contig1043_28842_34926	297	565	268	Non-recombinant	(206,451]
contig1043_28842_34926	297	600	303	Recombinant	(206,451]
contig1043_28842_34926	297	623	326	Recombinant	(206,451]
contig1043_28842_34926	297	651	354	Non-recombinant	(206,451]
contig1043_28842_34926	297	664	367	Non-recombinant	(206,451]
contig1043_28842_34926	297	673	376	Non-recombinant	(206,451]
contig1043_28842_34926	297	683	386	Non-recombinant	(206,451]
contig1043_28842_34926	297	806	509	Recombinant	(451,2976]
contig1043_28842_34926	499	600	101	Recombinant	(73,206]
contig1043_28842_34926	499	623	124	Non-recombinant	(73,206]
contig1043_28842_34926	499	664	165	Non-recombinant	(73,206]
contig1043_28842_34926	499	683	184	Non-recombinant	(73,206]
contig1043_28842_34926	499	745	246	Recombinant	(206,451]
contig1043_28842_34926	499	806	307	Recombinant	(206,451]
contig1043_28842_34926	565	600	35	Non-recombinant	[1,73]
contig1043_28842_34926	565	623	58	Non-recombinant	[1,73]
contig1043_28842_34926	565	651	86	Non-recombinant	(73,206]
contig1043_28842_34926	565	664	99	Non-recombinant	(73,206]
contig1043_28842_34926	565	673	108	Non-recombinant	(73,206]
contig1043_28842_34926	565	683	118	Recombinant	(73,206]
contig1043_28842_34926	565	745	180	Non-recombinant	(73,206]
contig1043_28842_34926	600	623	23	Non-recombinant	[1,73]
contig1043_28842_34926	600	664	64	Non-recombinant	[1,73]
contig1043_28842_34926	600	673	73	Non-recombinant	[1,73]
contig1043_28842_34926	600	683	83	Recombinant	(73,206]
contig1043_28842_34926	600	745	145	Non-recombinant	(73,206]
contig1043_28842_34926	600	806	206	Non-recombinant	(73,206]
contig1043_28842_34926	623	651	28	Non-recombinant	[1,73]
contig1043_28842_34926	623	683	60	Recombinant	[1,73]
contig1043_28842_34926	623	806	183	Non-recombinant	(73,206]
contig1043_28842_34926	651	664	13	Non-recombinant	[1,73]
contig1043_28842_34926	651	673	22	Non-recombinant	[1,73]
contig1043_28842_34926	664	673	9	Non-recombinant	[1,73]
contig1043_28842_34926	664	683	19	Non-recombinant	[1,73]
contig1043_28842_34926	664	745	81	Non-recombinant	(73,206]
contig1043_28842_34926	673	683	10	Non-recombinant	[1,73]
contig1043_28842_34926	673	745	72	Non-recombinant	[1,73]
contig1043_28842_34926	673	806	133	Non-recombinant	(73,206]
contig1043_28842_34926	683	745	62	Recombinant	[1,73]
contig1043_28842_34926	683	806	123	Recombinant	(73,206]
contig1043_905_3114	833	907	74	Recombinant	(73,206]
contig1043_905_3114	1789	1803	14	Non-recombinant	[1,73]
contig1043_905_3114	1789	1883	94	Non-recombinant	(73,206]
contig1043_905_3114	1789	1904	115	Non-recombinant	(73,206]
contig1043_905_3114	1803	1877	74	Non-recombinant	(73,206]
contig1043_905_3114	1803	1883	80	Non-recombinant	(73,206]
contig1043_905_3114	1803	1904	101	Non-recombinant	(73,206]
contig1043_905_3114	1877	1883	6	Non-recombinant	[1,73]
contig1043_905_3114	1877	1904	27	Non-recombinant	[1,73]
contig1043_905_3114	1883	1904	21	Non-recombinant	[1,73]
contig10445_3_2615	343	352	9	Non-recombinant	[1,73]
contig10445_3_2615	343	353	10	Non-recombinant	[1,73]
contig10445_3_2615	343	382	39	Non-recombinant	[1,73]
contig10445_3_2615	343	386	43	Non-recombinant	[1,73]
contig10445_3_2615	343	499	156	Non-recombinant	(73,206]
contig10445_3_2615	343	559	216	Non-recombinant	(206,451]
contig10445_3_2615	343	578	235	Non-recombinant	(206,451]
contig10445_3_2615	343	736	393	Non-recombinant	(206,451]
contig10445_3_2615	343	808	465	Non-recombinant	(451,2976]
contig10445_3_2615	343	830	487	Non-recombinant	(451,2976]
contig10445_3_2615	352	353	1	Non-recombinant	[1,73]
contig10445_3_2615	352	382	30	Recombinant	[1,73]
contig10445_3_2615	352	386	34	Non-recombinant	[1,73]
contig10445_3_2615	352	499	147	Non-recombinant	(73,206]
contig10445_3_2615	352	559	207	Non-recombinant	(206,451]
contig10445_3_2615	352	578	226	Non-recombinant	(206,451]
contig10445_3_2615	352	692	340	Recombinant	(206,451]
contig10445_3_2615	352	736	384	Non-recombinant	(206,451]
contig10445_3_2615	352	808	456	Recombinant	(451,2976]
contig10445_3_2615	352	830	478	Recombinant	(451,2976]
contig10445_3_2615	353	382	29	Recombinant	[1,73]
contig10445_3_2615	353	386	33	Non-recombinant	[1,73]
contig10445_3_2615	353	499	146	Non-recombinant	(73,206]
contig10445_3_2615	353	559	206	Non-recombinant	(73,206]
contig10445_3_2615	353	578	225	Non-recombinant	(206,451]
contig10445_3_2615	353	692	339	Recombinant	(206,451]
contig10445_3_2615	353	736	383	Non-recombinant	(206,451]
contig10445_3_2615	353	808	455	Recombinant	(451,2976]
contig10445_3_2615	353	830	477	Recombinant	(451,2976]
contig10445_3_2615	382	386	4	Non-recombinant	[1,73]
contig10445_3_2615	382	499	117	Non-recombinant	(73,206]
contig10445_3_2615	382	559	177	Non-recombinant	(73,206]
contig10445_3_2615	382	578	196	Non-recombinant	(73,206]
contig10445_3_2615	382	692	310	Non-recombinant	(206,451]
contig10445_3_2615	382	736	354	Non-recombinant	(206,451]
contig10445_3_2615	382	808	426	Non-recombinant	(206,451]
contig10445_3_2615	382	830	448	Non-recombinant	(206,451]
contig10445_3_2615	386	499	113	Non-recombinant	(73,206]
contig10445_3_2615	386	559	173	Non-recombinant	(73,206]
contig10445_3_2615	386	578	192	Non-recombinant	(73,206]
contig10445_3_2615	386	736	350	Non-recombinant	(206,451]
contig10445_3_2615	386	808	422	Non-recombinant	(206,451]
contig10445_3_2615	386	830	444	Non-recombinant	(206,451]
contig10445_3_2615	499	559	60	Non-recombinant	[1,73]
contig10445_3_2615	499	578	79	Non-recombinant	(73,206]
contig10445_3_2615	499	692	193	Non-recombinant	(73,206]
contig10445_3_2615	499	736	237	Non-recombinant	(206,451]
contig10445_3_2615	499	808	309	Non-recombinant	(206,451]
contig10445_3_2615	499	830	331	Non-recombinant	(206,451]
contig10445_3_2615	559	578	19	Non-recombinant	[1,73]
contig10445_3_2615	559	692	133	Non-recombinant	(73,206]
contig10445_3_2615	559	736	177	Non-recombinant	(73,206]
contig10445_3_2615	559	808	249	Non-recombinant	(206,451]
contig10445_3_2615	559	830	271	Non-recombinant	(206,451]
contig10445_3_2615	578	692	114	Non-recombinant	(73,206]
contig10445_3_2615	578	736	158	Non-recombinant	(73,206]
contig10445_3_2615	578	808	230	Non-recombinant	(206,451]
contig10445_3_2615	578	830	252	Non-recombinant	(206,451]
contig10445_3_2615	692	736	44	Non-recombinant	[1,73]
contig10445_3_2615	692	808	116	Non-recombinant	(73,206]
contig10445_3_2615	692	830	138	Non-recombinant	(73,206]
contig10445_3_2615	736	808	72	Non-recombinant	[1,73]
contig10445_3_2615	736	830	94	Non-recombinant	(73,206]
contig10445_3_2615	808	830	22	Non-recombinant	[1,73]
contig1045_3_35969	32699	32714	15	Non-recombinant	[1,73]
contig1046_19624_33913	12529	12657	128	Non-recombinant	(73,206]
contig1046_19624_33913	12529	12713	184	Non-recombinant	(73,206]
contig1046_19624_33913	12529	12715	186	Non-recombinant	(73,206]
contig1046_19624_33913	12529	12741	212	Non-recombinant	(206,451]
contig1046_19624_33913	12529	12820	291	Non-recombinant	(206,451]
contig1046_19624_33913	12529	12867	338	Non-recombinant	(206,451]
contig1046_19624_33913	12529	12968	439	Non-recombinant	(206,451]
contig1046_19624_33913	12529	13160	631	Recombinant	(451,2976]
contig1046_19624_33913	12529	13161	632	Recombinant	(451,2976]
contig1046_19624_33913	12529	13215	686	Recombinant	(451,2976]
contig1046_19624_33913	12529	13370	841	Recombinant	(451,2976]
contig1046_19624_33913	12657	12713	56	Non-recombinant	[1,73]
contig1046_19624_33913	12657	12715	58	Non-recombinant	[1,73]
contig1046_19624_33913	12657	12741	84	Recombinant	(73,206]
contig1046_19624_33913	12657	12867	210	Non-recombinant	(206,451]
contig1046_19624_33913	12657	13160	503	Non-recombinant	(451,2976]
contig1046_19624_33913	12657	13161	504	Non-recombinant	(451,2976]
contig1046_19624_33913	12657	13215	558	Non-recombinant	(451,2976]
contig1046_19624_33913	12657	13370	713	Recombinant	(451,2976]
contig1046_19624_33913	12713	12715	2	Non-recombinant	[1,73]
contig1046_19624_33913	12713	12741	28	Recombinant	[1,73]
contig1046_19624_33913	12713	12867	154	Recombinant	(73,206]
contig1046_19624_33913	12713	12968	255	Non-recombinant	(206,451]
contig1046_19624_33913	12713	13160	447	Non-recombinant	(206,451]
contig1046_19624_33913	12713	13161	448	Non-recombinant	(206,451]
contig1046_19624_33913	12713	13215	502	Non-recombinant	(451,2976]
contig1046_19624_33913	12713	13370	657	Non-recombinant	(451,2976]
contig1046_19624_33913	12715	12741	26	Recombinant	[1,73]
contig1046_19624_33913	12715	12867	152	Recombinant	(73,206]
contig1046_19624_33913	12715	12968	253	Non-recombinant	(206,451]
contig1046_19624_33913	12715	13160	445	Non-recombinant	(206,451]
contig1046_19624_33913	12715	13161	446	Non-recombinant	(206,451]
contig1046_19624_33913	12715	13215	500	Non-recombinant	(451,2976]
contig1046_19624_33913	12715	13370	655	Non-recombinant	(451,2976]
contig1046_19624_33913	12741	12867	126	Non-recombinant	(73,206]
contig1046_19624_33913	12741	12968	227	Non-recombinant	(206,451]
contig1046_19624_33913	12741	13215	474	Non-recombinant	(451,2976]
contig1046_19624_33913	12741	13370	629	Recombinant	(451,2976]
contig1046_19624_33913	12820	12867	47	Non-recombinant	[1,73]
contig1046_19624_33913	12820	12968	148	Non-recombinant	(73,206]
contig1046_19624_33913	12820	13370	550	Recombinant	(451,2976]
contig1046_19624_33913	12867	12968	101	Non-recombinant	(73,206]
contig1046_19624_33913	12867	13215	348	Non-recombinant	(206,451]
contig1046_19624_33913	12867	13370	503	Recombinant	(451,2976]
contig1046_19624_33913	12968	13160	192	Non-recombinant	(73,206]
contig1046_19624_33913	12968	13161	193	Non-recombinant	(73,206]
contig1046_19624_33913	12968	13370	402	Recombinant	(206,451]
contig1046_19624_33913	13160	13161	1	Non-recombinant	[1,73]
contig1046_19624_33913	13160	13215	55	Non-recombinant	[1,73]
contig1046_19624_33913	13160	13370	210	Non-recombinant	(206,451]
contig1046_19624_33913	13161	13215	54	Non-recombinant	[1,73]
contig1046_19624_33913	13161	13370	209	Non-recombinant	(206,451]
contig1046_19624_33913	13215	13370	155	Non-recombinant	(73,206]
contig1051_3_35831	21320	21369	49	Non-recombinant	[1,73]
contig1051_3_35831	28936	29101	165	Non-recombinant	(73,206]
contig1051_3_35831	28936	29142	206	Non-recombinant	(73,206]
contig1051_3_35831	29101	29142	41	Non-recombinant	[1,73]
contig1056_3_35726	12883	12943	60	Non-recombinant	[1,73]
contig1056_3_35726	19531	19563	32	Non-recombinant	[1,73]
contig1056_3_35726	26012	26318	306	Non-recombinant	(206,451]
contig1056_3_35726	26033	26053	20	Non-recombinant	[1,73]
contig1058_575_35700	11759	11760	1	Non-recombinant	[1,73]
contig1058_575_35700	11759	11766	7	Non-recombinant	[1,73]
contig1058_575_35700	11760	11766	6	Non-recombinant	[1,73]
contig1058_575_35700	32709	32714	5	Non-recombinant	[1,73]
contig106_30671_73243	12333	12335	2	Non-recombinant	[1,73]
contig1060_3_35659	19009	19026	17	Non-recombinant	[1,73]
contig1062_3_35648	28484	28526	42	Recombinant	[1,73]
contig1062_3_35648	28484	28671	187	Recombinant	(73,206]
contig1062_3_35648	28484	28822	338	Recombinant	(206,451]
contig1062_3_35648	28484	29113	629	Non-recombinant	(451,2976]
contig1062_3_35648	28484	29182	698	Non-recombinant	(451,2976]
contig1062_3_35648	28526	28671	145	Non-recombinant	(73,206]
contig1062_3_35648	28526	28822	296	Non-recombinant	(206,451]
contig1062_3_35648	28526	29113	587	Non-recombinant	(451,2976]
contig1062_3_35648	28526	29182	656	Recombinant	(451,2976]
contig1062_3_35648	28671	28822	151	Non-recombinant	(73,206]
contig1062_3_35648	28822	29113	291	Recombinant	(206,451]
contig1062_3_35648	28822	29182	360	Recombinant	(206,451]
contig1062_3_35648	28822	29191	369	Non-recombinant	(206,451]
contig1062_3_35648	29113	29182	69	Non-recombinant	[1,73]
contig1062_3_35648	29113	29191	78	Recombinant	(73,206]
contig1062_3_35648	34357	34393	36	Non-recombinant	[1,73]
contig1062_3_35648	34357	34435	78	Non-recombinant	(73,206]
contig1062_3_35648	34357	34725	368	Recombinant	(206,451]
contig1062_3_35648	34393	34435	42	Non-recombinant	[1,73]
contig1062_3_35648	34393	34725	332	Recombinant	(206,451]
contig1062_3_35648	34435	34725	290	Recombinant	(206,451]
contig10620_3_4049	264	391	127	Non-recombinant	(73,206]
contig10620_3_4049	264	605	341	Non-recombinant	(206,451]
contig10620_3_4049	391	605	214	Recombinant	(206,451]
contig10620_3_4049	1901	2055	154	Non-recombinant	(73,206]
contig10620_3_4049	2642	2875	233	Non-recombinant	(206,451]
contig10620_3_4049	2660	2678	18	Non-recombinant	[1,73]
contig10620_3_4049	2660	2875	215	Recombinant	(206,451]
contig10620_3_4049	2665	2782	117	Non-recombinant	(73,206]
contig10620_3_4049	2665	2865	200	Recombinant	(73,206]
contig10620_3_4049	2665	2875	210	Recombinant	(206,451]
contig10620_3_4049	2678	2875	197	Recombinant	(73,206]
contig10620_3_4049	2782	2789	7	Non-recombinant	[1,73]
contig10620_3_4049	2782	2865	83	Non-recombinant	(73,206]
contig10620_3_4049	2782	2875	93	Recombinant	(73,206]
contig10620_3_4049	2789	2815	26	Recombinant	[1,73]
contig10620_3_4049	2789	2831	42	Non-recombinant	[1,73]
contig10620_3_4049	2789	2865	76	Non-recombinant	(73,206]
contig10620_3_4049	2789	2875	86	Recombinant	(73,206]
contig10620_3_4049	2815	2875	60	Non-recombinant	[1,73]
contig10620_3_4049	2831	2875	44	Non-recombinant	[1,73]
contig10620_3_4049	2865	2875	10	Non-recombinant	[1,73]
contig10625_3_4047	358	370	12	Non-recombinant	[1,73]
contig10625_3_4047	358	372	14	Non-recombinant	[1,73]
contig10625_3_4047	358	381	23	Non-recombinant	[1,73]
contig10625_3_4047	358	477	119	Recombinant	(73,206]
contig10625_3_4047	358	534	176	Non-recombinant	(73,206]
contig10625_3_4047	358	536	178	Non-recombinant	(73,206]
contig10625_3_4047	358	537	179	Non-recombinant	(73,206]
contig10625_3_4047	370	372	2	Non-recombinant	[1,73]
contig10625_3_4047	370	381	11	Non-recombinant	[1,73]
contig10625_3_4047	370	477	107	Recombinant	(73,206]
contig10625_3_4047	370	534	164	Non-recombinant	(73,206]
contig10625_3_4047	370	536	166	Non-recombinant	(73,206]
contig10625_3_4047	370	537	167	Non-recombinant	(73,206]
contig10625_3_4047	372	381	9	Non-recombinant	[1,73]
contig10625_3_4047	372	477	105	Recombinant	(73,206]
contig10625_3_4047	372	534	162	Non-recombinant	(73,206]
contig10625_3_4047	372	536	164	Non-recombinant	(73,206]
contig10625_3_4047	372	537	165	Non-recombinant	(73,206]
contig10625_3_4047	381	477	96	Non-recombinant	(73,206]
contig10625_3_4047	381	534	153	Non-recombinant	(73,206]
contig10625_3_4047	381	536	155	Non-recombinant	(73,206]
contig10625_3_4047	381	537	156	Non-recombinant	(73,206]
contig10625_3_4047	477	534	57	Non-recombinant	[1,73]
contig10625_3_4047	477	536	59	Non-recombinant	[1,73]
contig10625_3_4047	477	537	60	Non-recombinant	[1,73]
contig10625_3_4047	534	536	2	Non-recombinant	[1,73]
contig10625_3_4047	534	537	3	Non-recombinant	[1,73]
contig10625_3_4047	536	537	1	Non-recombinant	[1,73]
contig1063_3_35624	467	486	19	Non-recombinant	[1,73]
contig1063_3_35624	467	631	164	Non-recombinant	(73,206]
contig1063_3_35624	467	636	169	Non-recombinant	(73,206]
contig1063_3_35624	467	637	170	Non-recombinant	(73,206]
contig1063_3_35624	467	673	206	Non-recombinant	(73,206]
contig1063_3_35624	467	696	229	Non-recombinant	(206,451]
contig1063_3_35624	467	872	405	Non-recombinant	(206,451]
contig1063_3_35624	467	1127	660	Non-recombinant	(451,2976]
contig1063_3_35624	467	1182	715	Non-recombinant	(451,2976]
contig1063_3_35624	467	1205	738	Non-recombinant	(451,2976]
contig1063_3_35624	467	1310	843	Non-recombinant	(451,2976]
contig1063_3_35624	467	1397	930	Recombinant	(451,2976]
contig1063_3_35624	467	1427	960	Recombinant	(451,2976]
contig1063_3_35624	467	1448	981	Recombinant	(451,2976]
contig1063_3_35624	467	1449	982	Recombinant	(451,2976]
contig1063_3_35624	486	631	145	Non-recombinant	(73,206]
contig1063_3_35624	486	636	150	Non-recombinant	(73,206]
contig1063_3_35624	486	637	151	Non-recombinant	(73,206]
contig1063_3_35624	486	673	187	Non-recombinant	(73,206]
contig1063_3_35624	486	696	210	Non-recombinant	(206,451]
contig1063_3_35624	486	872	386	Recombinant	(206,451]
contig1063_3_35624	486	1127	641	Non-recombinant	(451,2976]
contig1063_3_35624	486	1182	696	Recombinant	(451,2976]
contig1063_3_35624	486	1205	719	Recombinant	(451,2976]
contig1063_3_35624	486	1310	824	Recombinant	(451,2976]
contig1063_3_35624	486	1348	862	Recombinant	(451,2976]
contig1063_3_35624	486	1397	911	Non-recombinant	(451,2976]
contig1063_3_35624	486	1427	941	Recombinant	(451,2976]
contig1063_3_35624	486	1448	962	Recombinant	(451,2976]
contig1063_3_35624	486	1449	963	Recombinant	(451,2976]
contig1063_3_35624	631	636	5	Non-recombinant	[1,73]
contig1063_3_35624	631	637	6	Non-recombinant	[1,73]
contig1063_3_35624	631	673	42	Non-recombinant	[1,73]
contig1063_3_35624	631	696	65	Non-recombinant	[1,73]
contig1063_3_35624	631	872	241	Non-recombinant	(206,451]
contig1063_3_35624	631	1127	496	Non-recombinant	(451,2976]
contig1063_3_35624	631	1182	551	Non-recombinant	(451,2976]
contig1063_3_35624	631	1205	574	Non-recombinant	(451,2976]
contig1063_3_35624	631	1310	679	Non-recombinant	(451,2976]
contig1063_3_35624	631	1397	766	Recombinant	(451,2976]
contig1063_3_35624	631	1427	796	Recombinant	(451,2976]
contig1063_3_35624	631	1448	817	Recombinant	(451,2976]
contig1063_3_35624	631	1449	818	Recombinant	(451,2976]
contig1063_3_35624	636	637	1	Non-recombinant	[1,73]
contig1063_3_35624	636	673	37	Non-recombinant	[1,73]
contig1063_3_35624	636	696	60	Non-recombinant	[1,73]
contig1063_3_35624	636	872	236	Recombinant	(206,451]
contig1063_3_35624	636	1127	491	Non-recombinant	(451,2976]
contig1063_3_35624	636	1182	546	Recombinant	(451,2976]
contig1063_3_35624	636	1205	569	Recombinant	(451,2976]
contig1063_3_35624	636	1310	674	Recombinant	(451,2976]
contig1063_3_35624	636	1348	712	Recombinant	(451,2976]
contig1063_3_35624	636	1397	761	Non-recombinant	(451,2976]
contig1063_3_35624	636	1427	791	Recombinant	(451,2976]
contig1063_3_35624	636	1448	812	Recombinant	(451,2976]
contig1063_3_35624	636	1449	813	Recombinant	(451,2976]
contig1063_3_35624	637	673	36	Non-recombinant	[1,73]
contig1063_3_35624	637	696	59	Non-recombinant	[1,73]
contig1063_3_35624	637	872	235	Non-recombinant	(206,451]
contig1063_3_35624	637	1127	490	Non-recombinant	(451,2976]
contig1063_3_35624	637	1182	545	Non-recombinant	(451,2976]
contig1063_3_35624	637	1205	568	Non-recombinant	(451,2976]
contig1063_3_35624	637	1310	673	Non-recombinant	(451,2976]
contig1063_3_35624	637	1397	760	Recombinant	(451,2976]
contig1063_3_35624	637	1427	790	Recombinant	(451,2976]
contig1063_3_35624	637	1448	811	Recombinant	(451,2976]
contig1063_3_35624	637	1449	812	Recombinant	(451,2976]
contig1063_3_35624	673	696	23	Non-recombinant	[1,73]
contig1063_3_35624	673	872	199	Recombinant	(73,206]
contig1063_3_35624	673	1127	454	Non-recombinant	(451,2976]
contig1063_3_35624	673	1182	509	Recombinant	(451,2976]
contig1063_3_35624	673	1205	532	Recombinant	(451,2976]
contig1063_3_35624	673	1310	637	Recombinant	(451,2976]
contig1063_3_35624	673	1348	675	Recombinant	(451,2976]
contig1063_3_35624	673	1397	724	Non-recombinant	(451,2976]
contig1063_3_35624	673	1427	754	Recombinant	(451,2976]
contig1063_3_35624	673	1448	775	Recombinant	(451,2976]
contig1063_3_35624	673	1449	776	Recombinant	(451,2976]
contig1063_3_35624	696	872	176	Non-recombinant	(73,206]
contig1063_3_35624	696	1127	431	Non-recombinant	(206,451]
contig1063_3_35624	696	1182	486	Non-recombinant	(451,2976]
contig1063_3_35624	696	1205	509	Non-recombinant	(451,2976]
contig1063_3_35624	696	1310	614	Non-recombinant	(451,2976]
contig1063_3_35624	696	1397	701	Recombinant	(451,2976]
contig1063_3_35624	696	1427	731	Recombinant	(451,2976]
contig1063_3_35624	696	1448	752	Recombinant	(451,2976]
contig1063_3_35624	696	1449	753	Recombinant	(451,2976]
contig1063_3_35624	872	1127	255	Non-recombinant	(206,451]
contig1063_3_35624	872	1182	310	Non-recombinant	(206,451]
contig1063_3_35624	872	1205	333	Non-recombinant	(206,451]
contig1063_3_35624	872	1310	438	Non-recombinant	(206,451]
contig1063_3_35624	872	1348	476	Non-recombinant	(451,2976]
contig1063_3_35624	872	1397	525	Non-recombinant	(451,2976]
contig1063_3_35624	872	1427	555	Recombinant	(451,2976]
contig1063_3_35624	872	1448	576	Non-recombinant	(451,2976]
contig1063_3_35624	872	1449	577	Recombinant	(451,2976]
contig1063_3_35624	1127	1182	55	Non-recombinant	[1,73]
[truncated: 69,192 more rows]

## Sheet: Figure 4a
Figure 4a
SNP minor allele count	Total number of individuals	Observed number of heterozygous individuals	Expected number of heterozygous individuals	Expected number of heterozygous individuals (rounded)	FIS	Total number of SNPs
4	8	0	3	3	1	3419
4	8	2	3	3	0.333333	48197
4	8	4	3	3	-0.333333	62250
5	8	1	3.43752	3	0.666667	11133
5	8	3	3.43752	3	0	54117
5	8	5	3.43752	3	-0.666667	35251
6	8	0	3.75	4	1	1322
6	8	2	3.75	4	0.5	23946
6	8	4	3.75	4	0	50157
6	8	6	3.75	4	-0.5	17257
7	8	1	3.93752	4	0.75	6848
7	8	3	3.93752	4	0.25	38496
7	8	5	3.93752	4	-0.25	37505
7	8	7	3.93752	4	-0.75	6570
8	8	0	4	4	1	496
8	8	2	4	4	0.5	9666
8	8	4	4	4	0	22532
8	8	6	4	4	-0.5	10113
8	8	8	4	4	-1	1289

## Sheet: Figure 4b
Figure 4b
Data/Simulation	Simulation cloning rate	SNP set/Simulation replicate	Haploid contig/Chr	Position	Number of individuals	Obs.Het	Obs.Hom	Exp.Het	Exp.Hom	N.Obs.Het	N.Exp.Het	N.Exp.Het.rounded	FIS
data	-	1	contig1025_3_36248	17655	8	0.25	0.75	0.5	0.5	2	4	4	0.5
data	-	1	contig10434_3_4238	2738	8	0.5	0.5	0.375	0.625	4	3	3	-0.333333
data	-	1	contig1032_3_36153	19325	8	0.5	0.5	0.375	0.625	4	3	3	-0.333333
data	-	1	contig10731_3_3943	333	8	0.125	0.875	0.42969	0.57031	1	3.43752	3	0.666667
data	-	1	contig1054_21980_28777	5021	8	0.75	0.25	0.46875	0.53125	6	3.75	4	-0.5
data	-	1	contig1088_3_9901	247	8	0.75	0.25	0.46875	0.53125	6	3.75	4	-0.5
data	-	1	contig10813_133_3461	1101	8	0.375	0.625	0.42969	0.57031	3	3.43752	3	0
data	-	1	contig11075_3_3622	3198	8	0.625	0.375	0.49219	0.50781	5	3.93752	4	-0.25
data	-	1	contig1096_3_25309	21314	8	0.625	0.375	0.49219	0.50781	5	3.93752	4	-0.25
data	-	1	contig1125_16789_34905	6604	8	0.5	0.5	0.375	0.625	4	3	3	-0.333333
data	-	1	contig1137_126_34598	10923	8	0.5	0.5	0.375	0.625	4	3	3	-0.333333
data	-	1	contig1189_3_34110	23173	8	0.5	0.5	0.375	0.625	4	3	3	-0.333333
data	-	1	contig1169_3_34158	28478	8	0.25	0.75	0.46875	0.53125	2	3.75	4	0.5
data	-	1	contig12199_3_2745	2077	8	0.25	0.75	0.375	0.625	2	3	3	0.333333
data	-	1	contig1219_394_33326	29012	8	0.5	0.5	0.375	0.625	4	3	3	-0.333333
data	-	1	contig12446_3_1853	1467	8	0.375	0.625	0.49219	0.50781	3	3.93752	4	0.25
data	-	1	contig124_31814_68798	34346	8	0.625	0.375	0.49219	0.50781	5	3.93752	4	-0.25
data	-	1	contig1314_3_9606	1054	8	0.5	0.5	0.46875	0.53125	4	3.75	4	0
data	-	1	contig1258_3_32388	2348	8	0.5	0.5	0.375	0.625	4	3	3	-0.333333
data	-	1	contig1332_3_32054	16334	8	0.5	0.5	0.46875	0.53125	4	3.75	4	0
data	-	1	contig1361_3_22502	19824	8	0.625	0.375	0.49219	0.50781	5	3.93752	4	-0.25
data	-	1	contig136_126_33083	14900	8	0.75	0.25	0.46875	0.53125	6	3.75	4	-0.5
data	-	1	contig1412_3_31013	30044	8	0.25	0.75	0.46875	0.53125	2	3.75	4	0.5
data	-	1	contig1418_12552_31091	14574	8	0.5	0.5	0.46875	0.53125	4	3.75	4	0
data	-	1	contig1417_3_30371	27975	8	0.25	0.75	0.375	0.625	2	3	3	0.333333
data	-	1	contig141_38321_68474	4278	8	0.5	0.5	0.375	0.625	4	3	3	-0.333333
data	-	1	contig1433_3_30910	15313	8	0.25	0.75	0.46875	0.53125	2	3.75	4	0.5
data	-	1	contig146_3_55448	3638	8	0.375	0.625	0.42969	0.57031	3	3.43752	3	0
data	-	1	contig1441_3_25772	12254	8	0.5	0.5	0.375	0.625	4	3	3	-0.333333
data	-	1	contig1503_10787_24166	5470	8	0.125	0.875	0.49219	0.50781	1	3.93752	4	0.75
data	-	1	contig1500_3_30129	19089	8	0.625	0.375	0.49219	0.50781	5	3.93752	4	-0.25
data	-	1	contig152_9491_10804	220	8	0.25	0.75	0.375	0.625	2	3	3	0.333333
data	-	1	contig156_33285_62817	1141	8	0.25	0.75	0.46875	0.53125	2	3.75	4	0.5
data	-	1	contig1580_4740_20587	8253	8	0	1	0.375	0.625	0	3	3	1
data	-	1	contig1584_3_28810	9326	8	0.75	0.25	0.5	0.5	6	4	4	-0.5
data	-	1	contig1611_678_29029	422	8	0.25	0.75	0.375	0.625	2	3	3	0.333333
data	-	1	contig1609_3_16884	11333	8	0.75	0.25	0.5	0.5	6	4	4	-0.5
data	-	1	contig1770_3_23294	6999	8	0.25	0.75	0.375	0.625	2	3	3	0.333333
data	-	1	contig1613_3_29021	20357	8	0.25	0.75	0.46875	0.53125	2	3.75	4	0.5
data	-	1	contig1817_173_27286	9501	8	0.5	0.5	0.46875	0.53125	4	3.75	4	0
data	-	1	contig1803_3_27328	13180	8	0.375	0.625	0.42969	0.57031	3	3.43752	3	0
data	-	1	contig185_3_65520	5945	8	0.5	0.5	0.46875	0.53125	4	3.75	4	0
data	-	1	contig185_3_65520	8424	8	0.25	0.75	0.375	0.625	2	3	3	0.333333
data	-	1	contig1836_3_20134	17820	8	0.5	0.5	0.5	0.5	4	4	4	0
data	-	1	contig1869_8346_14425	1610	8	0.375	0.625	0.42969	0.57031	3	3.43752	3	0
data	-	1	contig1935_21381_26378	2801	8	0.375	0.625	0.49219	0.50781	3	3.93752	4	0.25
data	-	1	contig1983_3_25596	14016	8	0.375	0.625	0.49219	0.50781	3	3.93752	4	0.25
data	-	1	contig194_3_63166	58362	8	0.25	0.75	0.375	0.625	2	3	3	0.333333
data	-	1	contig2021_3_25704	11909	8	0.625	0.375	0.49219	0.50781	5	3.93752	4	-0.25
data	-	1	contig199_1715_63775	41674	8	0.5	0.5	0.46875	0.53125	4	3.75	4	0
data	-	1	contig2052_2331_11693	6770	8	0.5	0.5	0.375	0.625	4	3	3	-0.333333
data	-	1	contig2085_5874_22346	10829	8	0.5	0.5	0.375	0.625	4	3	3	-0.333333
data	-	1	contig2103_3_25189	9061	8	0.75	0.25	0.5	0.5	6	4	4	-0.5
data	-	1	contig20_13685_102495	62457	8	0.5	0.5	0.375	0.625	4	3	3	-0.333333
data	-	1	contig2185_16139_23665	132	8	0.375	0.625	0.42969	0.57031	3	3.43752	3	0
data	-	1	contig2142_3_9980	5212	8	0.375	0.625	0.42969	0.57031	3	3.43752	3	0
data	-	1	contig223_3_61739	10263	8	0.25	0.75	0.375	0.625	2	3	3	0.333333
data	-	1	contig2210_3_24465	11772	8	0.75	0.25	0.46875	0.53125	6	3.75	4	-0.5
data	-	1	contig22_86922_92323	4059	8	0.375	0.625	0.42969	0.57031	3	3.43752	3	0
data	-	1	contig2328_8422_23455	12059	8	0.875	0.125	0.49219	0.50781	7	3.93752	4	-0.75
data	-	1	contig2362_10407_12624	1955	8	0.25	0.75	0.375	0.625	2	3	3	0.333333
data	-	1	contig2336_16145_19892	2805	8	0.25	0.75	0.375	0.625	2	3	3	0.333333
data	-	1	contig2384_126_23356	1132	8	0.375	0.625	0.42969	0.57031	3	3.43752	3	0
data	-	1	contig2369_6010_15590	9410	8	0.5	0.5	0.5	0.5	4	4	4	0
data	-	1	contig2394_17189_22672	1616	8	0.625	0.375	0.42969	0.57031	5	3.43752	3	-0.666667
data	-	1	contig2394_17189_22672	2216	8	0.625	0.375	0.49219	0.50781	5	3.93752	4	-0.25
data	-	1	contig240_19702_45739	5912	8	0.75	0.25	0.5	0.5	6	4	4	-0.5
data	-	1	contig2409_3_23208	8686	8	0.375	0.625	0.42969	0.57031	3	3.43752	3	0
data	-	1	contig2507_9_17243	11329	8	0.75	0.25	0.5	0.5	6	4	4	-0.5
data	-	1	contig2460_2242_16121	12821	8	0.25	0.75	0.5	0.5	2	4	4	0.5
data	-	1	contig2546_8087_11916	580	8	0.625	0.375	0.42969	0.57031	5	3.43752	3	-0.666667
data	-	1	contig2588_6978_22062	3870	8	0	1	0.375	0.625	0	3	3	1
data	-	1	contig2635_3_21999	885	8	0.75	0.25	0.46875	0.53125	6	3.75	4	-0.5
data	-	1	contig2592_3_21516	17964	8	0.25	0.75	0.375	0.625	2	3	3	0.333333
data	-	1	contig2758_3_20563	13617	8	0.125	0.875	0.42969	0.57031	1	3.43752	3	0.666667
data	-	1	contig2684_126_21685	21182	8	0.5	0.5	0.375	0.625	4	3	3	-0.333333
data	-	1	contig279_3_58026	20398	8	0.25	0.75	0.375	0.625	2	3	3	0.333333
data	-	1	contig287_334_57470	39405	8	0.5	0.5	0.5	0.5	4	4	4	0
data	-	1	contig2901_3_11214	4028	8	0.5	0.5	0.375	0.625	4	3	3	-0.333333
data	-	1	contig2911_3_20507	9043	8	0.5	0.5	0.375	0.625	4	3	3	-0.333333
data	-	1	contig29_39482_98864	1555	8	0.5	0.5	0.375	0.625	4	3	3	-0.333333
data	-	1	contig299_17867_30294	2471	8	0.625	0.375	0.42969	0.57031	5	3.43752	3	-0.666667
data	-	1	contig2_3_20312	5736	8	0.375	0.625	0.42969	0.57031	3	3.43752	3	0
data	-	1	contig300_3_35330	7051	8	0.75	0.25	0.46875	0.53125	6	3.75	4	-0.5
data	-	1	contig3070_3_19708	16450	8	0.5	0.5	0.46875	0.53125	4	3.75	4	0
data	-	1	contig307_18425_55986	33384	8	0.625	0.375	0.42969	0.57031	5	3.43752	3	-0.666667
data	-	1	contig315_53260_54971	1463	8	0.5	0.5	0.375	0.625	4	3	3	-0.333333
data	-	1	contig3155_3_5803	4689	8	0.375	0.625	0.42969	0.57031	3	3.43752	3	0
data	-	1	contig3298_126_10400	3065	8	0.625	0.375	0.42969	0.57031	5	3.43752	3	-0.666667
data	-	1	contig3254_4427_15885	11282	8	0.5	0.5	0.46875	0.53125	4	3.75	4	0
data	-	1	contig3299_2365_18596	7299	8	0.75	0.25	0.5	0.5	6	4	4	-0.5
data	-	1	contig330_19063_55299	24033	8	0.375	0.625	0.42969	0.57031	3	3.43752	3	0
data	-	1	contig3330_15603_18419	893	8	0.375	0.625	0.42969	0.57031	3	3.43752	3	0
data	-	1	contig3361_3_18295	15369	8	0.375	0.625	0.49219	0.50781	3	3.93752	4	0.25
data	-	1	contig3400_3_12774	4948	8	0.625	0.375	0.42969	0.57031	5	3.43752	3	-0.666667
data	-	1	contig3507_3_17737	16786	8	0.5	0.5	0.5	0.5	4	4	4	0
data	-	1	contig3528_3_17216	15976	8	0.5	0.5	0.5	0.5	4	4	4	0
data	-	1	contig353_3_53748	52211	8	0.25	0.75	0.375	0.625	2	3	3	0.333333
data	-	1	contig357_3_53535	19713	8	0.375	0.625	0.42969	0.57031	3	3.43752	3	0
data	-	1	contig355_3_53710	28691	8	0.125	0.875	0.42969	0.57031	1	3.43752	3	0.666667
data	-	1	contig3598_7382_17437	1027	8	0.5	0.5	0.46875	0.53125	4	3.75	4	0
data	-	1	contig35_437_47888	21892	8	0.25	0.75	0.375	0.625	2	3	3	0.333333
data	-	1	contig35_437_47888	29786	8	0.25	0.75	0.375	0.625	2	3	3	0.333333
data	-	1	contig3719_3_6780	422	8	0.5	0.5	0.46875	0.53125	4	3.75	4	0
data	-	1	contig3750_3_16862	10955	8	0.25	0.75	0.375	0.625	2	3	3	0.333333
data	-	1	contig383_22921_52175	11909	8	0.25	0.75	0.5	0.5	2	4	4	0.5
data	-	1	contig383_22921_52175	23525	8	0.375	0.625	0.49219	0.50781	3	3.93752	4	0.25
data	-	1	contig4055_3_15424	10087	8	0.25	0.75	0.46875	0.53125	2	3.75	4	0.5
data	-	1	contig38_3_93800	12375	8	0.375	0.625	0.49219	0.50781	3	3.93752	4	0.25
data	-	1	contig4083_11156_15815	4515	8	0.25	0.75	0.375	0.625	2	3	3	0.333333
data	-	1	contig4092_462_15776	7667	8	0.5	0.5	0.5	0.5	4	4	4	0
data	-	1	contig4104_3_15616	2726	8	0.125	0.875	0.49219	0.50781	1	3.93752	4	0.75
data	-	1	contig414_3_49120	35876	8	0.125	0.875	0.49219	0.50781	1	3.93752	4	0.75
data	-	1	contig417_3_50652	1587	8	0.25	0.75	0.375	0.625	2	3	3	0.333333
data	-	1	contig4175_3_15514	13716	8	0.5	0.5	0.375	0.625	4	3	3	-0.333333
data	-	1	contig4223_6506_15325	8584	8	0.25	0.75	0.46875	0.53125	2	3.75	4	0.5
data	-	1	contig4245_3_14708	10265	8	0.375	0.625	0.49219	0.50781	3	3.93752	4	0.25
data	-	1	contig431_3_40444	4386	8	0.125	0.875	0.42969	0.57031	1	3.43752	3	0.666667
data	-	1	contig427_3_39923	26135	8	0.5	0.5	0.46875	0.53125	4	3.75	4	0
data	-	1	contig4320_3_14874	12570	8	0.375	0.625	0.49219	0.50781	3	3.93752	4	0.25
data	-	1	contig43_3_48132	47228	8	0.25	0.75	0.375	0.625	2	3	3	0.333333
data	-	1	contig441_838_44650	9869	8	0.5	0.5	0.46875	0.53125	4	3.75	4	0
data	-	1	contig446_3_49695	36275	8	0.375	0.625	0.42969	0.57031	3	3.43752	3	0
data	-	1	contig4633_8081_14019	5139	8	0.25	0.75	0.46875	0.53125	2	3.75	4	0.5
data	-	1	contig4570_3_14087	7361	8	0.5	0.5	0.375	0.625	4	3	3	-0.333333
data	-	1	contig463_38586_48953	7191	8	0.375	0.625	0.42969	0.57031	3	3.43752	3	0
data	-	1	contig4687_3_13904	9755	8	0.625	0.375	0.49219	0.50781	5	3.93752	4	-0.25
data	-	1	contig4709_3_13860	3207	8	0.25	0.75	0.375	0.625	2	3	3	0.333333
data	-	1	contig46_1408_25090	13052	8	0.5	0.5	0.375	0.625	4	3	3	-0.333333
data	-	1	contig4766_3_13601	7121	8	0.625	0.375	0.49219	0.50781	5	3.93752	4	-0.25
data	-	1	contig4753_975_13754	11257	8	0.375	0.625	0.49219	0.50781	3	3.93752	4	0.25
data	-	1	contig4919_3_13184	4977	8	0.375	0.625	0.49219	0.50781	3	3.93752	4	0.25
data	-	1	contig4782_3_13664	5322	8	0.625	0.375	0.42969	0.57031	5	3.43752	3	-0.666667
data	-	1	contig5001_6417_13066	1616	8	0.25	0.75	0.5	0.5	2	4	4	0.5
data	-	1	contig4947_3_13070	3020	8	0.25	0.75	0.375	0.625	2	3	3	0.333333
data	-	1	contig5147_3_12701	5013	8	0.5	0.5	0.5	0.5	4	4	4	0
data	-	1	contig509_3_47638	22222	8	0.125	0.875	0.42969	0.57031	1	3.43752	3	0.666667
data	-	1	contig51_63239_88958	6539	8	0.25	0.75	0.375	0.625	2	3	3	0.333333
data	-	1	contig519_19118_47165	20730	8	0.375	0.625	0.49219	0.50781	3	3.93752	4	0.25
data	-	1	contig528_35064_47040	5151	8	0.625	0.375	0.49219	0.50781	5	3.93752	4	-0.25
data	-	1	contig523_24618_47134	6142	8	0.625	0.375	0.42969	0.57031	5	3.43752	3	-0.666667
data	-	1	contig537_15558_24256	3390	8	0.25	0.75	0.375	0.625	2	3	3	0.333333
data	-	1	contig537_15558_24256	7943	8	0.625	0.375	0.42969	0.57031	5	3.43752	3	-0.666667
data	-	1	contig5342_3_12211	9751	8	0.5	0.5	0.46875	0.53125	4	3.75	4	0
data	-	1	contig5486_3_11504	6867	8	0.5	0.5	0.46875	0.53125	4	3.75	4	0
data	-	1	contig555_14554_35613	8198	8	0.5	0.5	0.46875	0.53125	4	3.75	4	0
data	-	1	contig5646_3_9773	348	8	0.625	0.375	0.49219	0.50781	5	3.93752	4	-0.25
data	-	1	contig5666_7804_9551	779	8	0.375	0.625	0.49219	0.50781	3	3.93752	4	0.25
data	-	1	contig5773_488_11219	9808	8	0.125	0.875	0.42969	0.57031	1	3.43752	3	0.666667
data	-	1	contig56_3_79477	24170	8	0.375	0.625	0.49219	0.50781	3	3.93752	4	0.25
data	-	1	contig5781_5807_7363	1355	8	0.25	0.75	0.5	0.5	2	4	4	0.5
data	-	1	contig578_24561_45587	3962	8	0.375	0.625	0.42969	0.57031	3	3.43752	3	0
data	-	1	contig5957_3_10809	1085	8	0.625	0.375	0.42969	0.57031	5	3.43752	3	-0.666667
data	-	1	contig5978_176_10766	2756	8	0.5	0.5	0.46875	0.53125	4	3.75	4	0
data	-	1	contig597_34425_38659	2143	8	0.75	0.25	0.46875	0.53125	6	3.75	4	-0.5
data	-	1	contig597_11992_15211	2189	8	0.125	0.875	0.42969	0.57031	1	3.43752	3	0.666667
data	-	1	contig602_12579_26343	2731	8	0.375	0.625	0.42969	0.57031	3	3.43752	3	0
data	-	1	contig6031_3_10651	8286	8	0.5	0.5	0.375	0.625	4	3	3	-0.333333
data	-	1	contig633_31967_43893	2712	8	0.5	0.5	0.46875	0.53125	4	3.75	4	0
data	-	1	contig613_17829_44456	24824	8	0.5	0.5	0.375	0.625	4	3	3	-0.333333
data	-	1	contig6525_3_7490	2043	8	0.5	0.5	0.375	0.625	4	3	3	-0.333333
data	-	1	contig6379_126_10012	4400	8	0.5	0.5	0.5	0.5	4	4	4	0
data	-	1	contig679_12520_42853	3668	8	0.5	0.5	0.375	0.625	4	3	3	-0.333333
data	-	1	contig671_3_43004	7934	8	0.5	0.5	0.375	0.625	4	3	3	-0.333333
data	-	1	contig67_58_2053	1019	8	0.375	0.625	0.49219	0.50781	3	3.93752	4	0.25
data	-	1	contig67_31102_46432	8493	8	0.5	0.5	0.375	0.625	4	3	3	-0.333333
data	-	1	contig7039_5527_8801	1980	8	0.125	0.875	0.42969	0.57031	1	3.43752	3	0.666667
data	-	1	contig7002_1852_7617	2203	8	1	0	0.5	0.5	8	4	4	-1
data	-	1	contig710_3_39157	1789	8	0.125	0.875	0.42969	0.57031	1	3.43752	3	0.666667
data	-	1	contig7118_1964_8650	6490	8	0.125	0.875	0.42969	0.57031	1	3.43752	3	0.666667
data	-	1	contig7183_4567_8009	925	8	0.5	0.5	0.375	0.625	4	3	3	-0.333333
data	-	1	contig725_24613_41438	16635	8	0.5	0.5	0.375	0.625	4	3	3	-0.333333
data	-	1	contig755_3_25872	6244	8	0.25	0.75	0.46875	0.53125	2	3.75	4	0.5
data	-	1	contig773_485_40270	30738	8	0.25	0.75	0.375	0.625	2	3	3	0.333333
data	-	1	contig7952_3_7296	2638	8	0.625	0.375	0.49219	0.50781	5	3.93752	4	-0.25
data	-	1	contig796_3_12756	8030	8	0.375	0.625	0.49219	0.50781	3	3.93752	4	0.25
data	-	1	contig8027_232_7180	372	8	0.125	0.875	0.49219	0.50781	1	3.93752	4	0.75
data	-	1	contig8054_3_7146	4870	8	0.5	0.5	0.375	0.625	4	3	3	-0.333333
data	-	1	contig8213_3_6904	3510	8	0.625	0.375	0.49219	0.50781	5	3.93752	4	-0.25
data	-	1	contig805_1138_39784	23402	8	0.75	0.25	0.5	0.5	6	4	4	-0.5
data	-	1	contig8354_3_6724	2447	8	0.25	0.75	0.375	0.625	2	3	3	0.333333
data	-	1	contig8354_3_6724	4172	8	0.375	0.625	0.42969	0.57031	3	3.43752	3	0
data	-	1	contig8588_2048_6376	2178	8	0.5	0.5	0.46875	0.53125	4	3.75	4	0
data	-	1	contig866_3_38622	17985	8	0.25	0.75	0.375	0.625	2	3	3	0.333333
data	-	1	contig86_3_76876	45531	8	0.25	0.75	0.375	0.625	2	3	3	0.333333
data	-	1	contig86_3_76876	57727	8	0.5	0.5	0.46875	0.53125	4	3.75	4	0
data	-	1	contig8846_3_6035	2201	8	0.5	0.5	0.375	0.625	4	3	3	-0.333333
data	-	1	contig875_1140_22387	19033	8	0.5	0.5	0.46875	0.53125	4	3.75	4	0
data	-	1	contig9031_3_5783	2366	8	0.125	0.875	0.49219	0.50781	1	3.93752	4	0.75
data	-	1	contig9044_3_5752	4878	8	0.5	0.5	0.375	0.625	4	3	3	-0.333333
data	-	1	contig907_3_38162	13502	8	0.75	0.25	0.46875	0.53125	6	3.75	4	-0.5
data	-	1	contig907_3_38162	17028	8	0.375	0.625	0.49219	0.50781	3	3.93752	4	0.25
data	-	1	contig945_3_37432	5451	8	0.5	0.5	0.5	0.5	4	4	4	0
data	-	1	contig945_3_37432	14150	8	0.625	0.375	0.42969	0.57031	5	3.43752	3	-0.666667
data	-	1	contig94_3_75535	18153	8	0.5	0.5	0.46875	0.53125	4	3.75	4	0
data	-	1	contig94_3_75535	28678	8	0.625	0.375	0.49219	0.50781	5	3.93752	4	-0.25
data	-	1	contig9747_425_4949	2060	8	0.5	0.5	0.375	0.625	4	3	3	-0.333333
data	-	1	contig9658_3_5048	3253	8	0.375	0.625	0.42969	0.57031	3	3.43752	3	0
data	-	1	contig98_23693_50437	7922	8	0.5	0.5	0.46875	0.53125	4	3.75	4	0
data	-	1	contig987_3_15279	12294	8	0.25	0.75	0.375	0.625	2	3	3	0.333333
data	-	2	contig10035_3_4637	3067	8	0.375	0.625	0.42969	0.57031	3	3.43752	3	0
data	-	2	contig10183_3_4494	3933	8	0.5	0.5	0.375	0.625	4	3	3	-0.333333
data	-	2	contig1026_898_17342	15213	8	0.5	0.5	0.5	0.5	4	4	4	0
data	-	2	contig106_30671_73243	6269	8	0.125	0.875	0.49219	0.50781	1	3.93752	4	0.75
data	-	2	contig1060_3_35659	17411	8	0.5	0.5	0.5	0.5	4	4	4	0
data	-	2	contig1079_13838_32192	15278	8	0.5	0.5	0.46875	0.53125	4	3.75	4	0
data	-	2	contig1076_6044_35491	26592	8	0.5	0.5	0.375	0.625	4	3	3	-0.333333
data	-	2	contig10904_3_2873	881	8	0.375	0.625	0.42969	0.57031	3	3.43752	3	0
data	-	2	contig1144_211_32041	13157	8	0.375	0.625	0.42969	0.57031	3	3.43752	3	0
data	-	2	contig11795_3_2689	2489	8	0.625	0.375	0.42969	0.57031	5	3.43752	3	-0.666667
data	-	2	contig115_3_54446	29292	8	0.5	0.5	0.375	0.625	4	3	3	-0.333333
data	-	2	contig117_3_71876	42065	8	0.5	0.5	0.5	0.5	4	4	4	0
data	-	2	contig11_3_87454	55372	8	0.5	0.5	0.375	0.625	4	3	3	-0.333333
data	-	2	contig1229_3_33387	26319	8	0.25	0.75	0.46875	0.53125	2	3.75	4	0.5
data	-	2	contig1214_3_33536	31051	8	0.5	0.5	0.5	0.5	4	4	4	0
data	-	2	contig1258_3_32388	3619	8	0.75	0.25	0.5	0.5	6	4	4	-0.5
data	-	2	contig127_182_42183	24031	8	0.375	0.625	0.49219	0.50781	3	3.93752	4	0.25
data	-	2	contig1296_3_21596	2837	8	0.25	0.75	0.375	0.625	2	3	3	0.333333
data	-	2	contig127_45128_70463	13269	8	0.375	0.625	0.49219	0.50781	3	3.93752	4	0.25
data	-	2	contig1299_10924_18733	1052	8	0.875	0.125	0.49219	0.50781	7	3.93752	4	-0.75
data	-	2	contig12_13136_28316	11028	8	0.5	0.5	0.375	0.625	4	3	3	-0.333333
data	-	2	contig1305_14894_26807	1608	8	0.625	0.375	0.49219	0.50781	5	3.93752	4	-0.25
data	-	2	contig1308_3_32212	17610	8	0.375	0.625	0.42969	0.57031	3	3.43752	3	0
data	-	2	contig13410_3_2010	97	8	0.375	0.625	0.49219	0.50781	3	3.93752	4	0.25
data	-	2	contig1315_23838_28187	2236	8	0.375	0.625	0.42969	0.57031	3	3.43752	3	0
data	-	2	contig13451_3_1933	806	8	0.75	0.25	0.5	0.5	6	4	4	-0.5
data	-	2	contig1341_3_17887	9906	8	0.25	0.75	0.46875	0.53125	2	3.75	4	0.5
data	-	2	contig1354_6709_25162	9008	8	0.375	0.625	0.42969	0.57031	3	3.43752	3	0
data	-	2	contig136_126_33083	21486	8	0.625	0.375	0.49219	0.50781	5	3.93752	4	-0.25
data	-	2	contig1370_19379_25554	2392	8	0.5	0.5	0.46875	0.53125	4	3.75	4	0
data	-	2	contig1370_3_14869	4099	8	0.5	0.5	0.46875	0.53125	4	3.75	4	0
data	-	2	contig1415_11235_31112	14804	8	0.375	0.625	0.49219	0.50781	3	3.93752	4	0.25
data	-	2	contig141_3_38004	37642	8	0.5	0.5	0.46875	0.53125	4	3.75	4	0
data	-	2	contig14414_3_1546	925	8	0.375	0.625	0.42969	0.57031	3	3.43752	3	0
data	-	2	contig1441_3_25772	1123	8	0.5	0.5	0.5	0.5	4	4	4	0
data	-	2	contig146_3_55448	1800	8	0.25	0.75	0.46875	0.53125	2	3.75	4	0.5
data	-	2	contig1477_3_30378	6738	8	0.375	0.625	0.49219	0.50781	3	3.93752	4	0.25
data	-	2	contig150_3_67536	959	8	0.25	0.75	0.375	0.625	2	3	3	0.333333
data	-	2	contig1593_3_29023	22233	8	0.375	0.625	0.49219	0.50781	3	3.93752	4	0.25
data	-	2	contig1629_9638_28466	2447	8	0.5	0.5	0.46875	0.53125	4	3.75	4	0
data	-	2	contig15_18313_58662	15968	8	0.5	0.5	0.46875	0.53125	4	3.75	4	0
data	-	2	contig1676_3_28370	14706	8	0.5	0.5	0.46875	0.53125	4	3.75	4	0
data	-	2	contig1659_3_24308	24089	8	0.375	0.625	0.49219	0.50781	3	3.93752	4	0.25
data	-	2	contig16_6937_41910	8903	8	0.25	0.75	0.375	0.625	2	3	3	0.333333
data	-	2	contig1682_1394_28459	19080	8	0.25	0.75	0.375	0.625	2	3	3	0.333333
data	-	2	contig1770_25196_27688	2088	8	0.5	0.5	0.375	0.625	4	3	3	-0.333333
data	-	2	contig17_3_55444	36482	8	0.375	0.625	0.42969	0.57031	3	3.43752	3	0
data	-	2	contig1811_3_27306	15657	8	0.375	0.625	0.49219	0.50781	3	3.93752	4	0.25
data	-	2	contig180_16345_65727	30328	8	0.625	0.375	0.42969	0.57031	5	3.43752	3	-0.666667
data	-	2	contig1848_3_27017	8312	8	0.75	0.25	0.46875	0.53125	6	3.75	4	-0.5
data	-	2	contig181_3_42470	30129	8	0.625	0.375	0.49219	0.50781	5	3.93752	4	-0.25
data	-	2	contig1900_339_12753	5502	8	0.75	0.25	0.5	0.5	6	4	4	-0.5
data	-	2	contig189_13514_50980	33293	8	0.25	0.75	0.375	0.625	2	3	3	0.333333
data	-	2	contig191_26675_30073	1226	8	0.625	0.375	0.49219	0.50781	5	3.93752	4	-0.25
data	-	2	contig191_26675_30073	1478	8	0.5	0.5	0.46875	0.53125	4	3.75	4	0
data	-	2	contig1_11831_37003	949	8	0.5	0.5	0.375	0.625	4	3	3	-0.333333
data	-	2	contig1_11831_37003	10533	8	0.5	0.5	0.375	0.625	4	3	3	-0.333333
data	-	2	contig1954_3_26302	13442	8	0.625	0.375	0.42969	0.57031	5	3.43752	3	-0.666667
data	-	2	contig2029_3_25775	5539	8	0.75	0.25	0.5	0.5	6	4	4	-0.5
data	-	2	contig2029_3_25775	23475	8	0.5	0.5	0.46875	0.53125	4	3.75	4	0
data	-	2	contig200_126_63433	39847	8	0.25	0.75	0.375	0.625	2	3	3	0.333333
data	-	2	contig203_750_61908	3665	8	0.5	0.5	0.375	0.625	4	3	3	-0.333333
data	-	2	contig2039_473_25691	20333	8	0.25	0.75	0.375	0.625	2	3	3	0.333333
data	-	2	contig2083_3_22470	10705	8	0.5	0.5	0.5	0.5	4	4	4	0
data	-	2	contig204_3_63205	57710	8	0.5	0.5	0.5	0.5	4	4	4	0
data	-	2	contig2092_1269_25293	2604	8	0.25	0.75	0.375	0.625	2	3	3	0.333333
data	-	2	contig2109_3902_8463	3864	8	0.5	0.5	0.375	0.625	4	3	3	-0.333333
data	-	2	contig2159_910_24629	658	8	0.625	0.375	0.49219	0.50781	5	3.93752	4	-0.25
data	-	2	contig2119_3_25065	17019	8	0.5	0.5	0.375	0.625	4	3	3	-0.333333
data	-	2	contig2162_3_24739	10884	8	0.25	0.75	0.375	0.625	2	3	3	0.333333
data	-	2	contig2199_3_23390	21543	8	0.375	0.625	0.49219	0.50781	3	3.93752	4	0.25
data	-	2	contig2293_3_17723	3782	8	0.75	0.25	0.46875	0.53125	6	3.75	4	-0.5
data	-	2	contig219_38600_61851	6150	8	0.5	0.5	0.46875	0.53125	4	3.75	4	0
data	-	2	contig2334_2682_16285	11250	8	0.375	0.625	0.49219	0.50781	3	3.93752	4	0.25
data	-	2	contig232_25356_60438	15785	8	0.125	0.875	0.42969	0.57031	1	3.43752	3	0.666667
data	-	2	contig2394_17189_22672	4924	8	0.75	0.25	0.5	0.5	6	4	4	-0.5
data	-	2	contig235_288_60766	53162	8	0.375	0.625	0.42969	0.57031	3	3.43752	3	0
data	-	2	contig2438_3_22940	2112	8	0.625	0.375	0.49219	0.50781	5	3.93752	4	-0.25
data	-	2	contig2406_17905_23237	2717	8	0.25	0.75	0.46875	0.53125	2	3.75	4	0.5
data	-	2	contig244_3_12376	2833	8	0.25	0.75	0.375	0.625	2	3	3	0.333333
data	-	2	contig2548_3_22486	13060	8	0.75	0.25	0.46875	0.53125	6	3.75	4	-0.5
data	-	2	contig263_126_46211	12355	8	0.25	0.75	0.375	0.625	2	3	3	0.333333
data	-	2	contig2583_1286_22266	15423	8	0.5	0.5	0.46875	0.53125	4	3.75	4	0
data	-	2	contig2695_3_21476	14289	8	0.375	0.625	0.42969	0.57031	3	3.43752	3	0
data	-	2	contig2704_135_21426	17787	8	0.25	0.75	0.375	0.625	2	3	3	0.333333
data	-	2	contig2706_9544_20391	2217	8	0.25	0.75	0.375	0.625	2	3	3	0.333333
data	-	2	contig2733_4048_12687	6435	8	0.625	0.375	0.42969	0.57031	5	3.43752	3	-0.666667
data	-	2	contig273_34154_48744	13991	8	0.25	0.75	0.375	0.625	2	3	3	0.333333
data	-	2	contig2784_3_21131	19465	8	0.5	0.5	0.375	0.625	4	3	3	-0.333333
data	-	2	contig2811_11310_20987	3412	8	0.125	0.875	0.42969	0.57031	1	3.43752	3	0.666667
data	-	2	contig2791_3_21101	15428	8	0.375	0.625	0.49219	0.50781	3	3.93752	4	0.25
data	-	2	contig2921_3_15997	2232	8	0.75	0.25	0.5	0.5	6	4	4	-0.5
data	-	2	contig283_37389_57777	9683	8	0.25	0.75	0.375	0.625	2	3	3	0.333333
data	-	2	contig2984_3_20128	5026	8	0.75	0.25	0.5	0.5	6	4	4	-0.5
data	-	2	contig2951_3_15472	13192	8	0.375	0.625	0.49219	0.50781	3	3.93752	4	0.25
data	-	2	contig3040_126_1291	318	8	0.5	0.5	0.46875	0.53125	4	3.75	4	0
data	-	2	contig303_3_56630	30146	8	0.25	0.75	0.46875	0.53125	2	3.75	4	0.5
data	-	2	contig3085_7435_8883	1109	8	0.25	0.75	0.375	0.625	2	3	3	0.333333
data	-	2	contig3058_6616_14888	6741	8	0.625	0.375	0.42969	0.57031	5	3.43752	3	-0.666667
data	-	2	contig3154_7637_19273	7509	8	0.25	0.75	0.375	0.625	2	3	3	0.333333
data	-	2	contig3126_3_17103	10193	8	0.5	0.5	0.375	0.625	4	3	3	-0.333333
data	-	2	contig31_3_97837	63309	8	0.625	0.375	0.42969	0.57031	5	3.43752	3	-0.666667
data	-	2	contig31_3_97837	80004	8	0.625	0.375	0.42969	0.57031	5	3.43752	3	-0.666667
data	-	2	contig3305_3_11475	3042	8	0.5	0.5	0.375	0.625	4	3	3	-0.333333
data	-	2	contig3294_1132_18626	11286	8	0.375	0.625	0.42969	0.57031	3	3.43752	3	0
data	-	2	contig3341_398_14162	9061	8	0.5	0.5	0.46875	0.53125	4	3.75	4	0
data	-	2	contig337_28889_54745	13147	8	0.125	0.875	0.49219	0.50781	1	3.93752	4	0.75
data	-	2	contig3422_5717_18040	308	8	0.5	0.5	0.46875	0.53125	4	3.75	4	0
data	-	2	contig3396_5727_13033	7058	8	0.5	0.5	0.46875	0.53125	4	3.75	4	0
data	-	2	contig342_3_8664	460	8	0.375	0.625	0.42969	0.57031	3	3.43752	3	0
data	-	2	contig3535_3_6859	5112	8	0.625	0.375	0.42969	0.57031	5	3.43752	3	-0.666667
data	-	2	contig3565_3_17536	8323	8	0.375	0.625	0.49219	0.50781	3	3.93752	4	0.25
data	-	2	contig3624_126_14573	8883	8	0.625	0.375	0.49219	0.50781	5	3.93752	4	-0.25
data	-	2	contig3643_3_17277	4694	8	0.5	0.5	0.375	0.625	4	3	3	-0.333333
data	-	2	contig3642_3_7325	5453	8	0.5	0.5	0.46875	0.53125	4	3.75	4	0
data	-	2	contig3661_3_17205	13041	8	0.375	0.625	0.42969	0.57031	3	3.43752	3	0
data	-	2	contig3651_3_17250	14046	8	0.25	0.75	0.375	0.625	2	3	3	0.333333
data	-	2	contig36_53651_71291	17387	8	0.25	0.75	0.375	0.625	2	3	3	0.333333
data	-	2	contig373_10460_49169	22041	8	0.75	0.25	0.46875	0.53125	6	3.75	4	-0.5
data	-	2	contig3830_3_12926	12373	8	0.75	0.25	0.5	0.5	6	4	4	-0.5
data	-	2	contig382_3_41687	16857	8	0.25	0.75	0.46875	0.53125	2	3.75	4	0.5
data	-	2	contig3889_14582_15994	558	8	0.5	0.5	0.46875	0.53125	4	3.75	4	0
data	-	2	contig3886_3_15765	15325	8	0.375	0.625	0.42969	0.57031	3	3.43752	3	0
data	-	2	contig3899_3_15739	3353	8	0.625	0.375	0.42969	0.57031	5	3.43752	3	-0.666667
data	-	2	contig3910_3_16319	11112	8	0.625	0.375	0.42969	0.57031	5	3.43752	3	-0.666667
data	-	2	contig4017_3_15962	14162	8	0	1	0.375	0.625	0	3	3	1
data	-	2	contig394_21216_51543	23070	8	0.5	0.5	0.5	0.5	4	4	4	0
data	-	2	contig4103_3_15739	8254	8	0.5	0.5	0.46875	0.53125	4	3.75	4	0
data	-	2	contig4090_3_15776	8323	8	0.25	0.75	0.375	0.625	2	3	3	0.333333
data	-	2	contig4141_14580_15634	907	8	0.75	0.25	0.46875	0.53125	6	3.75	4	-0.5
data	-	2	contig4104_3_15616	2721	8	0.125	0.875	0.49219	0.50781	1	3.93752	4	0.75
data	-	2	contig4175_3_15514	2525	8	0.25	0.75	0.375	0.625	2	3	3	0.333333
data	-	2	contig43_3_48132	46732	8	0	1	0.375	0.625	0	3	3	1
data	-	2	contig4430_3_14640	222	8	0.5	0.5	0.46875	0.53125	4	3.75	4	0
data	-	2	contig441_838_44650	28027	8	0.625	0.375	0.49219	0.50781	5	3.93752	4	-0.25
data	-	2	contig4450_9193_14580	2694	8	0.5	0.5	0.375	0.625	4	3	3	-0.333333
data	-	2	contig4451_126_14577	7847	8	0.625	0.375	0.49219	0.50781	5	3.93752	4	-0.25
data	-	2	contig4570_3_14087	6923	8	0.375	0.625	0.49219	0.50781	3	3.93752	4	0.25
data	-	2	contig4729_3_13812	12177	8	0.625	0.375	0.49219	0.50781	5	3.93752	4	-0.25
data	-	2	contig4808_3_9355	2829	8	0.5	0.5	0.5	0.5	4	4	4	0
data	-	2	contig4746_1360_13772	11743	8	0.375	0.625	0.42969	0.57031	3	3.43752	3	0
data	-	2	contig4984_187_13100	501	8	0.625	0.375	0.42969	0.57031	5	3.43752	3	-0.666667
data	-	2	contig5039_3_8993	4089	8	0.5	0.5	0.5	0.5	4	4	4	0
data	-	2	contig50_3_89024	236	8	0.375	0.625	0.42969	0.57031	3	3.43752	3	0
data	-	2	contig50_3_89024	71897	8	0.375	0.625	0.49219	0.50781	3	3.93752	4	0.25
data	-	2	contig5192_3_12610	2240	8	0.25	0.75	0.375	0.625	2	3	3	0.333333
data	-	2	contig526_3_10037	3044	8	0.375	0.625	0.49219	0.50781	3	3.93752	4	0.25
data	-	2	contig527_136_13257	657	8	0.5	0.5	0.46875	0.53125	4	3.75	4	0
data	-	2	contig5275_3_3050	1633	8	0.125	0.875	0.42969	0.57031	1	3.43752	3	0.666667
data	-	2	contig52_7780_11423	2546	8	0.75	0.25	0.5	0.5	6	4	4	-0.5
data	-	2	contig52_20740_45678	19353	8	0.25	0.75	0.375	0.625	2	3	3	0.333333
data	-	2	contig53_64920_70343	4983	8	0.625	0.375	0.49219	0.50781	5	3.93752	4	-0.25
data	-	2	contig5587_3_7336	6945	8	0.5	0.5	0.5	0.5	4	4	4	0
data	-	2	contig5627_2092_4693	1216	8	0.5	0.5	0.46875	0.53125	4	3.75	4	0
data	-	2	contig568_29482_40029	9891	8	0.5	0.5	0.46875	0.53125	4	3.75	4	0
data	-	2	contig5791_3_11181	6083	8	0.5	0.5	0.375	0.625	4	3	3	-0.333333
data	-	2	contig58_32707_56434	6667	8	0.25	0.75	0.46875	0.53125	2	3.75	4	0.5
data	-	2	contig5963_8121_10797	1446	8	0.75	0.25	0.46875	0.53125	6	3.75	4	-0.5
data	-	2	contig592_17117_45034	1797	8	0.375	0.625	0.42969	0.57031	3	3.43752	3	0
data	-	2	contig5996_4687_8333	2586	8	0.25	0.75	0.375	0.625	2	3	3	0.333333
data	-	2	contig5_68567_124134	41671	8	0.375	0.625	0.42969	0.57031	3	3.43752	3	0
data	-	2	contig614_7577_44450	264	8	0.5	0.5	0.375	0.625	4	3	3	-0.333333
data	-	2	contig6212_3_10327	7233	8	0.25	0.75	0.375	0.625	2	3	3	0.333333
data	-	2	contig634_8213_29392	14554	8	0.5	0.5	0.375	0.625	4	3	3	-0.333333
data	-	2	contig62_3_54247	45698	8	0.25	0.75	0.375	0.625	2	3	3	0.333333
data	-	2	contig638_3_43945	8891	8	0.625	0.375	0.49219	0.50781	5	3.93752	4	-0.25
data	-	2	contig651_9126_25622	11652	8	0.625	0.375	0.42969	0.57031	5	3.43752	3	-0.666667
data	-	2	contig6552_3_9679	6214	8	0.5	0.5	0.46875	0.53125	4	3.75	4	0
data	-	2	contig6590_3_9597	9025	8	0.25	0.75	0.46875	0.53125	2	3.75	4	0.5
data	-	2	contig6694_7940_9405	592	8	0.625	0.375	0.42969	0.57031	5	3.43752	3	-0.666667
data	-	2	contig6704_3_9390	4671	8	0.25	0.75	0.46875	0.53125	2	3.75	4	0.5
data	-	2	contig6970_3_8921	977	8	0.375	0.625	0.49219	0.50781	3	3.93752	4	0.25
data	-	2	contig696_3_42453	29068	8	0.375	0.625	0.42969	0.57031	3	3.43752	3	0
data	-	2	contig710_3_39157	2002	8	0.5	0.5	0.375	0.625	4	3	3	-0.333333
data	-	2	contig6984_3_8895	6954	8	0.25	0.75	0.46875	0.53125	2	3.75	4	0.5
data	-	2	contig716_29368_41650	10963	8	0.375	0.625	0.49219	0.50781	3	3.93752	4	0.25
data	-	2	contig721_13579_41568	17132	8	0.5	0.5	0.375	0.625	4	3	3	-0.333333
data	-	2	contig7334_2434_8007	2890	8	0.625	0.375	0.42969	0.57031	5	3.43752	3	-0.666667
data	-	2	contig745_6122_11090	3405	8	0.375	0.625	0.42969	0.57031	3	3.43752	3	0
data	-	2	contig7539_5260_7951	683	8	0.5	0.5	0.375	0.625	4	3	3	-0.333333
data	-	2	contig747_15208_35624	2741	8	0.375	0.625	0.49219	0.50781	3	3.93752	4	0.25
data	-	2	contig796_16920_30468	9801	8	0.625	0.375	0.49219	0.50781	5	3.93752	4	-0.25
data	-	2	contig7_78103_120657	11277	8	0.5	0.5	0.46875	0.53125	4	3.75	4	0
data	-	2	contig815_12366_39532	4613	8	0.625	0.375	0.49219	0.50781	5	3.93752	4	-0.25
data	-	2	contig831_126_39346	6917	8	0.25	0.75	0.375	0.625	2	3	3	0.333333
data	-	2	contig84_3_77146	36219	8	0.375	0.625	0.42969	0.57031	3	3.43752	3	0
data	-	2	contig842_3_39186	38161	8	0.5	0.5	0.375	0.625	4	3	3	-0.333333
data	-	2	contig862_3_10586	2506	8	0.375	0.625	0.49219	0.50781	3	3.93752	4	0.25
data	-	2	contig867_13797_20775	3240	8	0.375	0.625	0.42969	0.57031	3	3.43752	3	0
data	-	2	contig8930_3_5928	978	8	0.25	0.75	0.46875	0.53125	2	3.75	4	0.5
data	-	2	contig89_3_52224	18611	8	0.5	0.5	0.375	0.625	4	3	3	-0.333333
data	-	2	contig903_28270_36188	2233	8	0.5	0.5	0.375	0.625	4	3	3	-0.333333
data	-	2	contig909_23005_38126	13767	8	0.75	0.25	0.46875	0.53125	6	3.75	4	-0.5
data	-	2	contig935_3_37588	34384	8	0.5	0.5	0.46875	0.53125	4	3.75	4	0
data	-	2	contig91_4904_65335	58671	8	0.375	0.625	0.42969	0.57031	3	3.43752	3	0
data	-	2	contig9500_3_5117	2544	8	0.25	0.75	0.46875	0.53125	2	3.75	4	0.5
data	-	2	contig9386_3_5375	4821	8	0.375	0.625	0.49219	0.50781	3	3.93752	4	0.25
data	-	2	contig9661_1142_4826	1000	8	0.75	0.25	0.5	0.5	6	4	4	-0.5
data	-	2	contig9539_3_5188	3155	8	0.5	0.5	0.375	0.625	4	3	3	-0.333333
data	-	2	contig974_3_35942	10516	8	0.625	0.375	0.49219	0.50781	5	3.93752	4	-0.25
data	-	3	contig100_3_74073	41167	8	0.75	0.25	0.46875	0.53125	6	3.75	4	-0.5
data	-	3	contig10245_3_4430	228	8	0.5	0.5	0.46875	0.53125	4	3.75	4	0
data	-	3	contig1043_905_3114	1962	8	0.375	0.625	0.42969	0.57031	3	3.43752	3	0
data	-	3	contig104_3_7855	2094	8	0.25	0.75	0.375	0.625	2	3	3	0.333333
data	-	3	contig1055_3_35625	29488	8	0.5	0.5	0.375	0.625	4	3	3	-0.333333
data	-	3	contig10768_3_3910	1576	8	0.5	0.5	0.375	0.625	4	3	3	-0.333333
data	-	3	contig1073_7114_35555	6417	8	0.25	0.75	0.46875	0.53125	2	3.75	4	0.5
data	-	3	contig109_3_72124	4221	8	0.25	0.75	0.46875	0.53125	2	3.75	4	0.5
data	-	3	contig107_1746_12607	9629	8	0.125	0.875	0.49219	0.50781	1	3.93752	4	0.75
data	-	3	contig11248_937_3503	1484	8	0.625	0.375	0.49219	0.50781	5	3.93752	4	-0.25
data	-	3	contig11132_3_3582	2825	8	0.125	0.875	0.42969	0.57031	1	3.43752	3	0.666667
data	-	3	contig1136_25481_34609	3987	8	0.5	0.5	0.46875	0.53125	4	3.75	4	0
data	-	3	contig1135_3_34615	17364	8	0.5	0.5	0.375	0.625	4	3	3	-0.333333
data	-	3	contig114_34081_72270	7262	8	0.125	0.875	0.49219	0.50781	1	3.93752	4	0.75
data	-	3	contig1167_3_34321	7598	8	0.5	0.5	0.5	0.5	4	4	4	0
data	-	3	contig118_3_48625	36975	8	0.5	0.5	0.5	0.5	4	4	4	0
data	-	3	contig118_3_48625	37473	8	0.375	0.625	0.42969	0.57031	3	3.43752	3	0
data	-	3	contig11972_1764_2916	208	8	0.625	0.375	0.49219	0.50781	5	3.93752	4	-0.25
data	-	3	contig1203_3_30302	7931	8	0.625	0.375	0.49219	0.50781	5	3.93752	4	-0.25
data	-	3	contig12428_3_2592	592	8	0.5	0.5	0.46875	0.53125	4	3.75	4	0
data	-	3	contig1235_504_16271	5838	8	0.25	0.75	0.46875	0.53125	2	3.75	4	0.5
data	-	3	contig12496_3_2554	674	8	0.625	0.375	0.42969	0.57031	5	3.43752	3	-0.666667
data	-	3	contig125_45661_65901	7393	8	0.25	0.75	0.375	0.625	2	3	3	0.333333
data	-	3	contig125_45661_65901	10059	8	0.625	0.375	0.49219	0.50781	5	3.93752	4	-0.25
data	-	3	contig1296_26007_32446	170	8	0.5	0.5	0.375	0.625	4	3	3	-0.333333
data	-	3	contig127_182_42183	19705	8	0.5	0.5	0.46875	0.53125	4	3.75	4	0
data	-	3	contig1330_29613_32094	1025	8	0.125	0.875	0.42969	0.57031	1	3.43752	3	0.666667
data	-	3	contig132_9328_69615	28618	8	0.375	0.625	0.42969	0.57031	3	3.43752	3	0
data	-	3	contig13556_3_1818	1629	8	0.375	0.625	0.42969	0.57031	3	3.43752	3	0
data	-	3	contig1361_3_22502	4215	8	0.625	0.375	0.42969	0.57031	5	3.43752	3	-0.666667
data	-	3	contig1379_3_30195	3733	8	0.25	0.75	0.375	0.625	2	3	3	0.333333
data	-	3	contig1374_3_31570	7729	8	0.5	0.5	0.375	0.625	4	3	3	-0.333333
data	-	3	contig1455_3_30638	591	8	0.125	0.875	0.49219	0.50781	1	3.93752	4	0.75
data	-	3	contig1415_11235_31112	6440	8	0.25	0.75	0.375	0.625	2	3	3	0.333333
data	-	3	contig147_3_28148	4085	8	0.5	0.5	0.375	0.625	4	3	3	-0.333333
data	-	3	contig14_3_87131	28101	8	0.25	0.75	0.375	0.625	2	3	3	0.333333
data	-	3	contig1552_3_29139	10235	8	0.5	0.5	0.375	0.625	4	3	3	-0.333333
data	-	3	contig1501_2421_30128	26368	8	0.5	0.5	0.5	0.5	4	4	4	0
data	-	3	contig1604_3_5139	3562	8	0.375	0.625	0.49219	0.50781	3	3.93752	4	0.25
data	-	3	contig163_3_66933	21193	8	0.5	0.5	0.375	0.625	4	3	3	-0.333333
data	-	3	contig1654_13791_28379	3416	8	0.5	0.5	0.5	0.5	4	4	4	0
data	-	3	contig1645_7992_28283	10530	8	0.375	0.625	0.42969	0.57031	3	3.43752	3	0
data	-	3	contig1670_14993_28540	8879	8	0.375	0.625	0.42969	0.57031	3	3.43752	3	0
data	-	3	contig1659_3_24308	21887	8	0.5	0.5	0.375	0.625	4	3	3	-0.333333
data	-	3	contig1699_3_28317	7550	8	0.75	0.25	0.5	0.5	6	4	4	-0.5
data	-	3	contig1693_3_28331	15762	8	0.375	0.625	0.42969	0.57031	3	3.43752	3	0
data	-	3	contig1754_9974_12277	1840	8	0.75	0.25	0.46875	0.53125	6	3.75	4	-0.5
data	-	3	contig180_16345_65727	21602	8	0.25	0.75	0.46875	0.53125	2	3.75	4	0.5
data	-	3	contig1845_3_26178	898	8	0.5	0.5	0.46875	0.53125	4	3.75	4	0
data	-	3	contig1867_12802_17241	1631	8	0.75	0.25	0.46875	0.53125	6	3.75	4	-0.5
data	-	3	contig189_56573_64327	2562	8	0.5	0.5	0.375	0.625	4	3	3	-0.333333
data	-	3	contig1875_3_9089	3678	8	0.25	0.75	0.375	0.625	2	3	3	0.333333
data	-	3	contig1907_17698_19302	514	8	0.75	0.25	0.5	0.5	6	4	4	-0.5
data	-	3	contig1933_10971_26400	808	8	0.625	0.375	0.42969	0.57031	5	3.43752	3	-0.666667
data	-	3	contig1955_3_26177	13459	8	0.375	0.625	0.42969	0.57031	3	3.43752	3	0
data	-	3	contig1954_3_26302	15731	8	0.625	0.375	0.42969	0.57031	5	3.43752	3	-0.666667
data	-	3	contig2116_3_25099	2009	8	0.125	0.875	0.42969	0.57031	1	3.43752	3	0.666667
data	-	3	contig199_1715_63775	50152	8	0.25	0.75	0.375	0.625	2	3	3	0.333333
data	-	3	contig2144_3_16602	4257	8	0.5	0.5	0.46875	0.53125	4	3.75	4	0
data	-	3	contig2148_3_24810	10930	8	0.25	0.75	0.46875	0.53125	2	3.75	4	0.5
data	-	3	contig2170_20192_24679	3455	8	0.25	0.75	0.375	0.625	2	3	3	0.333333
data	-	3	contig2192_3_24552	16364	8	0.5	0.5	0.46875	0.53125	4	3.75	4	0
data	-	3	contig2196_1109_4649	1318	8	0.5	0.5	0.46875	0.53125	4	3.75	4	0
data	-	3	contig21_6968_69855	24679	8	0.125	0.875	0.42969	0.57031	1	3.43752	3	0.666667
data	-	3	contig2296_3_23933	1503	8	0.5	0.5	0.375	0.625	4	3	3	-0.333333
data	-	3	contig2278_12851_23521	4723	8	0.5	0.5	0.46875	0.53125	4	3.75	4	0
data	-	3	contig232_25356_60438	4696	8	0.5	0.5	0.375	0.625	4	3	3	-0.333333
data	-	3	contig235_288_60766	35809	8	0.625	0.375	0.49219	0.50781	5	3.93752	4	-0.25
data	-	3	contig2396_420_6111	5039	8	0.625	0.375	0.42969	0.57031	5	3.43752	3	-0.666667
data	-	3	contig2399_2559_10568	7391	8	0.5	0.5	0.46875	0.53125	4	3.75	4	0
data	-	3	contig242_3_60234	2437	8	0.375	0.625	0.42969	0.57031	3	3.43752	3	0
data	-	3	contig2430_3_23091	10294	8	0.5	0.5	0.46875	0.53125	4	3.75	4	0
data	-	3	contig244_3_12376	4767	8	0.5	0.5	0.46875	0.53125	4	3.75	4	0
data	-	3	contig2484_3_22800	6513	8	0.5	0.5	0.375	0.625	4	3	3	-0.333333
data	-	3	contig252_126_59905	55632	8	0.625	0.375	0.49219	0.50781	5	3.93752	4	-0.25
data	-	3	contig252_126_59905	58108	8	0.25	0.75	0.375	0.625	2	3	3	0.333333
data	-	3	contig2589_3_22245	2750	8	0.5	0.5	0.375	0.625	4	3	3	-0.333333
data	-	3	contig2563_3_20612	2755	8	0.5	0.5	0.46875	0.53125	4	3.75	4	0
data	-	3	contig268_45919_48764	1682	8	0.375	0.625	0.42969	0.57031	3	3.43752	3	0
data	-	3	contig2684_126_21685	14067	8	0.5	0.5	0.375	0.625	4	3	3	-0.333333
data	-	3	contig2717_1756_8088	686	8	0.375	0.625	0.49219	0.50781	3	3.93752	4	0.25
data	-	3	contig2707_3_21543	9009	8	0.5	0.5	0.375	0.625	4	3	3	-0.333333
data	-	3	contig2829_13819_20853	474	8	0.125	0.875	0.42969	0.57031	1	3.43752	3	0.666667
data	-	3	contig272_18041_22496	2578	8	0.375	0.625	0.49219	0.50781	3	3.93752	4	0.25
data	-	3	contig2883_3_20595	7844	8	0.375	0.625	0.42969	0.57031	3	3.43752	3	0
data	-	3	contig284_3_32577	23082	8	0.625	0.375	0.42969	0.57031	5	3.43752	3	-0.666667
data	-	3	contig2905_1334_20522	912	8	0.625	0.375	0.42969	0.57031	5	3.43752	3	-0.666667
data	-	3	contig288_27818_42520	5546	8	0.25	0.75	0.46875	0.53125	2	3.75	4	0.5
data	-	3	contig290_3_18887	6704	8	0.375	0.625	0.49219	0.50781	3	3.93752	4	0.25
data	-	3	contig295_3_56335	19229	8	0.5	0.5	0.46875	0.53125	4	3.75	4	0
data	-	3	contig299_397_17470	9730	8	0.5	0.5	0.375	0.625	4	3	3	-0.333333
data	-	3	contig2999_3_20059	14230	8	0.75	0.25	0.46875	0.53125	6	3.75	4	-0.5
data	-	3	contig2_79598_104085	4947	8	0.5	0.5	0.46875	0.53125	4	3.75	4	0
data	-	3	contig3100_3_19586	5948	8	0.5	0.5	0.375	0.625	4	3	3	-0.333333
data	-	3	contig3155_3_5803	4859	8	0.375	0.625	0.42969	0.57031	3	3.43752	3	0
data	-	3	contig317_126_49525	19349	8	0.5	0.5	0.375	0.625	4	3	3	-0.333333
data	-	3	contig3180_3_4587	2370	8	0.375	0.625	0.42969	0.57031	3	3.43752	3	0
data	-	3	contig3211_3_19024	8658	8	0.5	0.5	0.5	0.5	4	4	4	0
data	-	3	contig3222_3_18970	1465	8	0.5	0.5	0.5	0.5	4	4	4	0
data	-	3	contig3244_3_14003	11376	8	0.375	0.625	0.42969	0.57031	3	3.43752	3	0
data	-	3	contig3279_6219_14158	2926	8	0.375	0.625	0.42969	0.57031	3	3.43752	3	0
data	-	3	contig3341_398_14162	7742	8	0.5	0.5	0.46875	0.53125	4	3.75	4	0
data	-	3	contig334_39054_55176	2520	8	0.375	0.625	0.49219	0.50781	3	3.93752	4	0.25
data	-	3	contig3348_3_16673	5477	8	0.5	0.5	0.46875	0.53125	4	3.75	4	0
data	-	3	contig3351_3_9392	7367	8	0.375	0.625	0.42969	0.57031	3	3.43752	3	0
data	-	3	contig3382_3_17785	17366	8	0.25	0.75	0.46875	0.53125	2	3.75	4	0.5
data	-	3	contig339_32727_54655	3481	8	0.375	0.625	0.42969	0.57031	3	3.43752	3	0
data	-	3	contig3422_3_5161	3715	8	0.625	0.375	0.49219	0.50781	5	3.93752	4	-0.25
data	-	3	contig3451_3_17919	2557	8	0.625	0.375	0.42969	0.57031	5	3.43752	3	-0.666667
data	-	3	contig3430_126_17997	8621	8	0.375	0.625	0.42969	0.57031	3	3.43752	3	0
data	-	3	contig3455_3_16889	9476	8	0.375	0.625	0.49219	0.50781	3	3.93752	4	0.25
data	-	3	contig3502_3_17759	16137	8	0.5	0.5	0.46875	0.53125	4	3.75	4	0
data	-	3	contig357_3_53535	1604	8	0.375	0.625	0.42969	0.57031	3	3.43752	3	0
data	-	3	contig3524_3_7281	5648	8	0.25	0.75	0.46875	0.53125	2	3.75	4	0.5
data	-	3	contig3603_3_17413	4683	8	0.75	0.25	0.46875	0.53125	6	3.75	4	-0.5
data	-	3	contig3595_3_17441	6112	8	0.25	0.75	0.375	0.625	2	3	3	0.333333
data	-	3	contig3677_9536_15807	2853	8	0.25	0.75	0.375	0.625	2	3	3	0.333333
data	-	3	contig3609_126_17388	16447	8	0.375	0.625	0.42969	0.57031	3	3.43752	3	0
data	-	3	contig3724_637_6733	342	8	0.625	0.375	0.42969	0.57031	5	3.43752	3	-0.666667
data	-	3	contig382_3_41687	5430	8	0.75	0.25	0.5	0.5	6	4	4	-0.5
data	-	3	contig398_49449_51411	75	8	0.5	0.5	0.375	0.625	4	3	3	-0.333333
data	-	3	contig4033_3_15945	1828	8	0.5	0.5	0.5	0.5	4	4	4	0
data	-	3	contig4220_1868_15335	1327	8	0.375	0.625	0.42969	0.57031	3	3.43752	3	0
data	-	3	contig40_3_92895	83304	8	0.25	0.75	0.5	0.5	2	4	4	0.5
data	-	3	contig4254_3_15214	4099	8	0.25	0.75	0.375	0.625	2	3	3	0.333333
data	-	3	contig4251_3_15216	8884	8	0.375	0.625	0.42969	0.57031	3	3.43752	3	0
data	-	3	contig4377_3_14811	4403	8	0.375	0.625	0.42969	0.57031	3	3.43752	3	0
data	-	3	contig42_405_42233	37035	8	0.25	0.75	0.46875	0.53125	2	3.75	4	0.5
data	-	3	contig445_9349_13395	1812	8	0.375	0.625	0.42969	0.57031	3	3.43752	3	0
data	-	3	contig4557_549_14245	5362	8	0.75	0.25	0.46875	0.53125	6	3.75	4	-0.5
data	-	3	contig4616_3_14056	11258	8	0.375	0.625	0.42969	0.57031	3	3.43752	3	0
data	-	3	contig4572_3_14202	13760	8	0.25	0.75	0.375	0.625	2	3	3	0.333333
data	-	3	contig461_42406_49007	4766	8	0.375	0.625	0.42969	0.57031	3	3.43752	3	0
data	-	3	contig465_203_38935	10304	8	0.375	0.625	0.42969	0.57031	3	3.43752	3	0
data	-	3	contig4875_3_13413	969	8	0.625	0.375	0.49219	0.50781	5	3.93752	4	-0.25
data	-	3	contig469_3_48774	45292	8	0.25	0.75	0.46875	0.53125	2	3.75	4	0.5
data	-	3	contig4901_3_13349	925	8	0.25	0.75	0.46875	0.53125	2	3.75	4	0.5
data	-	3	contig489_6707_35397	28349	8	0.5	0.5	0.375	0.625	4	3	3	-0.333333
data	-	3	contig497_45167_47828	1066	8	0.25	0.75	0.375	0.625	2	3	3	0.333333
data	-	3	contig507_126_47659	8118	8	0.75	0.25	0.46875	0.53125	6	3.75	4	-0.5
data	-	3	contig5124_3_12518	3998	8	0.625	0.375	0.42969	0.57031	5	3.43752	3	-0.666667
data	-	3	contig5106_3_12563	6921	8	0.25	0.75	0.375	0.625	2	3	3	0.333333
data	-	3	contig5180_3_12287	3121	8	0.75	0.25	0.46875	0.53125	6	3.75	4	-0.5
data	-	3	contig5548_3_11729	3785	8	0.625	0.375	0.42969	0.57031	5	3.43752	3	-0.666667
data	-	3	contig5779_3_11205	246	8	0.625	0.375	0.49219	0.50781	5	3.93752	4	-0.25
data	-	3	contig566_3_33012	4795	8	0.5	0.5	0.46875	0.53125	4	3.75	4	0
data	-	3	contig5949_3_7158	3069	8	0.25	0.75	0.375	0.625	2	3	3	0.333333
data	-	3	contig591_10974_45117	11495	8	0.625	0.375	0.42969	0.57031	5	3.43752	3	-0.666667
data	-	3	contig6074_3_10558	3851	8	0	1	0.46875	0.53125	0	3.75	4	1
data	-	3	contig6016_3_10686	8870	8	0.375	0.625	0.42969	0.57031	3	3.43752	3	0
data	-	3	contig6149_4891_10409	4547	8	0.25	0.75	0.375	0.625	2	3	3	0.333333
data	-	3	contig6129_3_10445	6866	8	0.75	0.25	0.46875	0.53125	6	3.75	4	-0.5
data	-	3	contig6250_126_10130	5366	8	0.5	0.5	0.46875	0.53125	4	3.75	4	0
data	-	3	contig61_58996_74045	5679	8	0.375	0.625	0.42969	0.57031	3	3.43752	3	0
data	-	3	contig6274_3_10201	1411	8	0.625	0.375	0.49219	0.50781	5	3.93752	4	-0.25
data	-	3	contig625_3_11487	7378	8	0.5	0.5	0.375	0.625	4	3	3	-0.333333
data	-	3	contig6320_126_6682	2484	8	0.625	0.375	0.42969	0.57031	5	3.43752	3	-0.666667
data	-	3	contig632_3513_11075	6139	8	0.25	0.75	0.375	0.625	2	3	3	0.333333
data	-	3	contig6347_3_9727	1621	8	0.25	0.75	0.375	0.625	2	3	3	0.333333
data	-	3	contig63_15148_83819	35791	8	0.75	0.25	0.5	0.5	6	4	4	-0.5
data	-	3	contig64_3_83977	12988	8	0.125	0.875	0.42969	0.57031	1	3.43752	3	0.666667
data	-	3	contig640_3_43893	28817	8	0.5	0.5	0.375	0.625	4	3	3	-0.333333
data	-	3	contig693_6904_11033	266	8	0.25	0.75	0.375	0.625	2	3	3	0.333333
data	-	3	contig6566_3_9644	8179	8	0.625	0.375	0.49219	0.50781	5	3.93752	4	-0.25
data	-	3	contig6984_3_8895	2503	8	0.625	0.375	0.49219	0.50781	5	3.93752	4	-0.25
data	-	3	contig696_3_42453	24116	8	0.25	0.75	0.5	0.5	2	4	4	0.5
data	-	3	contig710_3_39157	8374	8	0.375	0.625	0.42969	0.57031	3	3.43752	3	0
data	-	3	contig711_3_41801	35108	8	0.125	0.875	0.42969	0.57031	1	3.43752	3	0.666667
data	-	3	contig733_3_41239	13247	8	0.5	0.5	0.375	0.625	4	3	3	-0.333333
data	-	3	contig718_3_41617	36919	8	0.625	0.375	0.42969	0.57031	5	3.43752	3	-0.666667
data	-	3	contig747_15208_35624	9753	8	0.5	0.5	0.46875	0.53125	4	3.75	4	0
data	-	3	contig74_22301_80008	17156	8	0.625	0.375	0.49219	0.50781	5	3.93752	4	-0.25
data	-	3	contig7701_3_7698	345	8	0.25	0.75	0.375	0.625	2	3	3	0.333333
data	-	3	contig7568_3_7784	7356	8	0.5	0.5	0.375	0.625	4	3	3	-0.333333
data	-	3	contig7_78103_120657	3767	8	0.5	0.5	0.5	0.5	4	4	4	0
data	-	3	contig773_485_40270	3906	8	0.25	0.75	0.375	0.625	2	3	3	0.333333
data	-	3	contig7_78103_120657	25074	8	0.25	0.75	0.46875	0.53125	2	3.75	4	0.5
data	-	3	contig803_26109_39676	4873	8	0.5	0.5	0.375	0.625	4	3	3	-0.333333
data	-	3	contig8221_3_6892	6258	8	0.75	0.25	0.5	0.5	6	4	4	-0.5
data	-	3	contig8467_4847_6548	1076	8	0.25	0.75	0.375	0.625	2	3	3	0.333333
data	-	3	contig8432_3_6606	6011	8	0.5	0.5	0.375	0.625	4	3	3	-0.333333
data	-	3	contig8493_3_6386	476	8	0.375	0.625	0.49219	0.50781	3	3.93752	4	0.25
data	-	3	contig8472_3_6417	3677	8	0.25	0.75	0.46875	0.53125	2	3.75	4	0.5
data	-	3	contig8591_3_6373	5827	8	0.25	0.75	0.375	0.625	2	3	3	0.333333
data	-	3	contig86_3_76876	23679	8	0.875	0.125	0.49219	0.50781	7	3.93752	4	-0.75
data	-	3	contig872_3_14651	9198	8	0.375	0.625	0.42969	0.57031	3	3.43752	3	0
data	-	3	contig88_43304_76495	10959	8	0.375	0.625	0.42969	0.57031	3	3.43752	3	0
data	-	3	contig88_43304_76495	20174	8	0.25	0.75	0.375	0.625	2	3	3	0.333333
data	-	3	contig9136_3_5647	2648	8	0.75	0.25	0.46875	0.53125	6	3.75	4	-0.5
data	-	3	contig9136_3_5647	3405	8	0.5	0.5	0.375	0.625	4	3	3	-0.333333
data	-	3	contig9183_3_5593	600	8	0.375	0.625	0.49219	0.50781	3	3.93752	4	0.25
data	-	3	contig931_3_36604	31721	8	0.875	0.125	0.49219	0.50781	7	3.93752	4	-0.75
data	-	3	contig940_3_37539	1035	8	0.75	0.25	0.5	0.5	6	4	4	-0.5
data	-	3	contig942_126_37368	23584	8	0.25	0.75	0.46875	0.53125	2	3.75	4	0.5
data	-	3	contig9693_3109_5017	1201	8	0	1	0.375	0.625	0	3	3	1
data	-	3	contig944_3_37471	36789	8	0.5	0.5	0.46875	0.53125	4	3.75	4	0
data	-	3	contig970_3372_36998	1774	8	0.5	0.5	0.375	0.625	4	3	3	-0.333333
data	-	3	contig96_3_75310	46673	8	0.5	0.5	0.375	0.625	4	3	3	-0.333333
data	-	3	contig9771_126_4919	4096	8	0.5	0.5	0.46875	0.53125	4	3.75	4	0
data	-	3	contig978_126_36959	7258	8	0.25	0.75	0.375	0.625	2	3	3	0.333333
data	-	4	contig1024_3_3693	1588	8	0.375	0.625	0.49219	0.50781	3	3.93752	4	0.25
data	-	4	contig10377_3_2635	733	8	0.375	0.625	0.42969	0.57031	3	3.43752	3	0
data	-	4	contig104_8648_27644	17681	8	0.5	0.5	0.46875	0.53125	4	3.75	4	0
data	-	4	contig10563_3_3753	2889	8	0.375	0.625	0.42969	0.57031	3	3.43752	3	0
data	-	4	contig1062_3_35648	18469	8	0.25	0.75	0.46875	0.53125	2	3.75	4	0.5
data	-	4	contig10663_3_4011	416	8	0.125	0.875	0.49219	0.50781	1	3.93752	4	0.75
data	-	4	contig1085_3_35305	18692	8	0.5	0.5	0.46875	0.53125	4	3.75	4	0
data	-	4	contig10925_3_3758	2326	8	0.25	0.75	0.375	0.625	2	3	3	0.333333
data	-	4	contig1087_3_35005	13076	8	0.5	0.5	0.375	0.625	4	3	3	-0.333333
data	-	4	contig1143_23771_33363	8691	8	0.5	0.5	0.375	0.625	4	3	3	-0.333333
data	-	4	contig1104_10760_31111	13762	8	0.5	0.5	0.375	0.625	4	3	3	-0.333333
data	-	4	contig12007_3_2890	2434	8	0.5	0.5	0.46875	0.53125	4	3.75	4	0
data	-	4	contig120_3_32567	9411	8	0.625	0.375	0.42969	0.57031	5	3.43752	3	-0.666667
data	-	4	contig1233_1012_15029	179	8	0.5	0.5	0.375	0.625	4	3	3	-0.333333
data	-	4	contig126_3830_23821	15389	8	0.625	0.375	0.49219	0.50781	5	3.93752	4	-0.25
data	-	4	contig12792_3_2365	1902	8	0.25	0.75	0.375	0.625	2	3	3	0.333333
data	-	4	contig1283_9298_32579	12907	8	0.375	0.625	0.49219	0.50781	3	3.93752	4	0.25
data	-	4	contig128_61752_69743	2884	8	0.25	0.75	0.375	0.625	2	3	3	0.333333
data	-	4	contig130_11620_21788	4911	8	0.5	0.5	0.375	0.625	4	3	3	-0.333333
data	-	4	contig1343_24910_29465	2024	8	0.375	0.625	0.42969	0.57031	3	3.43752	3	0
data	-	4	contig1342_273_20472	2264	8	0.875	0.125	0.49219	0.50781	7	3.93752	4	-0.75
data	-	4	contig1347_3_31823	9389	8	0.25	0.75	0.375	0.625	2	3	3	0.333333
data	-	4	contig1374_3_31570	13526	8	0.375	0.625	0.42969	0.57031	3	3.43752	3	0
data	-	4	contig1403_3_31244	23439	8	0.25	0.75	0.5	0.5	2	4	4	0.5
data	-	4	contig1381_3_31283	24330	8	0.625	0.375	0.42969	0.57031	5	3.43752	3	-0.666667
data	-	4	contig1412_3_31013	2272	8	0.25	0.75	0.375	0.625	2	3	3	0.333333
data	-	4	contig1431_3_30928	25221	8	0.375	0.625	0.42969	0.57031	3	3.43752	3	0
data	-	4	contig1450_25176_30707	2471	8	0.625	0.375	0.42969	0.57031	5	3.43752	3	-0.666667
data	-	4	contig1453_3_29665	15642	8	0.625	0.375	0.49219	0.50781	5	3.93752	4	-0.25
data	-	4	contig1471_3_30435	21747	8	0.75	0.25	0.46875	0.53125	6	3.75	4	-0.5
data	-	4	contig1461_3_30594	28620	8	0.25	0.75	0.375	0.625	2	3	3	0.333333
data	-	4	contig1473_17583_22795	475	8	0.375	0.625	0.49219	0.50781	3	3.93752	4	0.25
data	-	4	contig1485_15541_30313	6038	8	0.375	0.625	0.42969	0.57031	3	3.43752	3	0
data	-	4	contig151_3_64799	29932	8	0.125	0.875	0.49219	0.50781	1	3.93752	4	0.75
data	-	4	contig14_3_87131	77549	8	0.625	0.375	0.49219	0.50781	5	3.93752	4	-0.25
data	-	4	contig1525_3_29818	1126	8	0.625	0.375	0.42969	0.57031	5	3.43752	3	-0.666667
data	-	4	contig1539_3_10877	3392	8	0.125	0.875	0.42969	0.57031	1	3.43752	3	0.666667
data	-	4	contig156_33285_62817	1390	8	0.25	0.75	0.375	0.625	2	3	3	0.333333
data	-	4	contig157_3_67270	60070	8	0.5	0.5	0.375	0.625	4	3	3	-0.333333
data	-	4	contig1608_3_29039	11992	8	0.25	0.75	0.375	0.625	2	3	3	0.333333
data	-	4	contig15_18313_58662	17048	8	0.5	0.5	0.5	0.5	4	4	4	0
data	-	4	contig1608_3_29039	27203	8	0.5	0.5	0.375	0.625	4	3	3	-0.333333
data	-	4	contig1658_3_16446	5716	8	0.125	0.875	0.42969	0.57031	1	3.43752	3	0.666667
data	-	4	contig1685_3_28434	11326	8	0.5	0.5	0.375	0.625	4	3	3	-0.333333
data	-	4	contig1695_23055_28326	3433	8	0.375	0.625	0.42969	0.57031	3	3.43752	3	0
data	-	4	contig16_56936_84205	6778	8	0.5	0.5	0.5	0.5	4	4	4	0
data	-	4	contig1730_22076_25280	1188	8	0.5	0.5	0.375	0.625	4	3	3	-0.333333
data	-	4	contig1720_10195_22704	3351	8	0.5	0.5	0.46875	0.53125	4	3.75	4	0
data	-	4	contig1733_14944_18028	195	8	0.25	0.75	0.375	0.625	2	3	3	0.333333
data	-	4	contig1739_2238_13639	5638	8	0.625	0.375	0.49219	0.50781	5	3.93752	4	-0.25
data	-	4	contig1759_10166_27777	16800	8	0.375	0.625	0.49219	0.50781	3	3.93752	4	0.25
data	-	4	contig1750_366_27872	23510	8	0.375	0.625	0.49219	0.50781	3	3.93752	4	0.25
data	-	4	contig1771_3_27685	12271	8	0.875	0.125	0.49219	0.50781	7	3.93752	4	-0.75
data	-	4	contig1767_3_27696	26982	8	0.5	0.5	0.375	0.625	4	3	3	-0.333333
data	-	4	contig182_3_32296	9027	8	0.375	0.625	0.49219	0.50781	3	3.93752	4	0.25
data	-	4	contig1835_3_27183	9612	8	0.25	0.75	0.375	0.625	2	3	3	0.333333
data	-	4	contig1882_3_26811	14264	8	0.25	0.75	0.375	0.625	2	3	3	0.333333
data	-	4	contig185_3_65520	32770	8	0.5	0.5	0.375	0.625	4	3	3	-0.333333
data	-	4	contig1939_9928_26223	3387	8	0.5	0.5	0.46875	0.53125	4	3.75	4	0
data	-	4	contig1901_4074_26632	7884	8	0.125	0.875	0.42969	0.57031	1	3.43752	3	0.666667
data	-	4	contig1977_3_26124	16602	8	0.625	0.375	0.42969	0.57031	5	3.43752	3	-0.666667
data	-	4	contig1954_3_26302	24006	8	0.375	0.625	0.42969	0.57031	3	3.43752	3	0
data	-	4	contig1980_3_26042	8464	8	0.5	0.5	0.46875	0.53125	4	3.75	4	0
data	-	4	contig1986_3_26054	10091	8	0.75	0.25	0.5	0.5	6	4	4	-0.5
data	-	4	contig1986_3_26054	23283	8	0.625	0.375	0.49219	0.50781	5	3.93752	4	-0.25
data	-	4	contig1991_3_26006	25045	8	0.375	0.625	0.49219	0.50781	3	3.93752	4	0.25
data	-	4	contig204_3_63205	27971	8	0.625	0.375	0.42969	0.57031	5	3.43752	3	-0.666667
data	-	4	contig209_55831_61754	1305	8	0.625	0.375	0.42969	0.57031	5	3.43752	3	-0.666667
data	-	4	contig2100_12032_25247	7064	8	0.75	0.25	0.46875	0.53125	6	3.75	4	-0.5
data	-	4	contig2145_15646_19049	1221	8	0.625	0.375	0.49219	0.50781	5	3.93752	4	-0.25
data	-	4	contig2159_910_24629	18461	8	0.625	0.375	0.49219	0.50781	5	3.93752	4	-0.25
data	-	4	contig2235_15256_24324	1462	8	0.375	0.625	0.42969	0.57031	3	3.43752	3	0
data	-	4	contig2200_3_24509	2470	8	0.625	0.375	0.42969	0.57031	5	3.43752	3	-0.666667
data	-	4	contig2235_3_6444	5084	8	0.125	0.875	0.42969	0.57031	1	3.43752	3	0.666667
data	-	4	contig2255_3_23135	9813	8	0.75	0.25	0.5	0.5	6	4	4	-0.5
data	-	4	contig2278_595_8908	801	8	0.5	0.5	0.46875	0.53125	4	3.75	4	0
data	-	4	contig2277_3_24040	18247	8	0.125	0.875	0.42969	0.57031	1	3.43752	3	0.666667
data	-	4	contig2300_3_23915	5961	8	0.25	0.75	0.375	0.625	2	3	3	0.333333
data	-	4	contig2290_3110_14595	10932	8	0.625	0.375	0.42969	0.57031	5	3.43752	3	-0.666667
data	-	4	contig2385_3_23353	7517	8	0.75	0.25	0.5	0.5	6	4	4	-0.5
data	-	4	contig2353_4447_23583	18105	8	0.375	0.625	0.42969	0.57031	3	3.43752	3	0
data	-	4	contig240_19702_45739	5874	8	0.625	0.375	0.49219	0.50781	5	3.93752	4	-0.25
data	-	4	contig240_19702_45739	13410	8	0.375	0.625	0.42969	0.57031	3	3.43752	3	0
data	-	4	contig24_126_28919	15376	8	0.625	0.375	0.42969	0.57031	5	3.43752	3	-0.666667
data	-	4	contig2447_428_21166	17860	8	0	1	0.46875	0.53125	0	3.75	4	1
data	-	4	contig258_3_59389	34124	8	0.5	0.5	0.46875	0.53125	4	3.75	4	0
data	-	4	contig258_3_59389	54688	8	0.375	0.625	0.49219	0.50781	3	3.93752	4	0.25
data	-	4	contig25_15658_27203	1553	8	0.375	0.625	0.49219	0.50781	3	3.93752	4	0.25
data	-	4	contig262_7910_59092	33729	8	0.25	0.75	0.5	0.5	2	4	4	0.5
data	-	4	contig262_7910_59092	43609	8	0.625	0.375	0.42969	0.57031	5	3.43752	3	-0.666667
data	-	4	contig2654_3_21887	4998	8	0.375	0.625	0.42969	0.57031	3	3.43752	3	0
data	-	4	contig2704_135_21426	20218	8	0.375	0.625	0.42969	0.57031	3	3.43752	3	0
data	-	4	contig2762_11960_21238	2637	8	0.375	0.625	0.49219	0.50781	3	3.93752	4	0.25
data	-	4	contig2727_11569_17746	3035	8	0.25	0.75	0.375	0.625	2	3	3	0.333333
data	-	4	contig2933_14701_20388	2791	8	0.375	0.625	0.42969	0.57031	3	3.43752	3	0
data	-	4	contig283_2293_35124	18495	8	0.375	0.625	0.42969	0.57031	3	3.43752	3	0
data	-	4	contig2968_3_20199	5282	8	0.625	0.375	0.49219	0.50781	5	3.93752	4	-0.25
data	-	4	contig2933_3_14379	10660	8	0.375	0.625	0.42969	0.57031	3	3.43752	3	0
data	-	4	contig307_18425_55986	13034	8	0.375	0.625	0.42969	0.57031	3	3.43752	3	0
data	-	4	contig3081_3_19668	14609	8	0.25	0.75	0.375	0.625	2	3	3	0.333333
data	-	4	contig3168_16592_19207	778	8	0.75	0.25	0.5	0.5	6	4	4	-0.5
data	-	4	contig3142_3_19349	12752	8	0.5	0.5	0.375	0.625	4	3	3	-0.333333
data	-	4	contig3449_309_17920	933	8	0.375	0.625	0.42969	0.57031	3	3.43752	3	0
data	-	4	contig3445_3_17933	16435	8	0.25	0.75	0.375	0.625	2	3	3	0.333333
data	-	4	contig3543_2253_17614	6797	8	0.375	0.625	0.49219	0.50781	3	3.93752	4	0.25
data	-	4	contig3514_3_17709	7791	8	0.375	0.625	0.42969	0.57031	3	3.43752	3	0
data	-	4	contig356_3_53615	6319	8	0.375	0.625	0.49219	0.50781	3	3.93752	4	0.25
data	-	4	contig3596_3_17317	17084	8	0.25	0.75	0.375	0.625	2	3	3	0.333333
data	-	4	contig3638_9372_12171	997	8	0.375	0.625	0.42969	0.57031	3	3.43752	3	0
data	-	4	contig3636_3_17308	16790	8	0.75	0.25	0.46875	0.53125	6	3.75	4	-0.5
data	-	4	contig372_7979_30184	1401	8	0.375	0.625	0.42969	0.57031	3	3.43752	3	0
data	-	4	contig3764_3_4023	2654	8	0.625	0.375	0.49219	0.50781	5	3.93752	4	-0.25
data	-	4	contig38_3_93800	3317	8	0.5	0.5	0.5	0.5	4	4	4	0
data	-	4	contig4136_3_9630	8908	8	0.5	0.5	0.375	0.625	4	3	3	-0.333333
data	-	4	contig4153_255_5337	1779	8	0.875	0.125	0.49219	0.50781	7	3.93752	4	-0.75
data	-	4	contig417_3_50652	42006	8	0.25	0.75	0.5	0.5	2	4	4	0.5
data	-	4	contig417_3_50652	49928	8	0.375	0.625	0.42969	0.57031	3	3.43752	3	0
data	-	4	contig4278_3441_5482	264	8	1	0	0.5	0.5	8	4	4	-1
data	-	4	contig419_3_50512	13669	8	0.375	0.625	0.42969	0.57031	3	3.43752	3	0
data	-	4	contig42_405_42233	5784	8	0.25	0.75	0.46875	0.53125	2	3.75	4	0.5
data	-	4	contig42_405_42233	19185	8	0.5	0.5	0.46875	0.53125	4	3.75	4	0
data	-	4	contig450_9706_26147	5479	8	0.25	0.75	0.375	0.625	2	3	3	0.333333
data	-	4	contig43_3_48132	11898	8	0.375	0.625	0.42969	0.57031	3	3.43752	3	0
data	-	4	contig4554_212_14257	616	8	0.5	0.5	0.46875	0.53125	4	3.75	4	0
data	-	4	contig4560_3_14239	2896	8	0.625	0.375	0.49219	0.50781	5	3.93752	4	-0.25
data	-	4	contig456_3_49185	265	8	0.25	0.75	0.5	0.5	2	4	4	0.5
data	-	4	contig473_3_48645	30030	8	0.25	0.75	0.375	0.625	2	3	3	0.333333
data	-	4	contig484_3_48252	1192	8	0.625	0.375	0.42969	0.57031	5	3.43752	3	-0.666667
data	-	4	contig487_3_3743	1383	8	0.5	0.5	0.46875	0.53125	4	3.75	4	0
data	-	4	contig4919_3_13184	1687	8	0.25	0.75	0.375	0.625	2	3	3	0.333333
data	-	4	contig4880_3_13408	10520	8	0.375	0.625	0.49219	0.50781	3	3.93752	4	0.25
data	-	4	contig495_3_16839	16324	8	0.75	0.25	0.46875	0.53125	6	3.75	4	-0.5
data	-	4	contig4_2768_45449	26202	8	0.75	0.25	0.46875	0.53125	6	3.75	4	-0.5
data	-	4	contig5063_2214_4104	1052	8	0.125	0.875	0.42969	0.57031	1	3.43752	3	0.666667
data	-	4	contig5261_868_12401	9518	8	0.5	0.5	0.375	0.625	4	3	3	-0.333333
data	-	4	contig52_74707_80429	2861	8	0.625	0.375	0.42969	0.57031	5	3.43752	3	-0.666667
data	-	4	contig5296_3_6279	3206	8	0.625	0.375	0.42969	0.57031	5	3.43752	3	-0.666667
data	-	4	contig5342_3_12211	3795	8	0.375	0.625	0.42969	0.57031	3	3.43752	3	0
data	-	4	contig5358_2153_12176	7716	8	0.5	0.5	0.375	0.625	4	3	3	-0.333333
data	-	4	contig5388_3_1940	199	8	1	0	0.5	0.5	8	4	4	-1
data	-	4	contig537_902_4158	1875	8	0.375	0.625	0.42969	0.57031	3	3.43752	3	0
data	-	4	contig5463_3_11932	218	8	0.75	0.25	0.46875	0.53125	6	3.75	4	-0.5
data	-	4	contig5502_3_11834	4060	8	0.375	0.625	0.49219	0.50781	3	3.93752	4	0.25
data	-	4	contig556_22147_38332	7888	8	0.625	0.375	0.49219	0.50781	5	3.93752	4	-0.25
data	-	4	contig551_13392_46265	23205	8	0.5	0.5	0.375	0.625	4	3	3	-0.333333
data	-	4	contig559_126_21643	5194	8	0.25	0.75	0.375	0.625	2	3	3	0.333333
data	-	4	contig55_3_87163	22548	8	0.5	0.5	0.375	0.625	4	3	3	-0.333333
data	-	4	contig55_3_87163	55515	8	0.375	0.625	0.42969	0.57031	3	3.43752	3	0
data	-	4	contig5603_10436_11587	303	8	0.625	0.375	0.42969	0.57031	5	3.43752	3	-0.666667
data	-	4	contig5761_3_11239	2534	8	0.625	0.375	0.49219	0.50781	5	3.93752	4	-0.25
data	-	4	contig5949_3_7158	4568	8	0.375	0.625	0.49219	0.50781	3	3.93752	4	0.25
data	-	4	contig583_34257_45480	6109	8	0.25	0.75	0.375	0.625	2	3	3	0.333333
data	-	4	contig5969_7473_10781	446	8	0.5	0.5	0.375	0.625	4	3	3	-0.333333
data	-	4	contig5961_3_10800	808	8	0.25	0.75	0.375	0.625	2	3	3	0.333333
data	-	4	contig597_34425_38659	926	8	0.25	0.75	0.375	0.625	2	3	3	0.333333
data	-	4	contig597_11992_15211	2666	8	0.25	0.75	0.46875	0.53125	2	3.75	4	0.5
data	-	4	contig599_21243_28726	3089	8	0.5	0.5	0.46875	0.53125	4	3.75	4	0
data	-	4	contig6016_3_10686	7670	8	0.5	0.5	0.375	0.625	4	3	3	-0.333333
data	-	4	contig630_126_15117	794	8	0.5	0.5	0.46875	0.53125	4	3.75	4	0
data	-	4	contig626_20750_44118	8871	8	0.5	0.5	0.46875	0.53125	4	3.75	4	0
data	-	4	contig6331_126_2955	119	8	0.75	0.25	0.46875	0.53125	6	3.75	4	-0.5
data	-	4	contig6469_3_3231	1953	8	0.625	0.375	0.49219	0.50781	5	3.93752	4	-0.25
data	-	4	contig6675_3_9432	4755	8	0.5	0.5	0.46875	0.53125	4	3.75	4	0
data	-	4	contig6678_3_9040	5237	8	0.5	0.5	0.375	0.625	4	3	3	-0.333333
data	-	4	contig6741_3_9313	2424	8	0.625	0.375	0.49219	0.50781	5	3.93752	4	-0.25
data	-	4	contig6765_3_4984	4696	8	0.375	0.625	0.49219	0.50781	3	3.93752	4	0.25
data	-	4	contig7002_1852_7617	2886	8	0.375	0.625	0.49219	0.50781	3	3.93752	4	0.25
data	-	4	contig69_22549_82966	29568	8	0.75	0.25	0.5	0.5	6	4	4	-0.5
data	-	4	contig7331_3_8288	2788	8	0.625	0.375	0.49219	0.50781	5	3.93752	4	-0.25
data	-	4	contig735_3_31665	13134	8	0.5	0.5	0.375	0.625	4	3	3	-0.333333
data	-	4	contig7708_3_7688	657	8	0.625	0.375	0.49219	0.50781	5	3.93752	4	-0.25
data	-	4	contig7692_3_7730	4605	8	0.625	0.375	0.49219	0.50781	5	3.93752	4	-0.25
data	-	4	contig7958_449_7289	2796	8	0.5	0.5	0.46875	0.53125	4	3.75	4	0
data	-	4	contig7787_3_7569	3510	8	0.5	0.5	0.375	0.625	4	3	3	-0.333333
data	-	4	contig7961_4_7286	7023	8	0.5	0.5	0.375	0.625	4	3	3	-0.333333
data	-	4	contig7_78103_120657	41817	8	0.5	0.5	0.375	0.625	4	3	3	-0.333333
data	-	4	contig8054_3_7146	3543	8	0.75	0.25	0.5	0.5	6	4	4	-0.5
data	-	4	contig824_3_39430	14145	8	0.25	0.75	0.375	0.625	2	3	3	0.333333
data	-	4	contig8423_3_6617	2098	8	0.5	0.5	0.375	0.625	4	3	3	-0.333333
data	-	4	contig845_3_39153	32694	8	0.5	0.5	0.375	0.625	4	3	3	-0.333333
data	-	4	contig855_400_38943	20284	8	0.5	0.5	0.5	0.5	4	4	4	0
data	-	4	contig84_3_77146	62078	8	0.375	0.625	0.49219	0.50781	3	3.93752	4	0.25
data	-	4	contig8637_3_6306	1523	8	0.5	0.5	0.46875	0.53125	4	3.75	4	0
data	-	4	contig862_3_10586	10005	8	0.375	0.625	0.42969	0.57031	3	3.43752	3	0
data	-	4	contig8649_3212_6144	126	8	0.625	0.375	0.42969	0.57031	5	3.43752	3	-0.666667
data	-	4	contig8639_3_5446	2162	8	0.25	0.75	0.375	0.625	2	3	3	0.333333
data	-	4	contig8792_465_5578	670	8	0.375	0.625	0.49219	0.50781	3	3.93752	4	0.25
data	-	4	contig890_20140_27678	3138	8	0.5	0.5	0.375	0.625	4	3	3	-0.333333
data	-	4	contig899_7906_19767	1187	8	0.5	0.5	0.46875	0.53125	4	3.75	4	0
data	-	4	contig914_3_6818	1803	8	0.625	0.375	0.49219	0.50781	5	3.93752	4	-0.25
data	-	4	contig9239_3_3152	410	8	0.5	0.5	0.375	0.625	4	3	3	-0.333333
data	-	4	contig928_469_37714	6313	8	0.25	0.75	0.375	0.625	2	3	3	0.333333
data	-	4	contig939_92_14601	1203	8	0.375	0.625	0.42969	0.57031	3	3.43752	3	0
data	-	4	contig940_3_37539	7529	8	0.625	0.375	0.42969	0.57031	5	3.43752	3	-0.666667
data	-	4	contig964_3_6471	3152	8	0.5	0.5	0.46875	0.53125	4	3.75	4	0
data	-	4	contig94_3_75535	60031	8	0.625	0.375	0.49219	0.50781	5	3.93752	4	-0.25
data	-	4	contig9686_3_5023	3718	8	0.5	0.5	0.46875	0.53125	4	3.75	4	0
data	-	4	contig9889_3_4806	4322	8	0.375	0.625	0.42969	0.57031	3	3.43752	3	0
data	-	4	contig9937_2584_4618	1583	8	0.5	0.5	0.375	0.625	4	3	3	-0.333333
data	-	4	contig9_39159_71902	2927	8	0.5	0.5	0.46875	0.53125	4	3.75	4	0
data	-	5	contig10267_3_4414	746	8	0.25	0.75	0.5	0.5	2	4	4	0.5
data	-	5	contig10488_1971_4065	218	8	0.25	0.75	0.375	0.625	2	3	3	0.333333
data	-	5	contig10445_3_2615	1249	8	0	1	0.375	0.625	0	3	3	1
data	-	5	contig1084_3_35429	25669	8	0.25	0.75	0.375	0.625	2	3	3	0.333333
data	-	5	contig1055_3_35625	28732	8	0.375	0.625	0.42969	0.57031	3	3.43752	3	0
data	-	5	contig1092_3_35347	14727	8	0.5	0.5	0.375	0.625	4	3	3	-0.333333
data	-	5	contig1087_3_35005	33895	8	0.5	0.5	0.5	0.5	4	4	4	0
data	-	5	contig1119_8910_34982	2369	8	0.125	0.875	0.49219	0.50781	1	3.93752	4	0.75
data	-	5	contig10_3_99742	20259	8	0.5	0.5	0.375	0.625	4	3	3	-0.333333
data	-	5	contig11315_3_2032	583	8	0.375	0.625	0.42969	0.57031	3	3.43752	3	0
data	-	5	contig1120_25413_34974	6201	8	0.5	0.5	0.375	0.625	4	3	3	-0.333333
data	-	5	contig11437_3_3334	616	8	0.375	0.625	0.42969	0.57031	3	3.43752	3	0
data	-	5	contig115_3_54446	37443	8	0.5	0.5	0.375	0.625	4	3	3	-0.333333
data	-	5	contig1170_3_34271	29372	8	0.5	0.5	0.46875	0.53125	4	3.75	4	0
data	-	5	contig118_3_48625	42596	8	0.5	0.5	0.46875	0.53125	4	3.75	4	0
data	-	5	contig1240_162_8304	890	8	0.875	0.125	0.49219	0.50781	7	3.93752	4	-0.75
data	-	5	contig1237_5686_23925	4594	8	0.125	0.875	0.42969	0.57031	1	3.43752	3	0.666667
data	-	5	contig12544_3_2527	835	8	0.625	0.375	0.49219	0.50781	5	3.93752	4	-0.25
data	-	5	contig1279_3_32634	11044	8	0.5	0.5	0.46875	0.53125	4	3.75	4	0
data	-	5	contig1283_9298_32579	203	8	0.5	0.5	0.375	0.625	4	3	3	-0.333333
data	-	5	contig1312_3_32261	16427	8	0.5	0.5	0.375	0.625	4	3	3	-0.333333
data	-	5	contig1346_3_5287	3101	8	0.25	0.75	0.375	0.625	2	3	3	0.333333
data	-	5	contig137_4710_68806	60832	8	0.5	0.5	0.375	0.625	4	3	3	-0.333333
data	-	5	contig1408_3_7206	4186	8	0.25	0.75	0.375	0.625	2	3	3	0.333333
data	-	5	contig1392_3_31405	11452	8	0.625	0.375	0.42969	0.57031	5	3.43752	3	-0.666667
data	-	5	contig1418_12552_31091	14097	8	0.5	0.5	0.46875	0.53125	4	3.75	4	0
data	-	5	contig1419_3_31090	14953	8	0.5	0.5	0.46875	0.53125	4	3.75	4	0
data	-	5	contig1432_3_30788	10740	8	0.625	0.375	0.49219	0.50781	5	3.93752	4	-0.25
data	-	5	contig1501_2421_30128	19562	8	0.375	0.625	0.49219	0.50781	3	3.93752	4	0.25
data	-	5	contig1529_3_29625	521	8	0.375	0.625	0.49219	0.50781	3	3.93752	4	0.25
data	-	5	contig1512_3_10769	7389	8	0.5	0.5	0.5	0.5	4	4	4	0
data	-	5	contig1559_20743_29440	6103	8	0.5	0.5	0.375	0.625	4	3	3	-0.333333
data	-	5	contig159_3_67247	8164	8	0.625	0.375	0.49219	0.50781	5	3.93752	4	-0.25
data	-	5	contig1629_9638_28466	4198	8	0.5	0.5	0.5	0.5	4	4	4	0
data	-	5	contig1638_3234_9282	5578	8	0.375	0.625	0.42969	0.57031	3	3.43752	3	0
data	-	5	contig1651_1239_28099	17851	8	0.375	0.625	0.42969	0.57031	3	3.43752	3	0
data	-	5	contig1645_7992_28283	19947	8	0.5	0.5	0.5	0.5	4	4	4	0
data	-	5	contig1709_2113_28107	16414	8	0.375	0.625	0.49219	0.50781	3	3.93752	4	0.25
data	-	5	contig1699_3_28317	21562	8	0.625	0.375	0.49219	0.50781	5	3.93752	4	-0.25
data	-	5	contig1733_26341_27879	1406	8	0.625	0.375	0.49219	0.50781	5	3.93752	4	-0.25
data	-	5	contig1712_3_8734	8472	8	0.625	0.375	0.49219	0.50781	5	3.93752	4	-0.25
data	-	5	contig1754_7239_9157	1144	8	0.625	0.375	0.42969	0.57031	5	3.43752	3	-0.666667
data	-	5	contig1790_3_27489	6287	8	0.625	0.375	0.49219	0.50781	5	3.93752	4	-0.25
data	-	5	contig185_3_65520	19628	8	0.25	0.75	0.375	0.625	2	3	3	0.333333
data	-	5	contig1823_3_22251	21343	8	0.5	0.5	0.5	0.5	4	4	4	0
data	-	5	contig1867_5973_7594	257	8	0.375	0.625	0.42969	0.57031	3	3.43752	3	0
data	-	5	contig1894_3_3454	2114	8	0.25	0.75	0.375	0.625	2	3	3	0.333333
data	-	5	contig1956_11737_26288	12874	8	0.5	0.5	0.46875	0.53125	4	3.75	4	0
data	-	5	contig1983_3_25596	15157	8	0.125	0.875	0.42969	0.57031	1	3.43752	3	0.666667
data	-	5	contig1998_126_25965	742	8	0.625	0.375	0.49219	0.50781	5	3.93752	4	-0.25
data	-	5	contig2118_3_25080	11111	8	0.25	0.75	0.5	0.5	2	4	4	0.5
data	-	5	contig2203_3_24489	5131	8	0.375	0.625	0.42969	0.57031	3	3.43752	3	0
data	-	5	contig2153_637_9087	6882	8	0.875	0.125	0.49219	0.50781	7	3.93752	4	-0.75
data	-	5	contig2240_3_24153	23189	8	0.375	0.625	0.42969	0.57031	3	3.43752	3	0
data	-	5	contig223_3_61739	42758	8	0.5	0.5	0.375	0.625	4	3	3	-0.333333
data	-	5	contig2263_18567_24004	428	8	0.5	0.5	0.46875	0.53125	4	3.75	4	0
data	-	5	contig2266_22730_24100	836	8	0.25	0.75	0.46875	0.53125	2	3.75	4	0.5
data	-	5	contig2287_3_23975	12077	8	0.625	0.375	0.49219	0.50781	5	3.93752	4	-0.25
data	-	5	contig226_700_61558	44703	8	0.5	0.5	0.46875	0.53125	4	3.75	4	0
data	-	5	contig2327_15299_23721	3668	8	0.75	0.25	0.5	0.5	6	4	4	-0.5
data	-	5	contig22_3_16347	15664	8	0.5	0.5	0.375	0.625	4	3	3	-0.333333
data	-	5	contig2370_1838_13204	1963	8	0.25	0.75	0.5	0.5	2	4	4	0.5
data	-	5	contig23_4841_100345	29840	8	0.5	0.5	0.5	0.5	4	4	4	0
data	-	5	contig23_4841_100345	69395	8	0.625	0.375	0.49219	0.50781	5	3.93752	4	-0.25
data	-	5	contig2402_12836_19329	3395	8	0.375	0.625	0.49219	0.50781	3	3.93752	4	0.25
data	-	5	contig2471_3_22894	11279	8	0.75	0.25	0.46875	0.53125	6	3.75	4	-0.5
data	-	5	contig2531_1595_22576	7522	8	0.625	0.375	0.49219	0.50781	5	3.93752	4	-0.25
data	-	5	contig2535_3_22538	20751	8	0.25	0.75	0.46875	0.53125	2	3.75	4	0.5
data	-	5	contig257_19131_59131	3721	8	0.25	0.75	0.375	0.625	2	3	3	0.333333
data	-	5	contig2579_7044_21613	5109	8	0.375	0.625	0.49219	0.50781	3	3.93752	4	0.25
data	-	5	contig2614_3379_22132	14614	8	0.25	0.75	0.375	0.625	2	3	3	0.333333
data	-	5	contig262_7910_59092	29592	8	0.625	0.375	0.49219	0.50781	5	3.93752	4	-0.25
data	-	5	contig2706_9544_20391	350	8	0.5	0.5	0.46875	0.53125	4	3.75	4	0
data	-	5	contig2645_14983_21251	3044	8	0.375	0.625	0.42969	0.57031	3	3.43752	3	0
data	-	5	contig273_34154_48744	11823	8	0.375	0.625	0.42969	0.57031	3	3.43752	3	0
data	-	5	contig270_3_58763	49214	8	0.625	0.375	0.49219	0.50781	5	3.93752	4	-0.25
data	-	5	contig2809_15925_20996	1914	8	0.5	0.5	0.375	0.625	4	3	3	-0.333333
data	-	5	contig2813_484_20984	2667	8	0.75	0.25	0.46875	0.53125	6	3.75	4	-0.5
data	-	5	contig281_3_15822	10443	8	0.5	0.5	0.46875	0.53125	4	3.75	4	0
data	-	5	contig2826_3_19727	13844	8	0.625	0.375	0.49219	0.50781	5	3.93752	4	-0.25
data	-	5	contig2839_13584_20810	1412	8	0.75	0.25	0.46875	0.53125	6	3.75	4	-0.5
data	-	5	contig284_3_32577	15305	8	0.625	0.375	0.42969	0.57031	5	3.43752	3	-0.666667
data	-	5	contig2879_3_6119	5143	8	0.125	0.875	0.42969	0.57031	1	3.43752	3	0.666667
data	-	5	contig287_334_57470	21158	8	0.75	0.25	0.46875	0.53125	6	3.75	4	-0.5
data	-	5	contig299_30994_56802	4729	8	0.25	0.75	0.375	0.625	2	3	3	0.333333
data	-	5	contig29_39482_98864	17866	8	0.25	0.75	0.5	0.5	2	4	4	0.5
data	-	5	contig3208_3_19040	690	8	0.5	0.5	0.375	0.625	4	3	3	-0.333333
data	-	5	contig2_3_20312	11684	8	0.625	0.375	0.49219	0.50781	5	3.93752	4	-0.25
data	-	5	contig320_5206_55826	17067	8	0.625	0.375	0.42969	0.57031	5	3.43752	3	-0.666667
data	-	5	contig320_5206_55826	17511	8	0.75	0.25	0.46875	0.53125	6	3.75	4	-0.5
data	-	5	contig3267_519_4042	275	8	0.5	0.5	0.375	0.625	4	3	3	-0.333333
data	-	5	contig3274_6797_18571	10458	8	0.5	0.5	0.375	0.625	4	3	3	-0.333333
data	-	5	contig3298_12542_18060	2407	8	0.625	0.375	0.42969	0.57031	5	3.43752	3	-0.666667
data	-	5	contig3305_3_11475	8833	8	0.5	0.5	0.375	0.625	4	3	3	-0.333333
data	-	5	contig3363_3_18289	6623	8	0.5	0.5	0.375	0.625	4	3	3	-0.333333
data	-	5	contig3437_3_12790	9387	8	0.25	0.75	0.375	0.625	2	3	3	0.333333
data	-	5	contig3481_3_17846	7429	8	0.625	0.375	0.49219	0.50781	5	3.93752	4	-0.25
data	-	5	contig3450_407_17919	10945	8	0.25	0.75	0.375	0.625	2	3	3	0.333333
data	-	5	contig34_52863_94746	9632	8	0.5	0.5	0.46875	0.53125	4	3.75	4	0
data	-	5	contig3565_3_17536	11165	8	0.25	0.75	0.375	0.625	2	3	3	0.333333
data	-	5	contig3594_4307_7080	1520	8	0.375	0.625	0.49219	0.50781	3	3.93752	4	0.25
data	-	5	contig3619_3_17359	10499	8	0.5	0.5	0.375	0.625	4	3	3	-0.333333
data	-	5	contig3658_3_17222	951	8	0.625	0.375	0.49219	0.50781	5	3.93752	4	-0.25
data	-	5	contig3694_3_17099	14590	8	0.375	0.625	0.49219	0.50781	3	3.93752	4	0.25
data	-	5	contig3723_6230_16859	4336	8	0.5	0.5	0.5	0.5	4	4	4	0
data	-	5	contig3751_3_16858	5335	8	0.25	0.75	0.375	0.625	2	3	3	0.333333
data	-	5	contig3762_3_16820	6674	8	0.25	0.75	0.5	0.5	2	4	4	0.5
data	-	5	contig380_3_51845	15611	8	0.5	0.5	0.375	0.625	4	3	3	-0.333333
data	-	5	contig3819_3_16505	3768	8	0.625	0.375	0.42969	0.57031	5	3.43752	3	-0.666667
data	-	5	contig3824_3_15885	3900	8	0.5	0.5	0.5	0.5	4	4	4	0
data	-	5	contig382_42045_52188	509	8	0.25	0.75	0.375	0.625	2	3	3	0.333333
data	-	5	contig3863_3_3454	2884	8	0	1	0.375	0.625	0	3	3	1
data	-	5	contig390_126_28265	2520	8	0.5	0.5	0.375	0.625	4	3	3	-0.333333
data	-	5	contig38_3_93800	38418	8	0.375	0.625	0.42969	0.57031	3	3.43752	3	0
data	-	5	contig4005_3_3018	738	8	0	1	0.375	0.625	0	3	3	1
data	-	5	contig393_5506_35297	13827	8	0.5	0.5	0.46875	0.53125	4	3.75	4	0
data	-	5	contig4012_3_6834	6549	8	0.5	0.5	0.375	0.625	4	3	3	-0.333333
data	-	5	contig4108_3_15730	10304	8	0.75	0.25	0.5	0.5	6	4	4	-0.5
data	-	5	contig4131_13178_15673	457	8	0.5	0.5	0.46875	0.53125	4	3.75	4	0
data	-	5	contig4229_3_15308	4437	8	0.5	0.5	0.375	0.625	4	3	3	-0.333333
data	-	5	contig427_42072_50307	763	8	0.625	0.375	0.49219	0.50781	5	3.93752	4	-0.25
data	-	5	contig4315_2718_15033	3233	8	0.25	0.75	0.46875	0.53125	2	3.75	4	0.5
data	-	5	contig4377_3_14811	1634	8	0.75	0.25	0.46875	0.53125	6	3.75	4	-0.5
data	-	5	contig4351_414_14362	6435	8	0.75	0.25	0.46875	0.53125	6	3.75	4	-0.5
data	-	5	contig441_838_44650	868	8	0.375	0.625	0.42969	0.57031	3	3.43752	3	0
data	-	5	contig443_3_49683	35495	8	0.375	0.625	0.42969	0.57031	3	3.43752	3	0
data	-	5	contig4472_13290_14505	871	8	0.5	0.5	0.375	0.625	4	3	3	-0.333333
data	-	5	contig4450_3_5819	2441	8	0.5	0.5	0.46875	0.53125	4	3.75	4	0
data	-	5	contig4487_8213_13126	2607	8	0.625	0.375	0.42969	0.57031	5	3.43752	3	-0.666667
data	-	5	contig449_126_49555	33381	8	0.5	0.5	0.375	0.625	4	3	3	-0.333333
data	-	5	contig457_3_46863	18464	8	0.75	0.25	0.5	0.5	6	4	4	-0.5
data	-	5	contig457_3_46863	23565	8	0.625	0.375	0.49219	0.50781	5	3.93752	4	-0.25
data	-	5	contig4698_3_13876	344	8	0.375	0.625	0.42969	0.57031	3	3.43752	3	0
data	-	5	contig4695_3_13884	5122	8	0.375	0.625	0.42969	0.57031	3	3.43752	3	0
data	-	5	contig4707_3_13862	5961	8	0.25	0.75	0.375	0.625	2	3	3	0.333333
data	-	5	contig469_3_48774	35402	8	0.625	0.375	0.49219	0.50781	5	3.93752	4	-0.25
data	-	5	contig4760_3629_13740	1520	8	0.625	0.375	0.49219	0.50781	5	3.93752	4	-0.25
data	-	5	contig4787_3_13653	1793	8	0.75	0.25	0.46875	0.53125	6	3.75	4	-0.5
data	-	5	contig483_3_48345	41303	8	0.375	0.625	0.42969	0.57031	3	3.43752	3	0
data	-	5	contig479_3_48468	44864	8	0.5	0.5	0.46875	0.53125	4	3.75	4	0
data	-	5	contig484_3_48252	21355	8	0.75	0.25	0.46875	0.53125	6	3.75	4	-0.5
data	-	5	contig484_3_48252	30072	8	0.25	0.75	0.46875	0.53125	2	3.75	4	0.5
data	-	5	contig5092_4710_8068	355	8	0.375	0.625	0.49219	0.50781	3	3.93752	4	0.25
data	-	5	contig506_3_20512	14993	8	0.5	0.5	0.46875	0.53125	4	3.75	4	0
data	-	5	contig52_20740_45678	7471	8	0.5	0.5	0.46875	0.53125	4	3.75	4	0
data	-	5	contig5124_3_12518	9318	8	0.375	0.625	0.42969	0.57031	3	3.43752	3	0
data	-	5	contig52_20740_45678	16895	8	0.625	0.375	0.42969	0.57031	5	3.43752	3	-0.666667
data	-	5	contig52_74707_80429	4259	8	0.5	0.5	0.46875	0.53125	4	3.75	4	0
data	-	5	contig52_46041_57802	10476	8	0.375	0.625	0.42969	0.57031	3	3.43752	3	0
data	-	5	contig541_6883_22648	535	8	0.25	0.75	0.5	0.5	2	4	4	0.5
data	-	5	contig5320_4175_12262	3984	8	0.875	0.125	0.49219	0.50781	7	3.93752	4	-0.75
data	-	5	contig5531_3_10802	1922	8	0.5	0.5	0.5	0.5	4	4	4	0
data	-	5	contig542_3_46577	37008	8	0.75	0.25	0.5	0.5	6	4	4	-0.5
data	-	5	contig5587_3_7336	2768	8	0.375	0.625	0.49219	0.50781	3	3.93752	4	0.25
data	-	5	contig560_3_22373	8565	8	0.375	0.625	0.49219	0.50781	3	3.93752	4	0.25
data	-	5	contig5616_541_1941	462	8	0.625	0.375	0.42969	0.57031	5	3.43752	3	-0.666667
data	-	5	contig5796_3_10438	9893	8	0.25	0.75	0.375	0.625	2	3	3	0.333333
data	-	5	contig588_21451_41043	16673	8	0.5	0.5	0.46875	0.53125	4	3.75	4	0
data	-	5	contig57_3_86741	83012	8	0.375	0.625	0.49219	0.50781	3	3.93752	4	0.25
data	-	5	contig5953_3_10821	2556	8	0.5	0.5	0.375	0.625	4	3	3	-0.333333
data	-	5	contig5978_176_10766	4265	8	0.5	0.5	0.46875	0.53125	4	3.75	4	0
data	-	5	contig59_8144_86157	6128	8	0.25	0.75	0.375	0.625	2	3	3	0.333333
data	-	5	contig60_780_85838	69611	8	0.375	0.625	0.49219	0.50781	3	3.93752	4	0.25
data	-	5	contig6304_3_10153	1571	8	0.25	0.75	0.46875	0.53125	2	3.75	4	0.5
data	-	5	contig640_3_43893	35699	8	0.625	0.375	0.42969	0.57031	5	3.43752	3	-0.666667
data	-	5	contig6573_2025_3916	1156	8	0.5	0.5	0.46875	0.53125	4	3.75	4	0
data	-	5	contig6510_3_9627	5052	8	0.5	0.5	0.46875	0.53125	4	3.75	4	0
data	-	5	contig6634_3_9513	1846	8	0.5	0.5	0.375	0.625	4	3	3	-0.333333
data	-	5	contig681_14931_42813	11656	8	0.625	0.375	0.49219	0.50781	5	3.93752	4	-0.25
data	-	5	contig6837_1645_9143	2259	8	0.625	0.375	0.42969	0.57031	5	3.43752	3	-0.666667
data	-	5	contig685_3_42774	4490	8	0.5	0.5	0.46875	0.53125	4	3.75	4	0
data	-	5	contig7185_3_8543	5210	8	0.25	0.75	0.46875	0.53125	2	3.75	4	0.5
data	-	5	contig715_3_35375	8420	8	0.5	0.5	0.375	0.625	4	3	3	-0.333333
data	-	5	contig7210_378_1865	307	8	0.75	0.25	0.46875	0.53125	6	3.75	4	-0.5
data	-	5	contig725_24613_41438	7018	8	0.625	0.375	0.42969	0.57031	5	3.43752	3	-0.666667
data	-	5	contig745_27239_34895	6846	8	0.25	0.75	0.375	0.625	2	3	3	0.333333
data	-	5	contig733_3_41239	31389	8	0.5	0.5	0.5	0.5	4	4	4	0
data	-	5	contig7488_3_8028	207	8	0.5	0.5	0.5	0.5	4	4	4	0
data	-	5	contig7681_3_7540	5978	8	0.75	0.25	0.46875	0.53125	6	3.75	4	-0.5
data	-	5	contig7847_3_7473	3818	8	0.875	0.125	0.49219	0.50781	7	3.93752	4	-0.75
data	-	5	contig784_3_40071	35094	8	0.5	0.5	0.375	0.625	4	3	3	-0.333333
data	-	5	contig790_3_39941	15663	8	0.625	0.375	0.42969	0.57031	5	3.43752	3	-0.666667
data	-	5	contig792_3_39936	28618	8	0.25	0.75	0.375	0.625	2	3	3	0.333333
data	-	5	contig8166_5673_6977	384	8	0.5	0.5	0.5	0.5	4	4	4	0
data	-	5	contig820_3_39365	12331	8	0.625	0.375	0.42969	0.57031	5	3.43752	3	-0.666667
data	-	5	contig8319_3_6769	5553	8	0.25	0.75	0.375	0.625	2	3	3	0.333333
data	-	5	contig823_3_39445	29200	8	0.875	0.125	0.49219	0.50781	7	3.93752	4	-0.75
data	-	5	contig908_27372_29679	1226	8	0.375	0.625	0.49219	0.50781	3	3.93752	4	0.25
data	-	5	contig904_3_22585	10829	8	0.25	0.75	0.375	0.625	2	3	3	0.333333
data	-	5	contig9191_3_5580	1322	8	0.25	0.75	0.5	0.5	2	4	4	0.5
data	-	5	contig909_3438_22463	6820	8	0.25	0.75	0.46875	0.53125	2	3.75	4	0.5
data	-	5	contig91_4904_65335	55876	8	0.375	0.625	0.49219	0.50781	3	3.93752	4	0.25
data	-	5	contig91_4904_65335	58953	8	0.5	0.5	0.46875	0.53125	4	3.75	4	0
data	-	5	contig9226_3_5032	3366	8	0.25	0.75	0.46875	0.53125	2	3.75	4	0.5
data	-	5	contig934_3_26322	5309	8	0.75	0.25	0.46875	0.53125	6	3.75	4	-0.5
data	-	5	contig9617_3_5095	1428	8	0.375	0.625	0.42969	0.57031	3	3.43752	3	0
data	-	5	contig94_3_75535	71518	8	0.375	0.625	0.49219	0.50781	3	3.93752	4	0.25
data	-	5	contig961_19955_25760	3373	8	0.375	0.625	0.42969	0.57031	3	3.43752	3	0
data	-	5	contig96_3_75310	67808	8	0.625	0.375	0.42969	0.57031	5	3.43752	3	-0.666667
data	-	5	contig98_23693_50437	20456	8	0.875	0.125	0.49219	0.50781	7	3.93752	4	-0.75
data	-	6	contig100_3_74073	26574	8	0.625	0.375	0.49219	0.50781	5	3.93752	4	-0.25
data	-	6	contig1062_3_35648	27997	8	0.625	0.375	0.49219	0.50781	5	3.93752	4	-0.25
data	-	6	contig102_3_62502	59944	8	0.25	0.75	0.46875	0.53125	2	3.75	4	0.5
data	-	6	contig1072_3_35559	8106	8	0.5	0.5	0.46875	0.53125	4	3.75	4	0
data	-	6	contig1073_7114_35555	27561	8	0.5	0.5	0.46875	0.53125	4	3.75	4	0
data	-	6	contig10753_3_3857	2347	8	0.75	0.25	0.46875	0.53125	6	3.75	4	-0.5
data	-	6	contig108_12862_72750	39087	8	0.375	0.625	0.49219	0.50781	3	3.93752	4	0.25
data	-	6	contig10904_3_2873	1833	8	0.625	0.375	0.42969	0.57031	5	3.43752	3	-0.666667
data	-	6	contig1138_2439_29484	13476	8	0.25	0.75	0.46875	0.53125	2	3.75	4	0.5
data	-	6	contig115_55356_72211	7694	8	0.5	0.5	0.46875	0.53125	4	3.75	4	0
data	-	6	contig1189_3_34110	7764	8	0.375	0.625	0.42969	0.57031	3	3.43752	3	0
data	-	6	contig1189_3_34110	14474	8	0.5	0.5	0.5	0.5	4	4	4	0
data	-	6	contig1193_470_8158	4845	8	0.5	0.5	0.375	0.625	4	3	3	-0.333333
data	-	6	contig1193_20446_26359	5205	8	0.5	0.5	0.375	0.625	4	3	3	-0.333333
data	-	6	contig121_269_71439	25357	8	0.25	0.75	0.375	0.625	2	3	3	0.333333
data	-	6	contig120_3_32567	31303	8	0.625	0.375	0.49219	0.50781	5	3.93752	4	-0.25
data	-	6	contig1237_3_2796	2559	8	0.5	0.5	0.46875	0.53125	4	3.75	4	0
data	-	6	contig1229_3_33387	8538	8	0.5	0.5	0.375	0.625	4	3	3	-0.333333
data	-	6	contig124_31814_68798	11719	8	0.625	0.375	0.49219	0.50781	5	3.93752	4	-0.25
data	-	6	contig124_31814_68798	25372	8	0.5	0.5	0.375	0.625	4	3	3	-0.333333
data	-	6	contig130_32955_49582	2204	8	0.375	0.625	0.42969	0.57031	3	3.43752	3	0
data	-	6	contig125_45661_65901	8950	8	0.25	0.75	0.375	0.625	2	3	3	0.333333
data	-	6	contig1335_3_32021	6745	8	0.375	0.625	0.42969	0.57031	3	3.43752	3	0
data	-	6	contig135_24277_39341	10055	8	0.5	0.5	0.46875	0.53125	4	3.75	4	0
data	-	6	contig1399_3_31307	15161	8	0.25	0.75	0.46875	0.53125	2	3.75	4	0.5
data	-	6	contig1386_3_31477	27013	8	0.75	0.25	0.5	0.5	6	4	4	-0.5
data	-	6	contig1418_3_9982	1118	8	0.625	0.375	0.49219	0.50781	5	3.93752	4	-0.25
data	-	6	contig140_28450_68630	15996	8	0.25	0.75	0.5	0.5	2	4	4	0.5
data	-	6	contig1460_13366_18673	2471	8	0.875	0.125	0.49219	0.50781	7	3.93752	4	-0.75
data	-	6	contig1427_15708_30844	10598	8	0.625	0.375	0.49219	0.50781	5	3.93752	4	-0.25
data	-	6	contig1488_3_30150	21221	8	0.25	0.75	0.375	0.625	2	3	3	0.333333
data	-	6	contig1496_340_29584	23363	8	0.625	0.375	0.42969	0.57031	5	3.43752	3	-0.666667
data	-	6	contig1510_3_19164	8521	8	0.5	0.5	0.375	0.625	4	3	3	-0.333333
data	-	6	contig14_3_87131	20389	8	0.375	0.625	0.42969	0.57031	3	3.43752	3	0
data	-	6	contig1527_3_14181	9198	8	0.5	0.5	0.375	0.625	4	3	3	-0.333333
data	-	6	contig1524_541_24268	20575	8	0.375	0.625	0.42969	0.57031	3	3.43752	3	0
data	-	6	contig1567_3_29264	2187	8	0.125	0.875	0.42969	0.57031	1	3.43752	3	0.666667
data	-	6	contig1551_124_29511	19142	8	0.5	0.5	0.5	0.5	4	4	4	0
data	-	6	contig1567_3_29264	26506	8	0.375	0.625	0.42969	0.57031	3	3.43752	3	0
data	-	6	contig156_3_32696	22995	8	0.25	0.75	0.375	0.625	2	3	3	0.333333
data	-	6	contig157_3_67270	59657	8	0.25	0.75	0.375	0.625	2	3	3	0.333333
data	-	6	contig1601_3514_8440	4374	8	0.375	0.625	0.42969	0.57031	3	3.43752	3	0
data	-	6	contig1609_3_16884	8442	8	0.5	0.5	0.375	0.625	4	3	3	-0.333333
data	-	6	contig1621_10644_28921	18083	8	0.875	0.125	0.49219	0.50781	7	3.93752	4	-0.75
data	-	6	contig16_6937_41910	34340	8	0.5	0.5	0.375	0.625	4	3	3	-0.333333
data	-	6	contig1713_3_28189	3335	8	0.25	0.75	0.375	0.625	2	3	3	0.333333
data	-	6	contig1737_3_27961	6966	8	0.625	0.375	0.42969	0.57031	5	3.43752	3	-0.666667
data	-	6	contig174_3_66365	18395	8	0.625	0.375	0.49219	0.50781	5	3.93752	4	-0.25
data	-	6	contig1738_3_27954	23780	8	0.5	0.5	0.5	0.5	4	4	4	0
data	-	6	contig1867_12802_17241	3049	8	0.375	0.625	0.49219	0.50781	3	3.93752	4	0.25
data	-	6	contig1877_7667_22765	13144	8	0.75	0.25	0.46875	0.53125	6	3.75	4	-0.5
data	-	6	contig189_13514_50980	25638	8	0.25	0.75	0.375	0.625	2	3	3	0.333333
data	-	6	contig18_12134_61760	27851	8	0.375	0.625	0.42969	0.57031	3	3.43752	3	0
data	-	6	contig1906_3_11693	4837	8	0.5	0.5	0.375	0.625	4	3	3	-0.333333
data	-	6	contig1918_3_26508	14981	8	0.25	0.75	0.375	0.625	2	3	3	0.333333
data	-	6	contig1962_7009_16222	3001	8	0.5	0.5	0.375	0.625	4	3	3	-0.333333
data	-	6	contig1923_3_26484	15819	8	0.5	0.5	0.375	0.625	4	3	3	-0.333333
data	-	6	contig2014_479_25872	11905	8	0.25	0.75	0.375	0.625	2	3	3	0.333333
data	-	6	contig198_3_46615	15259	8	0.5	0.5	0.5	0.5	4	4	4	0
data	-	6	contig2029_3_25775	11200	8	0.5	0.5	0.375	0.625	4	3	3	-0.333333
data	-	6	contig2015_706_25866	14958	8	0.625	0.375	0.42969	0.57031	5	3.43752	3	-0.666667
data	-	6	contig2177_379_24625	19499	8	0.375	0.625	0.42969	0.57031	3	3.43752	3	0
data	-	6	contig2231_3_24354	19934	8	0.25	0.75	0.5	0.5	2	4	4	0.5
data	-	6	contig2302_1581_23907	9003	8	0.375	0.625	0.42969	0.57031	3	3.43752	3	0
data	-	6	contig22_22349_35970	13498	8	0.5	0.5	0.375	0.625	4	3	3	-0.333333
data	-	6	contig2334_18722_22883	1576	8	0.5	0.5	0.5	0.5	4	4	4	0
data	-	6	contig232_1118_17728	9501	8	0.5	0.5	0.5	0.5	4	4	4	0
data	-	6	contig2373_3_14466	8056	8	0.375	0.625	0.42969	0.57031	3	3.43752	3	0
data	-	6	contig2353_4447_23583	14646	8	0.5	0.5	0.375	0.625	4	3	3	-0.333333
data	-	6	contig2375_438_8692	4574	8	0.625	0.375	0.49219	0.50781	5	3.93752	4	-0.25
data	-	6	contig240_19702_45739	10670	8	0.5	0.5	0.46875	0.53125	4	3.75	4	0
data	-	6	contig2475_3_22865	10520	8	0.125	0.875	0.42969	0.57031	1	3.43752	3	0.666667
data	-	6	contig245_3_35242	22079	8	0.625	0.375	0.49219	0.50781	5	3.93752	4	-0.25
data	-	6	contig2562_613_20797	6249	8	0.375	0.625	0.42969	0.57031	3	3.43752	3	0
data	-	6	contig2577_3_22317	14614	8	0.625	0.375	0.42969	0.57031	5	3.43752	3	-0.666667
data	-	6	contig2583_1286_22266	10707	8	0.5	0.5	0.375	0.625	4	3	3	-0.333333
data	-	6	contig2582_9635_22276	10891	8	0.25	0.75	0.375	0.625	2	3	3	0.333333
data	-	6	contig2824_126_10384	2198	8	0.625	0.375	0.42969	0.57031	5	3.43752	3	-0.666667
data	-	6	contig2758_3_20563	14163	8	0.375	0.625	0.42969	0.57031	3	3.43752	3	0
data	-	6	contig2864_10316_15188	1754	8	0.5	0.5	0.46875	0.53125	4	3.75	4	0
data	-	6	contig2826_3_19727	3482	8	0.25	0.75	0.375	0.625	2	3	3	0.333333
data	-	6	contig2901_3_11214	8958	8	0.625	0.375	0.49219	0.50781	5	3.93752	4	-0.25
data	-	6	contig2883_3_20595	15442	8	0.25	0.75	0.375	0.625	2	3	3	0.333333
data	-	6	contig2963_3_5418	3357	8	0.5	0.5	0.46875	0.53125	4	3.75	4	0
data	-	6	contig2982_3_11492	3646	8	0.625	0.375	0.49219	0.50781	5	3.93752	4	-0.25
data	-	6	contig303_3_56630	552	8	0.5	0.5	0.46875	0.53125	4	3.75	4	0
data	-	6	contig2_104568_158271	13010	8	0.5	0.5	0.375	0.625	4	3	3	-0.333333
data	-	6	contig3081_3_19668	1355	8	0.25	0.75	0.375	0.625	2	3	3	0.333333
data	-	6	contig3078_9658_15568	3112	8	0.25	0.75	0.46875	0.53125	2	3.75	4	0.5
data	-	6	contig3405_890_3184	1986	8	0.375	0.625	0.49219	0.50781	3	3.93752	4	0.25
data	-	6	contig30_1983_51956	42701	8	0.25	0.75	0.375	0.625	2	3	3	0.333333
data	-	6	contig3450_407_17919	15728	8	0.5	0.5	0.46875	0.53125	4	3.75	4	0
data	-	6	contig344_457_47563	21756	8	0.25	0.75	0.375	0.625	2	3	3	0.333333
data	-	6	contig3528_3_17216	3843	8	0.375	0.625	0.49219	0.50781	3	3.93752	4	0.25
data	-	6	contig347_3_12972	9187	8	0.625	0.375	0.42969	0.57031	5	3.43752	3	-0.666667
data	-	6	contig3535_8056_15736	3068	8	0.625	0.375	0.49219	0.50781	5	3.93752	4	-0.25
data	-	6	contig3596_3_17317	15683	8	0.625	0.375	0.42969	0.57031	5	3.43752	3	-0.666667
data	-	6	contig3620_6112_9728	1186	8	0.25	0.75	0.375	0.625	2	3	3	0.333333
data	-	6	contig3678_3_16787	12103	8	0.5	0.5	0.375	0.625	4	3	3	-0.333333
data	-	6	contig3717_3_10716	4368	8	0.5	0.5	0.375	0.625	4	3	3	-0.333333
data	-	6	contig3688_7499_17123	8803	8	0.625	0.375	0.42969	0.57031	5	3.43752	3	-0.666667
data	-	6	contig373_10460_49169	2521	8	0.5	0.5	0.46875	0.53125	4	3.75	4	0
data	-	6	contig373_10460_49169	21297	8	0.75	0.25	0.46875	0.53125	6	3.75	4	-0.5
data	-	6	contig373_10460_49169	34331	8	0.5	0.5	0.375	0.625	4	3	3	-0.333333
data	-	6	contig374_33504_40946	259	8	0.625	0.375	0.49219	0.50781	5	3.93752	4	-0.25
data	-	6	contig383_22921_52175	23525	8	0.375	0.625	0.49219	0.50781	3	3.93752	4	0.25
data	-	6	contig4075_3_15832	7908	8	0.625	0.375	0.49219	0.50781	5	3.93752	4	-0.25
data	-	6	contig38_3_93800	71413	8	0.125	0.875	0.42969	0.57031	1	3.43752	3	0.666667
data	-	6	contig4216_3_15340	9442	8	0.375	0.625	0.49219	0.50781	3	3.93752	4	0.25
data	-	6	contig417_3_50652	15109	8	0.5	0.5	0.375	0.625	4	3	3	-0.333333
data	-	6	contig4226_3_15319	3292	8	0.75	0.25	0.46875	0.53125	6	3.75	4	-0.5
data	-	6	contig4220_1868_15335	12419	8	0.5	0.5	0.375	0.625	4	3	3	-0.333333
data	-	6	contig4259_3_15201	7349	8	0.625	0.375	0.49219	0.50781	5	3.93752	4	-0.25
data	-	6	contig4231_1503_15299	11403	8	0.5	0.5	0.46875	0.53125	4	3.75	4	0
data	-	6	contig42_405_42233	5433	8	0	1	0.46875	0.53125	0	3.75	4	1
data	-	6	contig431_3_40444	34183	8	0.75	0.25	0.5	0.5	6	4	4	-0.5
data	-	6	contig4417_3_14682	5134	8	0.75	0.25	0.46875	0.53125	6	3.75	4	-0.5
data	-	6	contig441_838_44650	27879	8	0.375	0.625	0.42969	0.57031	3	3.43752	3	0
data	-	6	contig441_838_44650	28006	8	0.375	0.625	0.42969	0.57031	3	3.43752	3	0
data	-	6	contig4429_3_14643	7754	8	0.25	0.75	0.375	0.625	2	3	3	0.333333
data	-	6	contig443_3_49683	7844	8	0.625	0.375	0.42969	0.57031	5	3.43752	3	-0.666667
data	-	6	contig4516_3_14380	3842	8	0.25	0.75	0.46875	0.53125	2	3.75	4	0.5
data	-	6	contig4557_549_14245	11795	8	0.25	0.75	0.46875	0.53125	2	3.75	4	0.5
data	-	6	contig4586_3_14140	10021	8	0.25	0.75	0.375	0.625	2	3	3	0.333333
data	-	6	contig457_3_46863	17697	8	0.625	0.375	0.42969	0.57031	5	3.43752	3	-0.666667
data	-	6	contig459_345_4442	1683	8	0.75	0.25	0.46875	0.53125	6	3.75	4	-0.5
data	-	6	contig4600_3_14105	6804	8	0.25	0.75	0.375	0.625	2	3	3	0.333333
data	-	6	contig4707_3_13862	750	8	0.625	0.375	0.49219	0.50781	5	3.93752	4	-0.25
data	-	6	contig46_1408_25090	17736	8	0.375	0.625	0.49219	0.50781	3	3.93752	4	0.25
data	-	6	contig471_27245_48714	4886	8	0.5	0.5	0.375	0.625	4	3	3	-0.333333
data	-	6	contig4766_3_13601	9806	8	0.375	0.625	0.42969	0.57031	3	3.43752	3	0
data	-	6	contig4783_3_10511	1979	8	0.375	0.625	0.49219	0.50781	3	3.93752	4	0.25
data	-	6	contig4808_3_9355	5990	8	0.25	0.75	0.375	0.625	2	3	3	0.333333
data	-	6	contig489_35997_47963	7732	8	0.25	0.75	0.375	0.625	2	3	3	0.333333
data	-	6	contig4815_3_13570	10161	8	0.375	0.625	0.49219	0.50781	3	3.93752	4	0.25
data	-	6	contig492_33811_47926	6014	8	0.375	0.625	0.49219	0.50781	3	3.93752	4	0.25
data	-	6	contig48_3_89256	23145	8	0.375	0.625	0.49219	0.50781	3	3.93752	4	0.25
data	-	6	contig504_1805_2877	844	8	0.625	0.375	0.42969	0.57031	5	3.43752	3	-0.666667
data	-	6	contig495_28074_37554	6712	8	0.25	0.75	0.375	0.625	2	3	3	0.333333
data	-	6	contig509_3_47638	43290	8	0.25	0.75	0.46875	0.53125	2	3.75	4	0.5
data	-	6	contig50_3_89024	63179	8	0.5	0.5	0.375	0.625	4	3	3	-0.333333
data	-	6	contig5166_3_12663	4209	8	0.5	0.5	0.46875	0.53125	4	3.75	4	0
data	-	6	contig5147_3_12701	7118	8	0.375	0.625	0.42969	0.57031	3	3.43752	3	0
data	-	6	contig5201_1034_5763	3580	8	0.25	0.75	0.375	0.625	2	3	3	0.333333
data	-	6	contig516_3_47303	13965	8	0.5	0.5	0.46875	0.53125	4	3.75	4	0
data	-	6	contig5296_7404_12313	892	8	0.75	0.25	0.46875	0.53125	6	3.75	4	-0.5
data	-	6	contig5304_637_5765	4025	8	0.5	0.5	0.46875	0.53125	4	3.75	4	0
data	-	6	contig541_6883_22648	10152	8	0.25	0.75	0.375	0.625	2	3	3	0.333333
data	-	6	contig542_3_46577	38266	8	0.375	0.625	0.42969	0.57031	3	3.43752	3	0
data	-	6	contig544_5538_9496	1005	8	0.25	0.75	0.375	0.625	2	3	3	0.333333
data	-	6	contig54_3_87709	84413	8	0.5	0.5	0.46875	0.53125	4	3.75	4	0
data	-	6	contig5597_3_6654	2572	8	0.5	0.5	0.46875	0.53125	4	3.75	4	0
data	-	6	contig5773_488_11219	2947	8	0.5	0.5	0.375	0.625	4	3	3	-0.333333
data	-	6	contig588_21451_41043	16036	8	0.625	0.375	0.42969	0.57031	5	3.43752	3	-0.666667
data	-	6	contig581_3_45510	20835	8	0.375	0.625	0.42969	0.57031	3	3.43752	3	0
data	-	6	contig5982_5700_10372	935	8	0.5	0.5	0.375	0.625	4	3	3	-0.333333
data	-	6	contig5963_3_3160	1827	8	0.625	0.375	0.42969	0.57031	5	3.43752	3	-0.666667
data	-	6	contig6021_6537_9160	1092	8	0.25	0.75	0.375	0.625	2	3	3	0.333333
data	-	6	contig6102_3_10383	2593	8	0.5	0.5	0.46875	0.53125	4	3.75	4	0
data	-	6	contig6102_3_10383	6022	8	0.5	0.5	0.375	0.625	4	3	3	-0.333333
data	-	6	contig6253_2904_10247	3066	8	0.5	0.5	0.375	0.625	4	3	3	-0.333333
data	-	6	contig61_46288_53868	3787	8	0.375	0.625	0.49219	0.50781	3	3.93752	4	0.25
data	-	6	contig630_126_15117	788	8	0.5	0.5	0.46875	0.53125	4	3.75	4	0
data	-	6	contig628_3_30930	18920	8	0.5	0.5	0.375	0.625	4	3	3	-0.333333
data	-	6	contig6558_3_9669	1234	8	0.5	0.5	0.46875	0.53125	4	3.75	4	0
data	-	6	contig668_34635_43035	1372	8	0.375	0.625	0.42969	0.57031	3	3.43752	3	0
data	-	6	contig6847_3_9006	4353	8	0.125	0.875	0.42969	0.57031	1	3.43752	3	0.666667
data	-	6	contig673_26589_33651	4901	8	0.5	0.5	0.375	0.625	4	3	3	-0.333333
data	-	6	contig69_22549_82966	2915	8	0.5	0.5	0.46875	0.53125	4	3.75	4	0
data	-	6	contig69_22549_82966	56634	8	0.375	0.625	0.42969	0.57031	3	3.43752	3	0
data	-	6	contig7173_3_8560	126	8	0.375	0.625	0.42969	0.57031	3	3.43752	3	0
data	-	6	contig710_3_39157	5237	8	0.5	0.5	0.46875	0.53125	4	3.75	4	0
data	-	6	contig7374_3_8224	3873	8	0.5	0.5	0.375	0.625	4	3	3	-0.333333
data	-	6	contig718_3_41617	32960	8	0.25	0.75	0.5	0.5	2	4	4	0.5
data	-	6	contig7403_3_7443	2781	8	0.625	0.375	0.42969	0.57031	5	3.43752	3	-0.666667
data	-	6	contig7434_3_8126	4751	8	0.375	0.625	0.42969	0.57031	3	3.43752	3	0
data	-	6	contig7692_3_7730	1498	8	0.375	0.625	0.42969	0.57031	3	3.43752	3	0
data	-	6	contig74_22301_80008	48509	8	0.75	0.25	0.46875	0.53125	6	3.75	4	-0.5
data	-	6	contig772_10847_40279	2258	8	0.5	0.5	0.375	0.625	4	3	3	-0.333333
data	-	6	contig7785_3_7572	3298	8	0.375	0.625	0.42969	0.57031	3	3.43752	3	0
data	-	6	contig77_34398_50919	5698	8	0.875	0.125	0.49219	0.50781	7	3.93752	4	-0.75
data	-	6	contig7805_3_7536	7465	8	0.5	0.5	0.375	0.625	4	3	3	-0.333333
data	-	6	contig805_1138_39784	6573	8	0.5	0.5	0.46875	0.53125	4	3.75	4	0
data	-	6	contig78_3_79412	72069	8	0.75	0.25	0.5	0.5	6	4	4	-0.5
data	-	6	contig8334_3837_6752	1522	8	0.375	0.625	0.42969	0.57031	3	3.43752	3	0
data	-	6	contig8512_1295_6482	3712	8	0.125	0.875	0.49219	0.50781	1	3.93752	4	0.75
data	-	6	contig9130_3_5653	4463	8	0.125	0.875	0.42969	0.57031	1	3.43752	3	0.666667
data	-	6	contig8728_3_6176	5633	8	0.375	0.625	0.49219	0.50781	3	3.93752	4	0.25
data	-	6	contig914_7446_16470	1886	8	0.5	0.5	0.375	0.625	4	3	3	-0.333333
data	-	6	contig915_3_37981	27337	8	0.5	0.5	0.46875	0.53125	4	3.75	4	0
data	-	6	contig9473_3_2678	1422	8	0.625	0.375	0.49219	0.50781	5	3.93752	4	-0.25
data	-	6	contig929_21408_30580	2922	8	0.375	0.625	0.49219	0.50781	3	3.93752	4	0.25
data	-	6	contig951_8396_37381	33	8	0.5	0.5	0.375	0.625	4	3	3	-0.333333
data	-	6	contig952_3_37373	3152	8	0.5	0.5	0.375	0.625	4	3	3	-0.333333
data	-	6	contig96_3_75310	1937	8	0.75	0.25	0.46875	0.53125	6	3.75	4	-0.5
data	-	6	contig972_10401_14229	3658	8	0.25	0.75	0.375	0.625	2	3	3	0.333333
data	-	6	contig974_3_35942	4270	8	0.125	0.875	0.42969	0.57031	1	3.43752	3	0.666667
data	-	6	contig972_17545_34288	7629	8	0.5	0.5	0.46875	0.53125	4	3.75	4	0
data	-	6	contig982_3_36813	978	8	0.5	0.5	0.375	0.625	4	3	3	-0.333333
data	-	6	contig990_12748_36863	14144	8	0.5	0.5	0.5	0.5	4	4	4	0
data	-	7	contig1002_19628_33330	487	8	0.5	0.5	0.46875	0.53125	4	3.75	4	0
data	-	7	contig1014_3_18597	8940	8	0.75	0.25	0.46875	0.53125	6	3.75	4	-0.5
data	-	7	contig101_7288_74398	25617	8	0.5	0.5	0.5	0.5	4	4	4	0
data	-	7	contig1024_4306_6896	1763	8	0.625	0.375	0.42969	0.57031	5	3.43752	3	-0.666667
data	-	7	contig10306_3_4377	2160	8	0.375	0.625	0.42969	0.57031	3	3.43752	3	0
data	-	7	contig1033_3_36144	5245	8	0.5	0.5	0.375	0.625	4	3	3	-0.333333
data	-	7	contig1056_3_35726	17884	8	0.5	0.5	0.5	0.5	4	4	4	0
data	-	7	contig1068_3_35599	23464	8	0.375	0.625	0.42969	0.57031	3	3.43752	3	0
data	-	7	contig1062_3_35648	24775	8	0.5	0.5	0.46875	0.53125	4	3.75	4	0
data	-	7	contig1088_12598_34963	12775	8	0.625	0.375	0.49219	0.50781	5	3.93752	4	-0.25
data	-	7	contig106_30671_73243	19365	8	0.375	0.625	0.42969	0.57031	3	3.43752	3	0
data	-	7	contig10925_3_3758	3052	8	0.375	0.625	0.42969	0.57031	3	3.43752	3	0
data	-	7	contig1099_768_31484	14671	8	0.625	0.375	0.42969	0.57031	5	3.43752	3	-0.666667
data	-	7	contig1114_3_16139	3767	8	0.5	0.5	0.46875	0.53125	4	3.75	4	0
data	-	7	contig1102_3_13432	4362	8	0.5	0.5	0.375	0.625	4	3	3	-0.333333
data	-	7	contig11202_574_3545	1218	8	0.5	0.5	0.375	0.625	4	3	3	-0.333333
data	-	7	contig1138_2439_29484	11920	8	0.625	0.375	0.49219	0.50781	5	3.93752	4	-0.25
data	-	7	contig1169_3_34158	7721	8	0.5	0.5	0.375	0.625	4	3	3	-0.333333
data	-	7	contig114_3_32133	10201	8	0.5	0.5	0.46875	0.53125	4	3.75	4	0
data	-	7	contig118_53777_71941	11055	8	0.125	0.875	0.42969	0.57031	1	3.43752	3	0.666667
data	-	7	contig1172_17099_34236	16827	8	0.375	0.625	0.42969	0.57031	3	3.43752	3	0
data	-	7	contig1192_2044_4295	1983	8	0.5	0.5	0.375	0.625	4	3	3	-0.333333
data	-	7	contig11_3_87454	23395	8	0.5	0.5	0.5	0.5	4	4	4	0
data	-	7	contig1227_3_6147	2007	8	0.5	0.5	0.375	0.625	4	3	3	-0.333333
data	-	7	contig1235_504_16271	6674	8	0.25	0.75	0.375	0.625	2	3	3	0.333333
data	-	7	contig1284_3_32578	28778	8	0.625	0.375	0.49219	0.50781	5	3.93752	4	-0.25
data	-	7	contig128_4781_53463	42010	8	0.5	0.5	0.375	0.625	4	3	3	-0.333333
data	-	7	contig129_2532_17496	14176	8	0.625	0.375	0.49219	0.50781	5	3.93752	4	-0.25
data	-	7	contig136_126_33083	31487	8	0.375	0.625	0.42969	0.57031	3	3.43752	3	0
data	-	7	contig1392_3_31405	4914	8	0.875	0.125	0.49219	0.50781	7	3.93752	4	-0.75
data	-	7	contig137_4710_68806	15352	8	0.125	0.875	0.49219	0.50781	1	3.93752	4	0.75
data	-	7	contig140_28450_68630	726	8	0.125	0.875	0.49219	0.50781	1	3.93752	4	0.75
data	-	7	contig1411_3_18077	13021	8	0.625	0.375	0.42969	0.57031	5	3.43752	3	-0.666667
data	-	7	contig147_3_28148	14739	8	0.625	0.375	0.42969	0.57031	5	3.43752	3	-0.666667
data	-	7	contig1455_3_30638	15709	8	0.5	0.5	0.375	0.625	4	3	3	-0.333333
data	-	7	contig14997_250_1305	537	8	0	1	0.46875	0.53125	0	3.75	4	1
data	-	7	contig14_3_87131	34898	8	0.25	0.75	0.46875	0.53125	2	3.75	4	0.5
data	-	7	contig1523_15221_29872	11895	8	0.625	0.375	0.49219	0.50781	5	3.93752	4	-0.25
data	-	7	contig1518_5900_29900	21045	8	0.125	0.875	0.42969	0.57031	1	3.43752	3	0.666667
data	-	7	contig1574_4521_17020	1119	8	0.375	0.625	0.49219	0.50781	3	3.93752	4	0.25
data	-	7	contig1555_126_29450	14786	8	0.25	0.75	0.375	0.625	2	3	3	0.333333
data	-	7	contig1611_678_29029	1460	8	0.625	0.375	0.49219	0.50781	5	3.93752	4	-0.25
data	-	7	contig1627_3_15595	12187	8	0.125	0.875	0.42969	0.57031	1	3.43752	3	0.666667
data	-	7	contig1629_9638_28466	2109	8	0.25	0.75	0.375	0.625	2	3	3	0.333333
data	-	7	contig1750_366_27872	3379	8	0.5	0.5	0.375	0.625	4	3	3	-0.333333
data	-	7	contig1764_8012_13104	3763	8	0.5	0.5	0.46875	0.53125	4	3.75	4	0
data	-	7	contig1764_8012_13104	4356	8	0.625	0.375	0.42969	0.57031	5	3.43752	3	-0.666667
data	-	7	contig177_3_23257	18445	8	0.5	0.5	0.46875	0.53125	4	3.75	4	0
data	-	7	contig1793_3_26767	25894	8	0.375	0.625	0.42969	0.57031	3	3.43752	3	0
data	-	7	contig179_18663_41336	21488	8	0.25	0.75	0.46875	0.53125	2	3.75	4	0.5
data	-	7	contig17_3_55444	37647	8	0.5	0.5	0.375	0.625	4	3	3	-0.333333
data	-	7	contig1849_21162_23480	571	8	0.25	0.75	0.46875	0.53125	2	3.75	4	0.5
data	-	7	contig184_35224_65543	26110	8	0.625	0.375	0.42969	0.57031	5	3.43752	3	-0.666667
data	-	7	contig189_56573_64327	7428	8	0.25	0.75	0.375	0.625	2	3	3	0.333333
data	-	7	contig18_12134_61760	33080	8	0.375	0.625	0.49219	0.50781	3	3.93752	4	0.25
data	-	7	contig1943_3_25962	5223	8	0.625	0.375	0.42969	0.57031	5	3.43752	3	-0.666667
data	-	7	contig1938_3_24376	13247	8	0.25	0.75	0.46875	0.53125	2	3.75	4	0.5
data	-	7	contig1992_15850_24040	540	8	0.5	0.5	0.375	0.625	4	3	3	-0.333333
data	-	7	contig1995_236_25983	16205	8	0.625	0.375	0.42969	0.57031	5	3.43752	3	-0.666667
data	-	7	contig1_11831_37003	11638	8	0.375	0.625	0.42969	0.57031	3	3.43752	3	0
data	-	7	contig200_126_63433	29364	8	0.375	0.625	0.49219	0.50781	3	3.93752	4	0.25
data	-	7	contig2039_473_25691	3504	8	0.5	0.5	0.375	0.625	4	3	3	-0.333333
data	-	7	contig2039_473_25691	6259	8	0.75	0.25	0.46875	0.53125	6	3.75	4	-0.5
data	-	7	contig2015_706_25866	19799	8	0.75	0.25	0.46875	0.53125	6	3.75	4	-0.5
data	-	7	contig2050_3_25632	8910	8	0.5	0.5	0.375	0.625	4	3	3	-0.333333
data	-	7	contig2061_3_25549	22071	8	0.375	0.625	0.42969	0.57031	3	3.43752	3	0
data	-	7	contig2115_14298_25118	946	8	0.625	0.375	0.49219	0.50781	5	3.93752	4	-0.25
data	-	7	contig2133_5075_24986	8220	8	0.25	0.75	0.375	0.625	2	3	3	0.333333
data	-	7	contig2145_420_12744	7971	8	0.625	0.375	0.42969	0.57031	5	3.43752	3	-0.666667
data	-	7	contig2147_3_24813	16621	8	0.5	0.5	0.375	0.625	4	3	3	-0.333333
data	-	7	contig2159_910_24629	6513	8	0.5	0.5	0.375	0.625	4	3	3	-0.333333
data	-	7	contig2168_3_24565	17515	8	0.25	0.75	0.375	0.625	2	3	3	0.333333
data	-	7	contig2240_3_24153	2902	8	0.625	0.375	0.42969	0.57031	5	3.43752	3	-0.666667
data	-	7	contig2235_15256_24324	4769	8	0.5	0.5	0.5	0.5	4	4	4	0
data	-	7	contig2328_8422_23455	6526	8	0.625	0.375	0.42969	0.57031	5	3.43752	3	-0.666667
data	-	7	contig22_22349_35970	8218	8	0.5	0.5	0.5	0.5	4	4	4	0
data	-	7	contig235_288_60766	6494	8	0.25	0.75	0.5	0.5	2	4	4	0.5
data	-	7	contig235_288_60766	27374	8	0.5	0.5	0.5	0.5	4	4	4	0
data	-	7	contig2377_3_18277	590	8	0.5	0.5	0.46875	0.53125	4	3.75	4	0
data	-	7	contig2375_13021_23406	6631	8	0.25	0.75	0.375	0.625	2	3	3	0.333333
data	-	7	contig2388_3_23335	14055	8	0.375	0.625	0.42969	0.57031	3	3.43752	3	0
data	-	7	contig239_3_39757	36308	8	0.375	0.625	0.49219	0.50781	3	3.93752	4	0.25
data	-	7	contig2404_3_6411	1159	8	0.25	0.75	0.46875	0.53125	2	3.75	4	0.5
data	-	7	contig240_19702_45739	7558	8	0.375	0.625	0.49219	0.50781	3	3.93752	4	0.25
data	-	7	contig2430_3_23091	957	8	0.375	0.625	0.42969	0.57031	3	3.43752	3	0
data	-	7	contig240_2053_19107	2716	8	0.5	0.5	0.46875	0.53125	4	3.75	4	0
data	-	7	contig2447_428_21166	5739	8	0.375	0.625	0.42969	0.57031	3	3.43752	3	0
data	-	7	contig245_3_35242	6008	8	0.75	0.25	0.5	0.5	6	4	4	-0.5
data	-	7	contig2481_3_9818	319	8	0.375	0.625	0.42969	0.57031	3	3.43752	3	0
data	-	7	contig248_3_60115	46120	8	0.25	0.75	0.375	0.625	2	3	3	0.333333
data	-	7	contig2610_3_21861	10880	8	0.5	0.5	0.375	0.625	4	3	3	-0.333333
data	-	7	contig260_35023_47215	11382	8	0.5	0.5	0.375	0.625	4	3	3	-0.333333
data	-	7	contig273_34154_48744	8397	8	0.375	0.625	0.49219	0.50781	3	3.93752	4	0.25
data	-	7	contig2736_3_21419	13392	8	0.375	0.625	0.42969	0.57031	3	3.43752	3	0
data	-	7	contig2791_3_21101	4301	8	0.375	0.625	0.49219	0.50781	3	3.93752	4	0.25
data	-	7	contig2772_3_21170	15601	8	0.125	0.875	0.42969	0.57031	1	3.43752	3	0.666667
data	-	7	contig2892_3_20563	10806	8	0.5	0.5	0.46875	0.53125	4	3.75	4	0
data	-	7	contig2833_768_20721	13235	8	0.5	0.5	0.46875	0.53125	4	3.75	4	0
data	-	7	contig2940_15705_20334	2893	8	0.5	0.5	0.5	0.5	4	4	4	0
data	-	7	contig2911_3_20507	14744	8	0.5	0.5	0.46875	0.53125	4	3.75	4	0
data	-	7	contig2946_9702_15994	3868	8	0.25	0.75	0.375	0.625	2	3	3	0.333333
data	-	7	contig2963_3_5418	5041	8	0.125	0.875	0.49219	0.50781	1	3.93752	4	0.75
data	-	7	contig2984_3_20128	8098	8	0.5	0.5	0.5	0.5	4	4	4	0
data	-	7	contig2977_3_20154	14626	8	0.625	0.375	0.49219	0.50781	5	3.93752	4	-0.25
data	-	7	contig299_30994_56802	25185	8	0.5	0.5	0.5	0.5	4	4	4	0
data	-	7	contig2_24161_77802	32457	8	0.375	0.625	0.49219	0.50781	3	3.93752	4	0.25
data	-	7	contig300_3_35330	12214	8	0.625	0.375	0.49219	0.50781	5	3.93752	4	-0.25
data	-	7	contig2_3_20312	20157	8	0.25	0.75	0.46875	0.53125	2	3.75	4	0.5
data	-	7	contig300_3_35330	30870	8	0.125	0.875	0.49219	0.50781	1	3.93752	4	0.75
data	-	7	contig3011_3_9219	8801	8	0.75	0.25	0.46875	0.53125	6	3.75	4	-0.5
data	-	7	contig300_41429_55864	13333	8	0.5	0.5	0.375	0.625	4	3	3	-0.333333
data	-	7	contig3043_3_10163	6341	8	0.625	0.375	0.49219	0.50781	5	3.93752	4	-0.25
data	-	7	contig312_6414_56226	19455	8	0.5	0.5	0.375	0.625	4	3	3	-0.333333
data	-	7	contig3168_3_9741	3329	8	0.25	0.75	0.46875	0.53125	2	3.75	4	0.5
data	-	7	contig3174_3_19194	11191	8	0.75	0.25	0.5	0.5	6	4	4	-0.5
data	-	7	contig3248_3_7797	1652	8	0.625	0.375	0.42969	0.57031	5	3.43752	3	-0.666667
data	-	7	contig3184_987_19153	2883	8	0.125	0.875	0.42969	0.57031	1	3.43752	3	0.666667
data	-	7	contig3342_13755_18354	903	8	0.125	0.875	0.49219	0.50781	1	3.93752	4	0.75
data	-	7	contig3393_3_8345	6454	8	0.5	0.5	0.375	0.625	4	3	3	-0.333333
data	-	7	contig3420_3_5896	2818	8	0.375	0.625	0.49219	0.50781	3	3.93752	4	0.25
data	-	7	contig339_32727_54655	21441	8	0.25	0.75	0.46875	0.53125	2	3.75	4	0.5
data	-	7	contig347_3_12972	9343	8	0.5	0.5	0.375	0.625	4	3	3	-0.333333
data	-	7	contig3499_2307_17765	13269	8	0.375	0.625	0.42969	0.57031	3	3.43752	3	0
data	-	7	contig358_3_51312	29837	8	0.5	0.5	0.5	0.5	4	4	4	0
data	-	7	contig34_52863_94746	30129	8	0.5	0.5	0.46875	0.53125	4	3.75	4	0
data	-	7	contig3643_3_17277	7114	8	0.625	0.375	0.49219	0.50781	5	3.93752	4	-0.25
data	-	7	contig359_2487_50544	39118	8	0.25	0.75	0.375	0.625	2	3	3	0.333333
data	-	7	contig368_26135_42478	1440	8	0.5	0.5	0.375	0.625	4	3	3	-0.333333
data	-	7	contig366_3_36000	15465	8	0.625	0.375	0.42969	0.57031	5	3.43752	3	-0.666667
data	-	7	contig3698_3_1999	1358	8	0.125	0.875	0.42969	0.57031	1	3.43752	3	0.666667
data	-	7	contig380_3_51845	30579	8	0.5	0.5	0.375	0.625	4	3	3	-0.333333
data	-	7	contig3821_570_16628	8976	8	0.5	0.5	0.375	0.625	4	3	3	-0.333333
data	-	7	contig388_3_36895	28513	8	0.25	0.75	0.46875	0.53125	2	3.75	4	0.5
data	-	7	contig391_14533_51604	5990	8	0.625	0.375	0.42969	0.57031	5	3.43752	3	-0.666667
data	-	7	contig3924_7069_16277	6673	8	0.125	0.875	0.42969	0.57031	1	3.43752	3	0.666667
data	-	7	contig3_41044_144293	1379	8	0.5	0.5	0.46875	0.53125	4	3.75	4	0
data	-	7	contig3937_3_10067	9904	8	0.25	0.75	0.46875	0.53125	2	3.75	4	0.5
data	-	7	contig4040_3_15927	4572	8	0.375	0.625	0.42969	0.57031	3	3.43752	3	0
data	-	7	contig4067_593_15851	7829	8	0.5	0.5	0.5	0.5	4	4	4	0
data	-	7	contig4072_3_5107	414	8	0.5	0.5	0.375	0.625	4	3	3	-0.333333
data	-	7	contig4072_9083_15837	5436	8	0.375	0.625	0.42969	0.57031	3	3.43752	3	0
data	-	7	contig417_3_50652	9661	8	0.375	0.625	0.49219	0.50781	3	3.93752	4	0.25
data	-	7	contig4076_3786_15832	11940	8	0.25	0.75	0.375	0.625	2	3	3	0.333333
data	-	7	contig440_20417_24761	631	8	0.5	0.5	0.5	0.5	4	4	4	0
data	-	7	contig4254_3_15214	1403	8	0.375	0.625	0.42969	0.57031	3	3.43752	3	0
data	-	7	contig4617_10755_14053	507	8	0.25	0.75	0.5	0.5	2	4	4	0.5
data	-	7	contig4599_3_13640	11100	8	0.25	0.75	0.375	0.625	2	3	3	0.333333
data	-	7	contig463_3_34065	1910	8	0.75	0.25	0.5	0.5	6	4	4	-0.5
data	-	7	contig4635_3_10771	9029	8	0.5	0.5	0.375	0.625	4	3	3	-0.333333
data	-	7	contig4729_3_13812	9571	8	0.5	0.5	0.46875	0.53125	4	3.75	4	0
data	-	7	contig474_3_48636	28515	8	0.625	0.375	0.42969	0.57031	5	3.43752	3	-0.666667
data	-	7	contig487_11485_48169	4591	8	0.625	0.375	0.49219	0.50781	5	3.93752	4	-0.25
data	-	7	contig479_3_48468	47523	8	0.75	0.25	0.46875	0.53125	6	3.75	4	-0.5
data	-	7	contig495_17614_23629	1554	8	0.75	0.25	0.46875	0.53125	6	3.75	4	-0.5
data	-	7	contig4977_7446_13125	1902	8	0.125	0.875	0.49219	0.50781	1	3.93752	4	0.75
data	-	7	contig4983_3_12804	12448	8	0.625	0.375	0.42969	0.57031	5	3.43752	3	-0.666667
data	-	7	contig501_3_47813	33176	8	0.375	0.625	0.49219	0.50781	3	3.93752	4	0.25
data	-	7	contig5045_5954_9340	886	8	0.625	0.375	0.49219	0.50781	5	3.93752	4	-0.25
data	-	7	contig504_38059_47190	7829	8	0.625	0.375	0.42969	0.57031	5	3.43752	3	-0.666667
data	-	7	contig506_3_20512	4501	8	0.5	0.5	0.375	0.625	4	3	3	-0.333333
data	-	7	contig5348_3_12194	6181	8	0.375	0.625	0.42969	0.57031	3	3.43752	3	0
data	-	7	contig5381_3936_11493	1638	8	0.125	0.875	0.49219	0.50781	1	3.93752	4	0.75
data	-	7	contig5465_3_11930	3806	8	0.375	0.625	0.42969	0.57031	3	3.43752	3	0
data	-	7	contig5788_4513_10973	615	8	0.375	0.625	0.49219	0.50781	3	3.93752	4	0.25
data	-	7	contig55_3_87163	36234	8	0.625	0.375	0.42969	0.57031	5	3.43752	3	-0.666667
data	-	7	contig5894_3_10958	7205	8	0.25	0.75	0.46875	0.53125	2	3.75	4	0.5
data	-	7	contig6025_126_10547	7765	8	0.5	0.5	0.46875	0.53125	4	3.75	4	0
data	-	7	contig6150_822_10409	1586	8	0.25	0.75	0.375	0.625	2	3	3	0.333333
data	-	7	contig6031_3_10651	5235	8	0.5	0.5	0.375	0.625	4	3	3	-0.333333
data	-	7	contig61_58996_74045	8201	8	0.25	0.75	0.375	0.625	2	3	3	0.333333
data	-	7	contig64_3_83977	13690	8	0.5	0.5	0.375	0.625	4	3	3	-0.333333
data	-	7	contig6510_3_9627	2240	8	0.5	0.5	0.375	0.625	4	3	3	-0.333333
data	-	7	contig6543_3_9693	4448	8	0.625	0.375	0.42969	0.57031	5	3.43752	3	-0.666667
data	-	7	contig659_24751_43296	6300	8	0.25	0.75	0.375	0.625	2	3	3	0.333333
data	-	7	contig6593_3_9462	8873	8	0.375	0.625	0.42969	0.57031	3	3.43752	3	0
data	-	7	contig65_3_30006	9400	8	0.5	0.5	0.46875	0.53125	4	3.75	4	0
data	-	7	contig677_3_42365	25980	8	0.5	0.5	0.375	0.625	4	3	3	-0.333333
data	-	7	contig732_3_41259	8220	8	0.5	0.5	0.46875	0.53125	4	3.75	4	0
data	-	7	contig709_3_41849	25019	8	0.625	0.375	0.42969	0.57031	5	3.43752	3	-0.666667
data	-	7	contig7546_2822_7936	3938	8	0.625	0.375	0.42969	0.57031	5	3.43752	3	-0.666667
data	-	7	contig752_22979_40850	10998	8	0.25	0.75	0.375	0.625	2	3	3	0.333333
data	-	7	contig7669_3_7763	7678	8	0.375	0.625	0.42969	0.57031	3	3.43752	3	0
data	-	7	contig76_3_32563	31687	8	0.625	0.375	0.42969	0.57031	5	3.43752	3	-0.666667
data	-	7	contig774_3_11226	5313	8	0.375	0.625	0.42969	0.57031	3	3.43752	3	0
data	-	7	contig8065_198_7136	6485	8	0.5	0.5	0.375	0.625	4	3	3	-0.333333
data	-	7	contig819_3_39539	13585	8	0.25	0.75	0.375	0.625	2	3	3	0.333333
data	-	7	contig81_3_78637	39757	8	0.5	0.5	0.46875	0.53125	4	3.75	4	0
data	-	7	contig8382_2778_6667	100	8	0.5	0.5	0.46875	0.53125	4	3.75	4	0
data	-	7	contig8512_1295_6482	3919	8	0.375	0.625	0.42969	0.57031	3	3.43752	3	0
data	-	7	contig862_29490_34847	3287	8	0.5	0.5	0.375	0.625	4	3	3	-0.333333
data	-	7	contig866_3_38622	6873	8	0.25	0.75	0.375	0.625	2	3	3	0.333333
data	-	7	contig870_3_38696	5011	8	0.75	0.25	0.5	0.5	6	4	4	-0.5
data	-	7	contig886_10846_38486	23586	8	0.375	0.625	0.42969	0.57031	3	3.43752	3	0
data	-	7	contig896_18865_26441	5382	8	0.25	0.75	0.375	0.625	2	3	3	0.333333
data	-	7	contig915_3_37981	17819	8	0.375	0.625	0.42969	0.57031	3	3.43752	3	0
data	-	7	contig9191_3_5580	3758	8	0.5	0.5	0.375	0.625	4	3	3	-0.333333
data	-	7	contig9322_3_4291	4001	8	0.75	0.25	0.5	0.5	6	4	4	-0.5
data	-	7	contig939_92_14601	1085	8	0.25	0.75	0.375	0.625	2	3	3	0.333333
data	-	7	contig978_126_36959	27004	8	0.25	0.75	0.375	0.625	2	3	3	0.333333
data	-	7	contig98_3_22624	18129	8	0.75	0.25	0.46875	0.53125	6	3.75	4	-0.5
data	-	8	contig1032_3_36153	5991	8	0.625	0.375	0.49219	0.50781	5	3.93752	4	-0.25
data	-	8	contig10445_3_2615	992	8	0.5	0.5	0.46875	0.53125	4	3.75	4	0
data	-	8	contig1079_13838_32192	14329	8	0.5	0.5	0.46875	0.53125	4	3.75	4	0
data	-	8	contig10980_3_2850	1395	8	0.625	0.375	0.42969	0.57031	5	3.43752	3	-0.666667
data	-	8	contig10_3_99742	85240	8	0.5	0.5	0.46875	0.53125	4	3.75	4	0
data	-	8	contig11437_3_3334	296	8	0.5	0.5	0.375	0.625	4	3	3	-0.333333
data	-	8	contig11314_3_3434	1196	8	0.375	0.625	0.42969	0.57031	3	3.43752	3	0
data	-	8	contig1163_3_16749	13120	8	0.25	0.75	0.375	0.625	2	3	3	0.333333
data	-	8	contig1147_3_34483	28847	8	0.375	0.625	0.42969	0.57031	3	3.43752	3	0
data	-	8	contig118_53777_71941	3507	8	0.25	0.75	0.5	0.5	2	4	4	0.5
data	-	8	contig1237_5686_23925	10859	8	0.25	0.75	0.375	0.625	2	3	3	0.333333
data	-	8	contig1260_3_32508	78	8	0.25	0.75	0.375	0.625	2	3	3	0.333333
data	-	8	contig1241_15861_18893	1558	8	0.375	0.625	0.42969	0.57031	3	3.43752	3	0
data	-	8	contig1260_3_32508	29668	8	0.375	0.625	0.49219	0.50781	3	3.93752	4	0.25
data	-	8	contig127_45128_70463	12461	8	0.625	0.375	0.49219	0.50781	5	3.93752	4	-0.25
data	-	8	contig127_182_42183	15752	8	0.5	0.5	0.46875	0.53125	4	3.75	4	0
data	-	8	contig129_25695_44174	3280	8	0.375	0.625	0.49219	0.50781	3	3.93752	4	0.25
data	-	8	contig1317_3_32215	27173	8	0.25	0.75	0.375	0.625	2	3	3	0.333333
data	-	8	contig1356_3_22540	19102	8	0.25	0.75	0.375	0.625	2	3	3	0.333333
data	-	8	contig1328_3_32106	25235	8	0.75	0.25	0.5	0.5	6	4	4	-0.5
data	-	8	contig1374_3_31570	2904	8	0.25	0.75	0.375	0.625	2	3	3	0.333333
data	-	8	contig1386_3_31477	18367	8	0.375	0.625	0.42969	0.57031	3	3.43752	3	0
data	-	8	contig1427_15708_30844	12333	8	0.5	0.5	0.375	0.625	4	3	3	-0.333333
data	-	8	contig140_28450_68630	29848	8	0.25	0.75	0.375	0.625	2	3	3	0.333333
data	-	8	contig1479_17006_30341	1193	8	0.25	0.75	0.46875	0.53125	2	3.75	4	0.5
data	-	8	contig1431_3_30928	18738	8	0.625	0.375	0.49219	0.50781	5	3.93752	4	-0.25
data	-	8	contig155_52244_67287	7062	8	0.5	0.5	0.46875	0.53125	4	3.75	4	0
data	-	8	contig1552_3_29139	18218	8	0	1	0.375	0.625	0	3	3	1
data	-	8	contig1621_3_7517	499	8	0.625	0.375	0.42969	0.57031	5	3.43752	3	-0.666667
data	-	8	contig1629_9638_28466	16789	8	0.25	0.75	0.46875	0.53125	2	3.75	4	0.5
data	-	8	contig1665_3_28597	3801	8	0.5	0.5	0.375	0.625	4	3	3	-0.333333
data	-	8	contig165_3_66883	40439	8	0.5	0.5	0.5	0.5	4	4	4	0
data	-	8	contig1678_3_13767	2284	8	0.625	0.375	0.42969	0.57031	5	3.43752	3	-0.666667
data	-	8	contig1676_3_28370	25093	8	0.375	0.625	0.49219	0.50781	3	3.93752	4	0.25
data	-	8	contig1721_3_28108	12134	8	0.625	0.375	0.49219	0.50781	5	3.93752	4	-0.25
data	-	8	contig1693_3_28331	23833	8	0.375	0.625	0.42969	0.57031	3	3.43752	3	0
data	-	8	contig1765_757_2475	731	8	0.25	0.75	0.375	0.625	2	3	3	0.333333
data	-	8	contig174_3_66365	923	8	0.5	0.5	0.5	0.5	4	4	4	0
data	-	8	contig17_3_55444	16401	8	0.25	0.75	0.46875	0.53125	2	3.75	4	0.5
data	-	8	contig179_18663_41336	18292	8	0.625	0.375	0.49219	0.50781	5	3.93752	4	-0.25
data	-	8	contig17_3_55444	30689	8	0.5	0.5	0.46875	0.53125	4	3.75	4	0
data	-	8	contig1837_3_27140	6863	8	0.25	0.75	0.375	0.625	2	3	3	0.333333
data	-	8	contig1846_126_27021	8521	8	0.625	0.375	0.49219	0.50781	5	3.93752	4	-0.25
data	-	8	contig1938_3_24376	11335	8	0.625	0.375	0.49219	0.50781	5	3.93752	4	-0.25
data	-	8	contig1923_3_26484	19602	8	0.125	0.875	0.49219	0.50781	1	3.93752	4	0.75
data	-	8	contig194_3_63166	40879	8	0.375	0.625	0.49219	0.50781	3	3.93752	4	0.25
data	-	8	contig194_3_63166	51997	8	0.75	0.25	0.5	0.5	6	4	4	-0.5
data	-	8	contig1998_126_25965	490	8	0.5	0.5	0.375	0.625	4	3	3	-0.333333
data	-	8	contig19_47004_73242	18623	8	0.375	0.625	0.42969	0.57031	3	3.43752	3	0
data	-	8	contig202_59370_63209	1987	8	0.5	0.5	0.375	0.625	4	3	3	-0.333333
data	-	8	contig200_126_63433	17617	8	0.625	0.375	0.42969	0.57031	5	3.43752	3	-0.666667
data	-	8	contig20_13685_102495	1132	8	0.625	0.375	0.49219	0.50781	5	3.93752	4	-0.25
data	-	8	contig210_4692_62814	42923	8	0.625	0.375	0.42969	0.57031	5	3.43752	3	-0.666667
data	-	8	contig2155_3_24763	14997	8	0.125	0.875	0.49219	0.50781	1	3.93752	4	0.75
data	-	8	contig2117_8273_25096	16648	8	0.5	0.5	0.375	0.625	4	3	3	-0.333333
data	-	8	contig2168_3_24565	7488	8	0.375	0.625	0.42969	0.57031	3	3.43752	3	0
data	-	8	contig2168_3_24565	9556	8	0.625	0.375	0.49219	0.50781	5	3.93752	4	-0.25
data	-	8	contig2159_910_24629	20907	8	0.375	0.625	0.49219	0.50781	3	3.93752	4	0.25
data	-	8	contig217_51578_62073	4665	8	0.5	0.5	0.375	0.625	4	3	3	-0.333333
data	-	8	contig2192_3_24552	15618	8	0.5	0.5	0.375	0.625	4	3	3	-0.333333
data	-	8	contig2259_3_10679	2596	8	0.375	0.625	0.49219	0.50781	3	3.93752	4	0.25
data	-	8	contig2278_595_8908	3747	8	0.5	0.5	0.46875	0.53125	4	3.75	4	0
data	-	8	contig2278_595_8908	6343	8	0.75	0.25	0.46875	0.53125	6	3.75	4	-0.5
data	-	8	contig2336_16145_19892	2316	8	0.625	0.375	0.42969	0.57031	5	3.43752	3	-0.666667
data	-	8	contig2344_3_23612	3686	8	0.75	0.25	0.46875	0.53125	6	3.75	4	-0.5
data	-	8	contig2363_6988_17037	4854	8	0.375	0.625	0.49219	0.50781	3	3.93752	4	0.25
data	-	8	contig235_288_60766	27429	8	0.25	0.75	0.375	0.625	2	3	3	0.333333
data	-	8	contig240_2053_19107	10048	8	0.25	0.75	0.375	0.625	2	3	3	0.333333
data	-	8	contig23_4841_100345	78408	8	0.5	0.5	0.46875	0.53125	4	3.75	4	0
data	-	8	contig2497_3_10001	2099	8	0.625	0.375	0.42969	0.57031	5	3.43752	3	-0.666667
data	-	8	contig2492_6918_22753	13448	8	0.375	0.625	0.42969	0.57031	3	3.43752	3	0
data	-	8	contig2538_4263_22401	7406	8	0.25	0.75	0.5	0.5	2	4	4	0.5
data	-	8	contig2577_3_22317	11552	8	0.5	0.5	0.46875	0.53125	4	3.75	4	0
data	-	8	contig2618_3_22101	5056	8	0.75	0.25	0.46875	0.53125	6	3.75	4	-0.5
data	-	8	contig2689_3_19904	11269	8	0.375	0.625	0.42969	0.57031	3	3.43752	3	0
data	-	8	contig2762_432_6788	1017	8	0.625	0.375	0.42969	0.57031	5	3.43752	3	-0.666667
data	-	8	contig272_35883_40135	2463	8	0.375	0.625	0.42969	0.57031	3	3.43752	3	0
data	-	8	contig2792_15121_21093	3080	8	0.5	0.5	0.375	0.625	4	3	3	-0.333333
data	-	8	contig276_323_36614	8850	8	0.5	0.5	0.375	0.625	4	3	3	-0.333333
data	-	8	contig2803_7585_9811	289	8	0.5	0.5	0.375	0.625	4	3	3	-0.333333
data	-	8	contig2828_3_20877	14626	8	0.75	0.25	0.46875	0.53125	6	3.75	4	-0.5
data	-	8	contig2828_3_20877	15619	8	0.5	0.5	0.5	0.5	4	4	4	0
data	-	8	contig2829_13819_20853	3836	8	0.625	0.375	0.49219	0.50781	5	3.93752	4	-0.25
data	-	8	contig2876_3_20621	13828	8	0.5	0.5	0.5	0.5	4	4	4	0
data	-	8	contig2893_3_10359	990	8	0.375	0.625	0.42969	0.57031	3	3.43752	3	0
data	-	8	contig2899_3_20537	20360	8	0.625	0.375	0.49219	0.50781	5	3.93752	4	-0.25
data	-	8	contig2941_3_2994	1265	8	0.625	0.375	0.49219	0.50781	5	3.93752	4	-0.25
data	-	8	contig290_20283_57318	16560	8	0.5	0.5	0.375	0.625	4	3	3	-0.333333
data	-	8	contig2968_3_20199	5947	8	0.625	0.375	0.42969	0.57031	5	3.43752	3	-0.666667
data	-	8	contig2985_710_20127	8435	8	0.5	0.5	0.5	0.5	4	4	4	0
data	-	8	contig3019_304_7996	1543	8	0.125	0.875	0.49219	0.50781	1	3.93752	4	0.75
data	-	8	contig3044_3_19799	13537	8	0.25	0.75	0.375	0.625	2	3	3	0.333333
data	-	8	contig3181_3_5550	4572	8	0.375	0.625	0.42969	0.57031	3	3.43752	3	0
data	-	8	contig3102_3_19581	14957	8	0.5	0.5	0.5	0.5	4	4	4	0
data	-	8	contig3308_3_18550	1014	8	0.25	0.75	0.375	0.625	2	3	3	0.333333
data	-	8	contig3204_3_6723	3304	8	0.75	0.25	0.5	0.5	6	4	4	-0.5
data	-	8	contig3420_10032_12411	1357	8	0.875	0.125	0.49219	0.50781	7	3.93752	4	-0.75
data	-	8	contig3450_407_17919	7947	8	0.375	0.625	0.42969	0.57031	3	3.43752	3	0
data	-	8	contig3517_3_8139	4095	8	0.25	0.75	0.46875	0.53125	2	3.75	4	0.5
data	-	8	contig3481_3_17846	9543	8	0.25	0.75	0.46875	0.53125	2	3.75	4	0.5
data	-	8	contig352_666_41255	13980	8	0.25	0.75	0.46875	0.53125	2	3.75	4	0.5
data	-	8	contig3599_3_17314	14388	8	0.5	0.5	0.46875	0.53125	4	3.75	4	0
data	-	8	contig3604_3_17412	10718	8	0.375	0.625	0.49219	0.50781	3	3.93752	4	0.25
data	-	8	contig3604_3_17412	13450	8	0.625	0.375	0.42969	0.57031	5	3.43752	3	-0.666667
data	-	8	contig3676_8538_17161	2840	8	0.5	0.5	0.46875	0.53125	4	3.75	4	0
data	-	8	contig366_38740_53119	3595	8	0.625	0.375	0.42969	0.57031	5	3.43752	3	-0.666667
data	-	8	contig3680_5311_12848	1953	8	0.25	0.75	0.46875	0.53125	2	3.75	4	0.5
data	-	8	contig372_7979_30184	17470	8	0.625	0.375	0.49219	0.50781	5	3.93752	4	-0.25
data	-	8	contig374_33504_40946	981	8	0.25	0.75	0.46875	0.53125	2	3.75	4	0.5
data	-	8	contig376_126_52504	36552	8	0.5	0.5	0.46875	0.53125	4	3.75	4	0
data	-	8	contig3869_3_16464	12965	8	0.125	0.875	0.42969	0.57031	1	3.43752	3	0.666667
data	-	8	contig3828_3_16607	13487	8	0.375	0.625	0.49219	0.50781	3	3.93752	4	0.25
data	-	8	contig390_36462_51741	6015	8	0.5	0.5	0.375	0.625	4	3	3	-0.333333
data	-	8	contig3890_3_16384	12617	8	0.75	0.25	0.46875	0.53125	6	3.75	4	-0.5
data	-	8	contig3940_3_13398	12544	8	0.5	0.5	0.375	0.625	4	3	3	-0.333333
data	-	8	contig395_9254_51493	28751	8	0.375	0.625	0.42969	0.57031	3	3.43752	3	0
data	-	8	contig3978_3_16098	3228	8	0.5	0.5	0.46875	0.53125	4	3.75	4	0
data	-	8	contig3_3_35836	8932	8	0.5	0.5	0.375	0.625	4	3	3	-0.333333
data	-	8	contig4078_3_15828	2682	8	0.375	0.625	0.42969	0.57031	3	3.43752	3	0
data	-	8	contig412_3_15671	5416	8	0.25	0.75	0.375	0.625	2	3	3	0.333333
data	-	8	contig4209_3_15238	1634	8	0.75	0.25	0.5	0.5	6	4	4	-0.5
data	-	8	contig4207_3_15376	7988	8	0.5	0.5	0.5	0.5	4	4	4	0
data	-	8	contig4282_3_15134	7124	8	0.625	0.375	0.42969	0.57031	5	3.43752	3	-0.666667
data	-	8	contig427_42072_50307	7912	8	0.625	0.375	0.42969	0.57031	5	3.43752	3	-0.666667
data	-	8	contig431_3_40444	12565	8	0.375	0.625	0.42969	0.57031	3	3.43752	3	0
data	-	8	contig42_405_42233	17467	8	0.375	0.625	0.42969	0.57031	3	3.43752	3	0
data	-	8	contig4405_3_14708	5238	8	0.25	0.75	0.375	0.625	2	3	3	0.333333
data	-	8	contig4364_3_14728	7732	8	0.375	0.625	0.49219	0.50781	3	3.93752	4	0.25
data	-	8	contig44_85928_89431	2962	8	0.375	0.625	0.49219	0.50781	3	3.93752	4	0.25
data	-	8	contig4436_2460_14619	11164	8	0.25	0.75	0.46875	0.53125	2	3.75	4	0.5
data	-	8	contig4695_3_13884	294	8	0.5	0.5	0.5	0.5	4	4	4	0
data	-	8	contig465_203_38935	32723	8	0.25	0.75	0.375	0.625	2	3	3	0.333333
data	-	8	contig5069_3_2170	1145	8	0.375	0.625	0.42969	0.57031	3	3.43752	3	0
data	-	8	contig4709_3_13860	2929	8	0.625	0.375	0.42969	0.57031	5	3.43752	3	-0.666667
data	-	8	contig5088_3_12849	6565	8	0.25	0.75	0.46875	0.53125	2	3.75	4	0.5
data	-	8	contig5072_3_6814	6583	8	0.125	0.875	0.42969	0.57031	1	3.43752	3	0.666667
data	-	8	contig5103_3_12821	2097	8	0.5	0.5	0.375	0.625	4	3	3	-0.333333
data	-	8	contig5181_3_12256	2404	8	0.25	0.75	0.375	0.625	2	3	3	0.333333
data	-	8	contig5201_1034_5763	460	8	0.25	0.75	0.375	0.625	2	3	3	0.333333
data	-	8	contig5248_3_12440	8658	8	0.625	0.375	0.49219	0.50781	5	3.93752	4	-0.25
data	-	8	contig545_3_14543	497	8	0.625	0.375	0.49219	0.50781	5	3.93752	4	-0.25
data	-	8	contig5296_7404_12313	1762	8	0.25	0.75	0.5	0.5	2	4	4	0.5
data	-	8	contig550_3_14245	13426	8	0.125	0.875	0.42969	0.57031	1	3.43752	3	0.666667
data	-	8	contig54_3_87709	46711	8	0.375	0.625	0.49219	0.50781	3	3.93752	4	0.25
data	-	8	contig5546_1575_11107	5944	8	0.375	0.625	0.49219	0.50781	3	3.93752	4	0.25
data	-	8	contig555_14554_35613	9300	8	0.5	0.5	0.375	0.625	4	3	3	-0.333333
data	-	8	contig567_3_45617	461	8	0.375	0.625	0.42969	0.57031	3	3.43752	3	0
data	-	8	contig5585_3_9971	1368	8	0.375	0.625	0.42969	0.57031	3	3.43752	3	0
data	-	8	contig568_20309_23568	220	8	0.875	0.125	0.49219	0.50781	7	3.93752	4	-0.75
data	-	8	contig569_3_7390	993	8	0.5	0.5	0.375	0.625	4	3	3	-0.333333
data	-	8	contig572_20789_30623	1157	8	0.75	0.25	0.5	0.5	6	4	4	-0.5
data	-	8	contig5886_128_10975	10016	8	0.5	0.5	0.375	0.625	4	3	3	-0.333333
data	-	8	contig6053_354_10604	402	8	0.5	0.5	0.5	0.5	4	4	4	0
data	-	8	contig59_8144_86157	28246	8	0.25	0.75	0.375	0.625	2	3	3	0.333333
data	-	8	contig608_23463_44556	1412	8	0.625	0.375	0.42969	0.57031	5	3.43752	3	-0.666667
data	-	8	contig6368_266_10034	4408	8	0.5	0.5	0.375	0.625	4	3	3	-0.333333
data	-	8	contig6617_3_9539	2571	8	0.5	0.5	0.375	0.625	4	3	3	-0.333333
data	-	8	contig6666_3_9330	8461	8	0.25	0.75	0.46875	0.53125	2	3.75	4	0.5
data	-	8	contig672_3_27552	8783	8	0.375	0.625	0.42969	0.57031	3	3.43752	3	0
data	-	8	contig678_3_42856	39458	8	0.5	0.5	0.46875	0.53125	4	3.75	4	0
data	-	8	contig6794_527_9215	4593	8	0.25	0.75	0.5	0.5	2	4	4	0.5
data	-	8	contig67_58901_75185	15877	8	0.875	0.125	0.49219	0.50781	7	3.93752	4	-0.75
data	-	8	contig6804_737_8475	6873	8	0.25	0.75	0.375	0.625	2	3	3	0.333333
data	-	8	contig6804_737_8475	7249	8	0.625	0.375	0.49219	0.50781	5	3.93752	4	-0.25
data	-	8	contig7185_3_8543	2310	8	0.5	0.5	0.46875	0.53125	4	3.75	4	0
data	-	8	contig689_3_17891	15696	8	0.625	0.375	0.42969	0.57031	5	3.43752	3	-0.666667
data	-	8	contig732_3_41259	6765	8	0.5	0.5	0.46875	0.53125	4	3.75	4	0
data	-	8	contig725_24613_41438	7204	8	0.5	0.5	0.375	0.625	4	3	3	-0.333333
data	-	8	contig753_1936_14849	9556	8	0.25	0.75	0.375	0.625	2	3	3	0.333333
data	-	8	contig74_22301_80008	17151	8	0.625	0.375	0.49219	0.50781	5	3.93752	4	-0.25
data	-	8	contig755_34328_40783	2114	8	0.375	0.625	0.49219	0.50781	3	3.93752	4	0.25
data	-	8	contig77_34398_50919	5438	8	0.5	0.5	0.375	0.625	4	3	3	-0.333333
data	-	8	contig788_6892_39951	12008	8	0.375	0.625	0.42969	0.57031	3	3.43752	3	0
data	-	8	contig78_3_79412	23708	8	0.25	0.75	0.46875	0.53125	2	3.75	4	0.5
data	-	8	contig796_16920_30468	6002	8	0.25	0.75	0.375	0.625	2	3	3	0.333333
data	-	8	contig792_3_39936	9216	8	0.375	0.625	0.42969	0.57031	3	3.43752	3	0
data	-	8	contig7974_3_7267	4530	8	0.625	0.375	0.42969	0.57031	5	3.43752	3	-0.666667
data	-	8	contig805_1138_39784	30116	8	0.25	0.75	0.5	0.5	2	4	4	0.5
data	-	8	contig8117_3_3656	709	8	0.5	0.5	0.46875	0.53125	4	3.75	4	0
data	-	8	contig8112_3_3164	1564	8	0.75	0.25	0.46875	0.53125	6	3.75	4	-0.5
data	-	8	contig819_3_39539	3229	8	0.25	0.75	0.375	0.625	2	3	3	0.333333
data	-	8	contig81_3_78637	65115	8	0.375	0.625	0.49219	0.50781	3	3.93752	4	0.25
data	-	8	contig825_18281_39417	1722	8	0.625	0.375	0.42969	0.57031	5	3.43752	3	-0.666667
data	-	8	contig828_3_39405	35329	8	0.625	0.375	0.42969	0.57031	5	3.43752	3	-0.666667
data	-	8	contig8354_3_6724	3933	8	0.5	0.5	0.375	0.625	4	3	3	-0.333333
data	-	8	contig82_700_78106	34080	8	0.375	0.625	0.49219	0.50781	3	3.93752	4	0.25
data	-	8	contig862_3_10586	3320	8	0.75	0.25	0.5	0.5	6	4	4	-0.5
data	-	8	contig842_3_39186	18598	8	0.625	0.375	0.49219	0.50781	5	3.93752	4	-0.25
data	-	8	contig8764_3_6008	1045	8	0.375	0.625	0.42969	0.57031	3	3.43752	3	0
data	-	8	contig8818_3_6073	3981	8	0.5	0.5	0.375	0.625	4	3	3	-0.333333
data	-	8	contig9002_3_5817	558	8	0.5	0.5	0.375	0.625	4	3	3	-0.333333
data	-	8	contig88_43304_76495	2676	8	0.375	0.625	0.49219	0.50781	3	3.93752	4	0.25
data	-	8	contig905_3_38179	28957	8	0.625	0.375	0.42969	0.57031	5	3.43752	3	-0.666667
data	-	8	contig94_3_75535	72554	8	0.125	0.875	0.42969	0.57031	1	3.43752	3	0.666667
data	-	8	contig952_3_37373	3152	8	0.5	0.5	0.375	0.625	4	3	3	-0.333333
data	-	8	contig953_366_37372	32018	8	0.75	0.25	0.5	0.5	6	4	4	-0.5
data	-	8	contig978_126_36959	7259	8	0.25	0.75	0.375	0.625	2	3	3	0.333333
data	-	8	contig96_3_75310	44722	8	0.5	0.5	0.375	0.625	4	3	3	-0.333333
data	-	8	contig994_3_30883	10426	8	0.5	0.5	0.375	0.625	4	3	3	-0.333333
data	-	8	contig983_3_36936	28402	8	0.5	0.5	0.375	0.625	4	3	3	-0.333333
data	-	9	contig1016_3_36307	14425	8	0.375	0.625	0.42969	0.57031	3	3.43752	3	0
data	-	9	contig1054_21980_28777	836	8	0.375	0.625	0.42969	0.57031	3	3.43752	3	0
data	-	9	contig1079_13838_32192	14432	8	0.5	0.5	0.46875	0.53125	4	3.75	4	0
data	-	9	contig10821_3_3862	2696	8	0.25	0.75	0.46875	0.53125	2	3.75	4	0.5
data	-	9	contig109_3_72124	59844	8	0.5	0.5	0.46875	0.53125	4	3.75	4	0
data	-	9	contig1104_10760_31111	18263	8	0.375	0.625	0.49219	0.50781	3	3.93752	4	0.25
data	-	9	contig10_3_99742	25452	8	0.25	0.75	0.375	0.625	2	3	3	0.333333
data	-	9	contig11335_3_3417	168	8	0.5	0.5	0.46875	0.53125	4	3.75	4	0
data	-	9	contig1107_1296_19979	8494	8	0.375	0.625	0.49219	0.50781	3	3.93752	4	0.25
data	-	9	contig1210_20114_27876	3029	8	0.625	0.375	0.49219	0.50781	5	3.93752	4	-0.25
data	-	9	contig1172_17099_34236	16783	8	0.25	0.75	0.375	0.625	2	3	3	0.333333
data	-	9	contig1303_3_5388	1183	8	0.375	0.625	0.42969	0.57031	3	3.43752	3	0
data	-	9	contig1214_3_33536	33409	8	0.5	0.5	0.375	0.625	4	3	3	-0.333333
data	-	9	contig131_25987_69988	3317	8	0.375	0.625	0.42969	0.57031	3	3.43752	3	0
data	-	9	contig135_44669_59729	13690	8	0.375	0.625	0.49219	0.50781	3	3.93752	4	0.25
data	-	9	contig13829_3_1816	1435	8	0.25	0.75	0.46875	0.53125	2	3.75	4	0.5
data	-	9	contig1417_3_30371	9260	8	0.375	0.625	0.42969	0.57031	3	3.43752	3	0
data	-	9	contig1458_28199_30629	1844	8	0.25	0.75	0.375	0.625	2	3	3	0.333333
data	-	9	contig1461_3_30594	10996	8	0.5	0.5	0.46875	0.53125	4	3.75	4	0
data	-	9	contig146_3_55448	2364	8	0.25	0.75	0.46875	0.53125	2	3.75	4	0.5
data	-	9	contig1480_3483_30338	17325	8	0.75	0.25	0.46875	0.53125	6	3.75	4	-0.5
data	-	9	contig156_3_32696	8955	8	0.375	0.625	0.42969	0.57031	3	3.43752	3	0
data	-	9	contig14_3_87131	12202	8	0.5	0.5	0.375	0.625	4	3	3	-0.333333
data	-	9	contig158_3_67254	19036	8	0.5	0.5	0.5	0.5	4	4	4	0
data	-	9	contig157_3_67270	51508	8	0.625	0.375	0.42969	0.57031	5	3.43752	3	-0.666667
data	-	9	contig1592_3_29147	2111	8	0.5	0.5	0.375	0.625	4	3	3	-0.333333
data	-	9	contig1592_3_29147	27072	8	0.25	0.75	0.375	0.625	2	3	3	0.333333
data	-	9	contig1601_23397_28962	5517	8	0.375	0.625	0.42969	0.57031	3	3.43752	3	0
data	-	9	contig1601_13111_22795	7321	8	0.375	0.625	0.42969	0.57031	3	3.43752	3	0
data	-	9	contig161_126_67053	3139	8	0.5	0.5	0.375	0.625	4	3	3	-0.333333
data	-	9	contig1645_3_5715	3478	8	0.75	0.25	0.5	0.5	6	4	4	-0.5
data	-	9	contig1720_3_9261	1971	8	0.625	0.375	0.49219	0.50781	5	3.93752	4	-0.25
data	-	9	contig1671_3_28539	10369	8	0.375	0.625	0.42969	0.57031	3	3.43752	3	0
data	-	9	contig1736_3_3424	139	8	0.625	0.375	0.49219	0.50781	5	3.93752	4	-0.25
data	-	9	contig1731_3_28007	14849	8	0.25	0.75	0.5	0.5	2	4	4	0.5
data	-	9	contig1785_2313_5821	2972	8	0.375	0.625	0.42969	0.57031	3	3.43752	3	0
data	-	9	contig1739_2238_13639	4133	8	0.5	0.5	0.375	0.625	4	3	3	-0.333333
data	-	9	contig178_28242_40637	8915	8	0.5	0.5	0.375	0.625	4	3	3	-0.333333
data	-	9	contig17_3_55444	46063	8	0.5	0.5	0.46875	0.53125	4	3.75	4	0
data	-	9	contig1811_3_27306	6039	8	0.5	0.5	0.46875	0.53125	4	3.75	4	0
data	-	9	contig184_35224_65543	11511	8	0.625	0.375	0.49219	0.50781	5	3.93752	4	-0.25
data	-	9	contig1870_3_23355	290	8	0.375	0.625	0.49219	0.50781	3	3.93752	4	0.25
data	-	9	contig1864_14156_26054	473	8	0.375	0.625	0.42969	0.57031	3	3.43752	3	0
data	-	9	contig1912_11397_24459	9982	8	0.5	0.5	0.46875	0.53125	4	3.75	4	0
data	-	9	contig1883_3_25381	20349	8	0.625	0.375	0.42969	0.57031	5	3.43752	3	-0.666667
data	-	9	contig191_20333_22563	794	8	0.75	0.25	0.46875	0.53125	6	3.75	4	-0.5
data	-	9	contig1917_144_26513	2728	8	0.75	0.25	0.46875	0.53125	6	3.75	4	-0.5
data	-	9	contig1945_3_6951	1676	8	0.5	0.5	0.5	0.5	4	4	4	0
data	-	9	contig1947_3_26341	19946	8	0.25	0.75	0.5	0.5	2	4	4	0.5
data	-	9	contig1952_3_26309	7120	8	0.375	0.625	0.42969	0.57031	3	3.43752	3	0
data	-	9	contig2015_706_25866	15407	8	0.5	0.5	0.375	0.625	4	3	3	-0.333333
data	-	9	contig2092_1269_25293	9830	8	0.25	0.75	0.375	0.625	2	3	3	0.333333
data	-	9	contig201_3_63268	33180	8	0.75	0.25	0.46875	0.53125	6	3.75	4	-0.5
data	-	9	contig2109_15819_25159	1071	8	0.375	0.625	0.49219	0.50781	3	3.93752	4	0.25
data	-	9	contig20_13685_102495	26641	8	0.25	0.75	0.46875	0.53125	2	3.75	4	0.5
data	-	9	contig2111_10391_13692	780	8	0.5	0.5	0.46875	0.53125	4	3.75	4	0
data	-	9	contig2109_3902_8463	4269	8	0.625	0.375	0.49219	0.50781	5	3.93752	4	-0.25
data	-	9	contig221_23680_27369	2316	8	0.125	0.875	0.42969	0.57031	1	3.43752	3	0.666667
data	-	9	contig21_84991_100986	15794	8	0.375	0.625	0.42969	0.57031	3	3.43752	3	0
data	-	9	contig244_3_12376	233	8	0	1	0.375	0.625	0	3	3	1
data	-	9	contig2517_3_22639	13276	8	0.5	0.5	0.375	0.625	4	3	3	-0.333333
data	-	9	contig2577_3_22317	12752	8	0.25	0.75	0.375	0.625	2	3	3	0.333333
data	-	9	contig2577_3_22317	14434	8	0.375	0.625	0.42969	0.57031	3	3.43752	3	0
data	-	9	contig2530_3_22578	16815	8	0.375	0.625	0.49219	0.50781	3	3.93752	4	0.25
data	-	9	contig2587_3_22128	1664	8	0.625	0.375	0.42969	0.57031	5	3.43752	3	-0.666667
data	-	9	contig2584_11121_22264	6069	8	0.125	0.875	0.42969	0.57031	1	3.43752	3	0.666667
data	-	9	contig2682_13002_19973	3212	8	0.375	0.625	0.49219	0.50781	3	3.93752	4	0.25
data	-	9	contig2626_6239_22027	8778	8	0.625	0.375	0.49219	0.50781	5	3.93752	4	-0.25
data	-	9	contig26_69370_72527	1842	8	0.375	0.625	0.42969	0.57031	3	3.43752	3	0
data	-	9	contig2684_126_21685	7427	8	0.375	0.625	0.49219	0.50781	3	3.93752	4	0.25
data	-	9	contig281_35117_39997	1012	8	0.625	0.375	0.49219	0.50781	5	3.93752	4	-0.25
data	-	9	contig278_44387_52779	8029	8	0.625	0.375	0.49219	0.50781	5	3.93752	4	-0.25
data	-	9	contig2832_3_20726	7331	8	0.5	0.5	0.46875	0.53125	4	3.75	4	0
data	-	9	contig2842_6450_20798	13160	8	0.5	0.5	0.46875	0.53125	4	3.75	4	0
data	-	9	contig287_334_57470	1316	8	0.25	0.75	0.375	0.625	2	3	3	0.333333
data	-	9	contig2868_3_20654	10223	8	0	1	0.375	0.625	0	3	3	1
data	-	9	contig294_3_51831	3747	8	0.375	0.625	0.42969	0.57031	3	3.43752	3	0
data	-	9	contig2951_3_15472	10409	8	0.5	0.5	0.46875	0.53125	4	3.75	4	0
data	-	9	contig2985_710_20127	15159	8	0.375	0.625	0.42969	0.57031	3	3.43752	3	0
data	-	9	contig29_39482_98864	37030	8	0.75	0.25	0.5	0.5	6	4	4	-0.5
data	-	9	contig300_3_35330	1999	8	0.25	0.75	0.375	0.625	2	3	3	0.333333
data	-	9	contig2_104568_158271	8665	8	0.5	0.5	0.375	0.625	4	3	3	-0.333333
data	-	9	contig3025_11394_19936	643	8	0.625	0.375	0.42969	0.57031	5	3.43752	3	-0.666667
data	-	9	contig3011_9475_20006	10273	8	0.25	0.75	0.375	0.625	2	3	3	0.333333
data	-	9	contig307_18425_55986	17717	8	0.5	0.5	0.375	0.625	4	3	3	-0.333333
data	-	9	contig304_3_56455	55963	8	0.375	0.625	0.49219	0.50781	3	3.93752	4	0.25
data	-	9	contig310_40209_56254	911	8	0.75	0.25	0.5	0.5	6	4	4	-0.5
data	-	9	contig311_3_56109	42025	8	0.625	0.375	0.49219	0.50781	5	3.93752	4	-0.25
data	-	9	contig3168_16592_19207	778	8	0.75	0.25	0.5	0.5	6	4	4	-0.5
data	-	9	contig3188_10844_18750	2088	8	0.25	0.75	0.5	0.5	2	4	4	0.5
data	-	9	contig3197_646_2204	1088	8	0.625	0.375	0.42969	0.57031	5	3.43752	3	-0.666667
data	-	9	contig3248_8923_18874	2460	8	0.25	0.75	0.46875	0.53125	2	3.75	4	0.5
data	-	9	contig3420_10032_12411	1166	8	0.875	0.125	0.49219	0.50781	7	3.93752	4	-0.75
data	-	9	contig3342_13755_18354	3234	8	0.25	0.75	0.46875	0.53125	2	3.75	4	0.5
data	-	9	contig3431_3_17988	7116	8	0.5	0.5	0.375	0.625	4	3	3	-0.333333
data	-	9	contig3455_3_16889	14399	8	0.5	0.5	0.46875	0.53125	4	3.75	4	0
data	-	9	contig3528_3_17216	608	8	0.375	0.625	0.42969	0.57031	3	3.43752	3	0
data	-	9	contig3474_9962_17859	6916	8	0.125	0.875	0.42969	0.57031	1	3.43752	3	0.666667
data	-	9	contig363_18526_53179	4450	8	0.25	0.75	0.375	0.625	2	3	3	0.333333
data	-	9	contig353_3_53748	42341	8	0.125	0.875	0.42969	0.57031	1	3.43752	3	0.666667
data	-	9	contig3646_3_17272	7127	8	0.5	0.5	0.375	0.625	4	3	3	-0.333333
data	-	9	contig3678_3_16787	13652	8	0.125	0.875	0.42969	0.57031	1	3.43752	3	0.666667
data	-	9	contig3751_3_16858	10632	8	0.5	0.5	0.375	0.625	4	3	3	-0.333333
data	-	9	contig3831_3_16592	13688	8	0.25	0.75	0.375	0.625	2	3	3	0.333333
data	-	9	contig403_15758_43310	8338	8	0.5	0.5	0.46875	0.53125	4	3.75	4	0
data	-	9	contig383_3_22487	16442	8	0.5	0.5	0.5	0.5	4	4	4	0
data	-	9	contig4104_3_15616	2726	8	0.125	0.875	0.49219	0.50781	1	3.93752	4	0.75
data	-	9	contig4046_156_15789	7949	8	0.375	0.625	0.42969	0.57031	3	3.43752	3	0
data	-	9	contig4108_3_15730	4121	8	0.75	0.25	0.46875	0.53125	6	3.75	4	-0.5
data	-	9	contig411_3_50423	24022	8	0.375	0.625	0.42969	0.57031	3	3.43752	3	0
data	-	9	contig429_3_50230	8347	8	0.25	0.75	0.375	0.625	2	3	3	0.333333
data	-	9	contig4205_126_15382	14518	8	0.375	0.625	0.42969	0.57031	3	3.43752	3	0
data	-	9	contig42_42983_54965	306	8	0.75	0.25	0.46875	0.53125	6	3.75	4	-0.5
data	-	9	contig42_75337_87132	8446	8	0.625	0.375	0.42969	0.57031	5	3.43752	3	-0.666667
data	-	9	contig4417_3_14682	2973	8	0.5	0.5	0.375	0.625	4	3	3	-0.333333
data	-	9	contig443_3_49683	22021	8	0.625	0.375	0.42969	0.57031	5	3.43752	3	-0.666667
data	-	9	contig4444_3_14602	4015	8	0.375	0.625	0.42969	0.57031	3	3.43752	3	0
data	-	9	contig4450_3_5819	5516	8	0.375	0.625	0.42969	0.57031	3	3.43752	3	0
data	-	9	contig4556_3_14248	11348	8	0.25	0.75	0.46875	0.53125	2	3.75	4	0.5
data	-	9	contig450_9706_26147	11626	8	0.375	0.625	0.42969	0.57031	3	3.43752	3	0
data	-	9	contig4696_3_12277	1805	8	0.5	0.5	0.46875	0.53125	4	3.75	4	0
data	-	9	contig457_3_46863	15593	8	0.5	0.5	0.5	0.5	4	4	4	0
data	-	9	contig46_1408_25090	7191	8	0.25	0.75	0.5	0.5	2	4	4	0.5
data	-	9	contig469_3_48774	46871	8	0.75	0.25	0.46875	0.53125	6	3.75	4	-0.5
data	-	9	contig4713_3_13438	11758	8	0.25	0.75	0.46875	0.53125	2	3.75	4	0.5
data	-	9	contig473_3_48645	42936	8	0.25	0.75	0.5	0.5	2	4	4	0.5
data	-	9	contig4795_756_13639	8471	8	0.625	0.375	0.42969	0.57031	5	3.43752	3	-0.666667
data	-	9	contig4746_1360_13772	11324	8	0.25	0.75	0.375	0.625	2	3	3	0.333333
data	-	9	contig4877_7764_12455	3427	8	0.25	0.75	0.375	0.625	2	3	3	0.333333
data	-	9	contig482_36041_44538	5982	8	0.375	0.625	0.49219	0.50781	3	3.93752	4	0.25
data	-	9	contig4882_4046_13282	1913	8	0.5	0.5	0.375	0.625	4	3	3	-0.333333
data	-	9	contig5087_6761_12856	2456	8	0.625	0.375	0.49219	0.50781	5	3.93752	4	-0.25
data	-	9	contig5120_3_12770	12115	8	0.125	0.875	0.42969	0.57031	1	3.43752	3	0.666667
data	-	9	contig50_3_89024	74469	8	0.25	0.75	0.375	0.625	2	3	3	0.333333
data	-	9	contig517_3_47227	5191	8	0.625	0.375	0.42969	0.57031	5	3.43752	3	-0.666667
data	-	9	contig5181_3_12256	7050	8	0.375	0.625	0.49219	0.50781	3	3.93752	4	0.25
data	-	9	contig5193_2496_4880	925	8	0.75	0.25	0.46875	0.53125	6	3.75	4	-0.5
data	-	9	contig5187_3_12621	4738	8	0.375	0.625	0.42969	0.57031	3	3.43752	3	0
data	-	9	contig523_24618_47134	1704	8	0.375	0.625	0.42969	0.57031	3	3.43752	3	0
data	-	9	contig530_3_47002	27492	8	0.375	0.625	0.42969	0.57031	3	3.43752	3	0
data	-	9	contig544_13074_24117	3265	8	0.5	0.5	0.375	0.625	4	3	3	-0.333333
data	-	9	contig5454_3_11945	10330	8	0.5	0.5	0.46875	0.53125	4	3.75	4	0
data	-	9	contig5576_5648_10764	680	8	0.5	0.5	0.46875	0.53125	4	3.75	4	0
data	-	9	contig5489_2282_6515	3843	8	0.5	0.5	0.46875	0.53125	4	3.75	4	0
data	-	9	contig557_261_12647	291	8	0.625	0.375	0.42969	0.57031	5	3.43752	3	-0.666667
data	-	9	contig5585_3_9971	1626	8	0.75	0.25	0.46875	0.53125	6	3.75	4	-0.5
data	-	9	contig562_26260_28373	519	8	0.625	0.375	0.42969	0.57031	5	3.43752	3	-0.666667
data	-	9	contig5600_3_11468	7759	8	0.625	0.375	0.49219	0.50781	5	3.93752	4	-0.25
data	-	9	contig5827_7585_10784	2940	8	0.25	0.75	0.375	0.625	2	3	3	0.333333
data	-	9	contig56_3_79477	62290	8	0.5	0.5	0.375	0.625	4	3	3	-0.333333
data	-	9	contig58_32707_56434	4028	8	0.125	0.875	0.42969	0.57031	1	3.43752	3	0.666667
data	-	9	contig588_21451_41043	12839	8	0.75	0.25	0.46875	0.53125	6	3.75	4	-0.5
data	-	9	contig58_59433_86248	2757	8	0.25	0.75	0.375	0.625	2	3	3	0.333333
data	-	9	contig591_10974_45117	25416	8	0.5	0.5	0.375	0.625	4	3	3	-0.333333
data	-	9	contig5951_3_10830	775	8	0.25	0.75	0.5	0.5	2	4	4	0.5
data	-	9	contig5957_3_10809	6033	8	0.375	0.625	0.49219	0.50781	3	3.93752	4	0.25
data	-	9	contig6016_3_10686	2582	8	0.25	0.75	0.46875	0.53125	2	3.75	4	0.5
data	-	9	contig59_8144_86157	50256	8	0.375	0.625	0.49219	0.50781	3	3.93752	4	0.25
data	-	9	contig6137_4679_10430	1278	8	0.5	0.5	0.5	0.5	4	4	4	0
data	-	9	contig60_780_85838	4961	8	0.75	0.25	0.46875	0.53125	6	3.75	4	-0.5
data	-	9	contig619_3_44256	617	8	0.25	0.75	0.46875	0.53125	2	3.75	4	0.5
data	-	9	contig6171_868_10222	8892	8	0.125	0.875	0.42969	0.57031	1	3.43752	3	0.666667
data	-	9	contig6212_3_10327	9177	8	0.25	0.75	0.46875	0.53125	2	3.75	4	0.5
data	-	9	contig635_3_36583	27306	8	0.625	0.375	0.49219	0.50781	5	3.93752	4	-0.25
data	-	9	contig6391_446_5710	3562	8	0.625	0.375	0.49219	0.50781	5	3.93752	4	-0.25
data	-	9	contig6374_126_9472	4028	8	0.375	0.625	0.42969	0.57031	3	3.43752	3	0
data	-	9	contig6603_3_8697	6061	8	0.125	0.875	0.49219	0.50781	1	3.93752	4	0.75
data	-	9	contig641_3_29728	18804	8	0.25	0.75	0.375	0.625	2	3	3	0.333333
data	-	9	contig6760_3_8342	3281	8	0.375	0.625	0.42969	0.57031	3	3.43752	3	0
data	-	9	contig6733_2786_7619	3994	8	0.5	0.5	0.375	0.625	4	3	3	-0.333333
data	-	9	contig69_22549_82966	5582	8	0.375	0.625	0.49219	0.50781	3	3.93752	4	0.25
data	-	9	contig706_3_31154	10575	8	0.625	0.375	0.42969	0.57031	5	3.43752	3	-0.666667
data	-	9	contig7111_1487_8657	4361	8	0.5	0.5	0.375	0.625	4	3	3	-0.333333
data	-	9	contig707_12077_41918	6062	8	0.625	0.375	0.49219	0.50781	5	3.93752	4	-0.25
data	-	9	contig7115_3_2813	1463	8	0.375	0.625	0.42969	0.57031	3	3.43752	3	0
data	-	9	contig7366_3_7213	3238	8	0.625	0.375	0.49219	0.50781	5	3.93752	4	-0.25
data	-	9	contig752_10458_12301	235	8	0.5	0.5	0.375	0.625	4	3	3	-0.333333
data	-	9	contig754_2261_40705	5736	8	0.625	0.375	0.49219	0.50781	5	3.93752	4	-0.25
data	-	9	contig7614_3_1794	524	8	0.5	0.5	0.375	0.625	4	3	3	-0.333333
data	-	9	contig759_178_40709	17504	8	0.375	0.625	0.42969	0.57031	3	3.43752	3	0
data	-	9	contig7806_3_7535	4590	8	0.5	0.5	0.46875	0.53125	4	3.75	4	0
data	-	9	contig767_904_40426	19746	8	0.25	0.75	0.375	0.625	2	3	3	0.333333
data	-	9	contig792_3_39936	11086	8	0.25	0.75	0.375	0.625	2	3	3	0.333333
data	-	9	contig783_3_40082	34620	8	0.5	0.5	0.46875	0.53125	4	3.75	4	0
data	-	9	contig794_3_14016	7171	8	0.5	0.5	0.375	0.625	4	3	3	-0.333333
data	-	9	contig799_3241_39885	24835	8	0.375	0.625	0.42969	0.57031	3	3.43752	3	0
data	-	9	contig8164_410_3390	910	8	0.125	0.875	0.42969	0.57031	1	3.43752	3	0.666667
data	-	9	contig8080_716_4256	1840	8	0	1	0.375	0.625	0	3	3	1
data	-	9	contig8238_1994_6871	267	8	0.75	0.25	0.46875	0.53125	6	3.75	4	-0.5
data	-	9	contig830_3_39372	8584	8	0.5	0.5	0.46875	0.53125	4	3.75	4	0
data	-	9	contig8313_3_6655	126	8	0.625	0.375	0.49219	0.50781	5	3.93752	4	-0.25
data	-	9	contig84_3_77146	53437	8	0.25	0.75	0.46875	0.53125	2	3.75	4	0.5
data	-	9	contig874_7438_18400	1445	8	0.5	0.5	0.46875	0.53125	4	3.75	4	0
data	-	9	contig8512_1295_6482	3397	8	0.25	0.75	0.375	0.625	2	3	3	0.333333
data	-	9	contig89_73401_76206	651	8	0.375	0.625	0.49219	0.50781	3	3.93752	4	0.25
data	-	9	contig887_126_37943	654	8	0.5	0.5	0.46875	0.53125	4	3.75	4	0
data	-	9	contig982_3_36813	5728	8	0.25	0.75	0.5	0.5	2	4	4	0.5
data	-	9	contig944_3_37471	8727	8	0.375	0.625	0.49219	0.50781	3	3.93752	4	0.25
data	-	9	contig9_3_14258	13451	8	0.5	0.5	0.375	0.625	4	3	3	-0.333333
data	-	9	contig9_14830_38549	20667	8	0.25	0.75	0.375	0.625	2	3	3	0.333333
data	-	10	contig1013_3_36375	19089	8	0.375	0.625	0.49219	0.50781	3	3.93752	4	0.25
data	-	10	contig1023_3_36136	28964	8	0.5	0.5	0.46875	0.53125	4	3.75	4	0
data	-	10	contig1056_3_35726	35384	8	0.5	0.5	0.5	0.5	4	4	4	0
data	-	10	contig1073_7114_35555	13439	8	0.25	0.75	0.46875	0.53125	2	3.75	4	0.5
data	-	10	contig106_30671_73243	28485	8	0.25	0.75	0.375	0.625	2	3	3	0.333333
data	-	10	contig1088_3_9901	9650	8	0.625	0.375	0.42969	0.57031	5	3.43752	3	-0.666667
data	-	10	contig1076_6044_35491	22816	8	0.25	0.75	0.46875	0.53125	2	3.75	4	0.5
data	-	10	contig1105_3_35165	16368	8	0.5	0.5	0.5	0.5	4	4	4	0
data	-	10	contig10_3_99742	18691	8	0.75	0.25	0.46875	0.53125	6	3.75	4	-0.5
data	-	10	contig1115_13243_20924	600	8	0.5	0.5	0.375	0.625	4	3	3	-0.333333
data	-	10	contig11234_565_3521	1664	8	0.375	0.625	0.42969	0.57031	3	3.43752	3	0
data	-	10	contig1150_10492_12479	1554	8	0.25	0.75	0.46875	0.53125	2	3.75	4	0.5
data	-	10	contig114_3_32133	28632	8	0.25	0.75	0.375	0.625	2	3	3	0.333333
data	-	10	contig1165_62_34242	21507	8	0.375	0.625	0.42969	0.57031	3	3.43752	3	0
data	-	10	contig115_3_54446	32619	8	0.25	0.75	0.375	0.625	2	3	3	0.333333
data	-	10	contig12218_3_2731	2620	8	0.625	0.375	0.49219	0.50781	5	3.93752	4	-0.25
data	-	10	contig1214_3_33536	9361	8	0.75	0.25	0.5	0.5	6	4	4	-0.5
data	-	10	contig1226_3_8561	664	8	0.375	0.625	0.42969	0.57031	3	3.43752	3	0
data	-	10	contig1229_3_33387	28849	8	0.5	0.5	0.46875	0.53125	4	3.75	4	0
data	-	10	contig1246_3_33155	6359	8	0.375	0.625	0.42969	0.57031	3	3.43752	3	0
data	-	10	contig123_20378_71280	25662	8	0.25	0.75	0.46875	0.53125	2	3.75	4	0.5
data	-	10	contig127_182_42183	1896	8	0.5	0.5	0.375	0.625	4	3	3	-0.333333
data	-	10	contig1272_13198_25502	2905	8	0.25	0.75	0.375	0.625	2	3	3	0.333333
data	-	10	contig127_182_42183	13720	8	0.625	0.375	0.42969	0.57031	5	3.43752	3	-0.666667
data	-	10	contig1283_126_7229	5099	8	0.625	0.375	0.42969	0.57031	5	3.43752	3	-0.666667
data	-	10	contig128_4781_53463	33102	8	0.5	0.5	0.375	0.625	4	3	3	-0.333333
data	-	10	contig1343_24910_29465	456	8	0.625	0.375	0.49219	0.50781	5	3.93752	4	-0.25
data	-	10	contig132_9328_69615	18365	8	0.75	0.25	0.46875	0.53125	6	3.75	4	-0.5
data	-	10	contig1388_3_9315	1409	8	0.5	0.5	0.46875	0.53125	4	3.75	4	0
data	-	10	contig136_126_33083	30871	8	0.625	0.375	0.49219	0.50781	5	3.93752	4	-0.25
data	-	10	contig1458_28199_30629	1129	8	0.5	0.5	0.375	0.625	4	3	3	-0.333333
data	-	10	contig1399_3_31307	5267	8	0.5	0.5	0.375	0.625	4	3	3	-0.333333
data	-	10	contig1503_10787_24166	12640	8	0.75	0.25	0.46875	0.53125	6	3.75	4	-0.5
data	-	10	contig1500_3_30129	26006	8	0.375	0.625	0.42969	0.57031	3	3.43752	3	0
data	-	10	contig15170_3_1238	539	8	0.5	0.5	0.375	0.625	4	3	3	-0.333333
data	-	10	contig1525_3_29818	19434	8	0.5	0.5	0.5	0.5	4	4	4	0
data	-	10	contig152_12371_67307	69	8	0.5	0.5	0.375	0.625	4	3	3	-0.333333
data	-	10	contig1539_12300_29242	5975	8	0.25	0.75	0.5	0.5	2	4	4	0.5
data	-	10	contig1576_267_29140	14257	8	0.5	0.5	0.5	0.5	4	4	4	0
data	-	10	contig1564_3_28971	27857	8	0.25	0.75	0.46875	0.53125	2	3.75	4	0.5
data	-	10	contig1588_2746_7559	885	8	0.875	0.125	0.49219	0.50781	7	3.93752	4	-0.75
data	-	10	contig158_3_67254	19697	8	0.375	0.625	0.42969	0.57031	3	3.43752	3	0
data	-	10	contig1608_3_29039	746	8	0.75	0.25	0.5	0.5	6	4	4	-0.5
data	-	10	contig1611_678_29029	25788	8	0.375	0.625	0.49219	0.50781	3	3.93752	4	0.25
data	-	10	contig1637_5341_6749	282	8	0.375	0.625	0.49219	0.50781	3	3.93752	4	0.25
data	-	10	contig161_126_67053	57359	8	0.5	0.5	0.46875	0.53125	4	3.75	4	0
data	-	10	contig1645_3_5715	2685	8	0.375	0.625	0.49219	0.50781	3	3.93752	4	0.25
data	-	10	contig1641_54_13714	10850	8	0.5	0.5	0.5	0.5	4	4	4	0
data	-	10	contig166_10172_34913	13461	8	0.5	0.5	0.46875	0.53125	4	3.75	4	0
data	-	10	contig1703_3_28295	25424	8	0.5	0.5	0.46875	0.53125	4	3.75	4	0
data	-	10	contig1709_2113_28107	13364	8	0.25	0.75	0.375	0.625	2	3	3	0.333333
data	-	10	contig1716_3_28158	23213	8	0.25	0.75	0.375	0.625	2	3	3	0.333333
data	-	10	contig1727_1497_6294	3973	8	0.5	0.5	0.375	0.625	4	3	3	-0.333333
data	-	10	contig177_3_23257	14405	8	0.625	0.375	0.49219	0.50781	5	3.93752	4	-0.25
data	-	10	contig1791_3395_14028	7713	8	0.625	0.375	0.49219	0.50781	5	3.93752	4	-0.25
data	-	10	contig1790_3_27489	11253	8	0.625	0.375	0.49219	0.50781	5	3.93752	4	-0.25
data	-	10	contig1820_3_11759	1793	8	0.25	0.75	0.375	0.625	2	3	3	0.333333
data	-	10	contig184_35224_65543	20494	8	0.5	0.5	0.375	0.625	4	3	3	-0.333333
data	-	10	contig1863_23557_26922	541	8	0.75	0.25	0.46875	0.53125	6	3.75	4	-0.5
data	-	10	contig184_3_28886	3683	8	0.5	0.5	0.375	0.625	4	3	3	-0.333333
data	-	10	contig1900_339_12753	12155	8	0.25	0.75	0.375	0.625	2	3	3	0.333333
data	-	10	contig1920_3_26504	12416	8	0.25	0.75	0.375	0.625	2	3	3	0.333333
data	-	10	contig1931_3_9440	1853	8	0.5	0.5	0.375	0.625	4	3	3	-0.333333
data	-	10	contig1_11831_37003	16837	8	0.25	0.75	0.46875	0.53125	2	3.75	4	0.5
data	-	10	contig2052_17261_25622	3687	8	0.125	0.875	0.42969	0.57031	1	3.43752	3	0.666667
data	-	10	contig2023_1029_25818	6229	8	0.375	0.625	0.49219	0.50781	3	3.93752	4	0.25
data	-	10	contig2145_420_12744	295	8	0.25	0.75	0.375	0.625	2	3	3	0.333333
data	-	10	contig2075_3134_10024	5689	8	0.5	0.5	0.46875	0.53125	4	3.75	4	0
data	-	10	contig2147_3_24813	5968	8	0.25	0.75	0.375	0.625	2	3	3	0.333333
data	-	10	contig2157_863_16819	6195	8	0.375	0.625	0.49219	0.50781	3	3.93752	4	0.25
data	-	10	contig215_3_62357	9560	8	0.625	0.375	0.42969	0.57031	5	3.43752	3	-0.666667
data	-	10	contig2162_3_24739	21015	8	0.25	0.75	0.375	0.625	2	3	3	0.333333
data	-	10	contig21_3_2186	178	8	0	1	0.46875	0.53125	0	3.75	4	1
data	-	10	contig2163_9441_24717	8020	8	0.625	0.375	0.49219	0.50781	5	3.93752	4	-0.25
data	-	10	contig2202_3_7664	6119	8	0.25	0.75	0.375	0.625	2	3	3	0.333333
data	-	10	contig2208_3_23661	12062	8	0.75	0.25	0.46875	0.53125	6	3.75	4	-0.5
data	-	10	contig223_3_61739	14290	8	0.5	0.5	0.5	0.5	4	4	4	0
data	-	10	contig2229_421_24360	18425	8	0.5	0.5	0.46875	0.53125	4	3.75	4	0
data	-	10	contig2251_3_24198	18412	8	0.5	0.5	0.5	0.5	4	4	4	0
data	-	10	contig224_3_44757	35327	8	0.625	0.375	0.49219	0.50781	5	3.93752	4	-0.25
data	-	10	contig2290_3110_14595	2829	8	0.5	0.5	0.375	0.625	4	3	3	-0.333333
data	-	10	contig22_3_16347	7809	8	0.625	0.375	0.42969	0.57031	5	3.43752	3	-0.666667
data	-	10	contig2344_3_23612	1718	8	0.375	0.625	0.42969	0.57031	3	3.43752	3	0
data	-	10	contig235_288_60766	44827	8	0.5	0.5	0.46875	0.53125	4	3.75	4	0
data	-	10	contig235_288_60766	56723	8	0.25	0.75	0.5	0.5	2	4	4	0.5
data	-	10	contig2376_11638_15198	1746	8	0.375	0.625	0.42969	0.57031	3	3.43752	3	0
data	-	10	contig2424_3_23135	11514	8	0.375	0.625	0.42969	0.57031	3	3.43752	3	0
data	-	10	contig244_45662_52571	458	8	0.625	0.375	0.49219	0.50781	5	3.93752	4	-0.25
data	-	10	contig2472_19947_22382	1085	8	0.5	0.5	0.375	0.625	4	3	3	-0.333333
data	-	10	contig2542_3_22496	1996	8	0.25	0.75	0.375	0.625	2	3	3	0.333333
data	-	10	contig257_19131_59131	36684	8	0.5	0.5	0.375	0.625	4	3	3	-0.333333
data	-	10	contig2614_3379_22132	6703	8	0.375	0.625	0.49219	0.50781	3	3.93752	4	0.25
data	-	10	contig2610_3_21861	16396	8	0.125	0.875	0.49219	0.50781	1	3.93752	4	0.75
data	-	10	contig2678_11503_21723	7727	8	0.5	0.5	0.46875	0.53125	4	3.75	4	0
data	-	10	contig2695_3_21476	16995	8	0.5	0.5	0.375	0.625	4	3	3	-0.333333
data	-	10	contig2696_3_21591	17045	8	0.375	0.625	0.42969	0.57031	3	3.43752	3	0
data	-	10	contig273_4275_28381	18100	8	0.375	0.625	0.49219	0.50781	3	3.93752	4	0.25
data	-	10	contig273_4275_28381	22269	8	0.25	0.75	0.375	0.625	2	3	3	0.333333
data	-	10	contig2762_432_6788	4158	8	0.375	0.625	0.49219	0.50781	3	3.93752	4	0.25
data	-	10	contig2881_106_6882	5521	8	0.25	0.75	0.5	0.5	2	4	4	0.5
data	-	10	contig294_52224_57023	175	8	0.5	0.5	0.375	0.625	4	3	3	-0.333333
data	-	10	contig2950_3_20281	12451	8	0.5	0.5	0.46875	0.53125	4	3.75	4	0
data	-	10	contig3142_3_19349	11517	8	0.5	0.5	0.375	0.625	4	3	3	-0.333333
data	-	10	contig334_3_34604	22330	8	0.5	0.5	0.375	0.625	4	3	3	-0.333333
data	-	10	contig339_32727_54655	739	8	0.5	0.5	0.375	0.625	4	3	3	-0.333333
data	-	10	contig341_47255_52638	4064	8	0.375	0.625	0.42969	0.57031	3	3.43752	3	0
data	-	10	contig3455_3_16889	14568	8	0.375	0.625	0.42969	0.57031	3	3.43752	3	0
data	-	10	contig352_666_41255	25171	8	0.5	0.5	0.46875	0.53125	4	3.75	4	0
data	-	10	contig364_31876_53149	4404	8	0.375	0.625	0.42969	0.57031	3	3.43752	3	0
data	-	10	contig3544_3_17611	7411	8	0.625	0.375	0.42969	0.57031	5	3.43752	3	-0.666667
data	-	10	contig3672_456_17177	801	8	0.25	0.75	0.375	0.625	2	3	3	0.333333
data	-	10	contig3676_8538_17161	5691	8	0.625	0.375	0.49219	0.50781	5	3.93752	4	-0.25
data	-	10	contig369_3_22176	2087	8	0.5	0.5	0.46875	0.53125	4	3.75	4	0
data	-	10	contig36_4126_39524	5754	8	0.25	0.75	0.375	0.625	2	3	3	0.333333
data	-	10	contig3821_570_16628	5163	8	0.75	0.25	0.46875	0.53125	6	3.75	4	-0.5
data	-	10	contig379_1431_25515	13882	8	0.25	0.75	0.46875	0.53125	2	3.75	4	0.5
data	-	10	contig3899_3_15739	5159	8	0.5	0.5	0.375	0.625	4	3	3	-0.333333
data	-	10	contig3844_3_15943	12575	8	0.25	0.75	0.5	0.5	2	4	4	0.5
data	-	10	contig4024_12866_15954	2786	8	0.625	0.375	0.49219	0.50781	5	3.93752	4	-0.25
data	-	10	contig3939_3_16239	6182	8	0.375	0.625	0.42969	0.57031	3	3.43752	3	0
data	-	10	contig4046_156_15789	9692	8	0.25	0.75	0.375	0.625	2	3	3	0.333333
data	-	10	contig4235_3_12347	10174	8	0.5	0.5	0.375	0.625	4	3	3	-0.333333
data	-	10	contig4306_2880_9897	2779	8	0.5	0.5	0.375	0.625	4	3	3	-0.333333
data	-	10	contig432_25769_39876	6335	8	0.375	0.625	0.42969	0.57031	3	3.43752	3	0
data	-	10	contig4406_10473_14704	3677	8	0.5	0.5	0.375	0.625	4	3	3	-0.333333
data	-	10	contig4377_3_14811	6963	8	0.375	0.625	0.42969	0.57031	3	3.43752	3	0
data	-	10	contig4559_2979_7427	833	8	0.25	0.75	0.375	0.625	2	3	3	0.333333
data	-	10	contig443_3_49683	29472	8	0.5	0.5	0.375	0.625	4	3	3	-0.333333
data	-	10	contig463_3_34065	8777	8	0.25	0.75	0.375	0.625	2	3	3	0.333333
data	-	10	contig458_3_43644	14939	8	0.5	0.5	0.46875	0.53125	4	3.75	4	0
data	-	10	contig465_203_38935	883	8	0.625	0.375	0.42969	0.57031	5	3.43752	3	-0.666667
data	-	10	contig4696_3_12277	7587	8	0.375	0.625	0.49219	0.50781	3	3.93752	4	0.25
data	-	10	contig471_27245_48714	10561	8	0.625	0.375	0.49219	0.50781	5	3.93752	4	-0.25
data	-	10	contig469_3_48774	12483	8	0.625	0.375	0.49219	0.50781	5	3.93752	4	-0.25
data	-	10	contig4729_3_13812	7321	8	0.5	0.5	0.46875	0.53125	4	3.75	4	0
data	-	10	contig484_3_48252	18079	8	0.5	0.5	0.46875	0.53125	4	3.75	4	0
data	-	10	contig492_18314_24790	3290	8	0.25	0.75	0.46875	0.53125	2	3.75	4	0.5
data	-	10	contig4_2768_45449	33338	8	0.375	0.625	0.42969	0.57031	3	3.43752	3	0
data	-	10	contig504_1805_2877	115	8	0.75	0.25	0.46875	0.53125	6	3.75	4	-0.5
data	-	10	contig505_3_47591	29759	8	0.25	0.75	0.375	0.625	2	3	3	0.333333
data	-	10	contig514_948_47347	6043	8	0.25	0.75	0.375	0.625	2	3	3	0.333333
data	-	10	contig513_3_47412	28621	8	0.125	0.875	0.49219	0.50781	1	3.93752	4	0.75
data	-	10	contig5281_669_7022	5990	8	0	1	0.375	0.625	0	3	3	1
data	-	10	contig521_1024_38128	25116	8	0.5	0.5	0.375	0.625	4	3	3	-0.333333
data	-	10	contig5296_3_6279	5661	8	0.5	0.5	0.375	0.625	4	3	3	-0.333333
data	-	10	contig548_10093_46325	33485	8	0.25	0.75	0.5	0.5	2	4	4	0.5
data	-	10	contig5500_3_10520	3551	8	0.5	0.5	0.5	0.5	4	4	4	0
data	-	10	contig550_3_14245	4985	8	0.125	0.875	0.42969	0.57031	1	3.43752	3	0.666667
data	-	10	contig5603_10436_11587	262	8	0.5	0.5	0.375	0.625	4	3	3	-0.333333
data	-	10	contig55_3_87163	6685	8	0.375	0.625	0.49219	0.50781	3	3.93752	4	0.25
data	-	10	contig5622_3_11162	9687	8	0.5	0.5	0.46875	0.53125	4	3.75	4	0
data	-	10	contig588_21451_41043	12615	8	0.5	0.5	0.375	0.625	4	3	3	-0.333333
data	-	10	contig5959_3_10807	3783	8	0.5	0.5	0.375	0.625	4	3	3	-0.333333
data	-	10	contig595_19070_44963	10628	8	0.375	0.625	0.42969	0.57031	3	3.43752	3	0
data	-	10	contig5992_1038_6654	4155	8	0.625	0.375	0.49219	0.50781	5	3.93752	4	-0.25
data	-	10	contig59_8144_86157	28456	8	0.5	0.5	0.5	0.5	4	4	4	0
data	-	10	contig601_3_44687	8190	8	0.625	0.375	0.42969	0.57031	5	3.43752	3	-0.666667
data	-	10	contig5_1265_65555	51220	8	0.625	0.375	0.49219	0.50781	5	3.93752	4	-0.25
data	-	10	contig6227_3_10298	56	8	0.5	0.5	0.375	0.625	4	3	3	-0.333333
data	-	10	contig620_9918_41984	15531	8	0.375	0.625	0.42969	0.57031	3	3.43752	3	0
data	-	10	contig6250_126_10130	1311	8	0.5	0.5	0.375	0.625	4	3	3	-0.333333
data	-	10	contig633_3_29053	2930	8	0.625	0.375	0.42969	0.57031	5	3.43752	3	-0.666667
data	-	10	contig6384_7595_9992	1753	8	0.125	0.875	0.42969	0.57031	1	3.43752	3	0.666667
data	-	10	contig653_3_43626	7035	8	0.5	0.5	0.46875	0.53125	4	3.75	4	0
data	-	10	contig659_3_20913	4184	8	0.625	0.375	0.42969	0.57031	5	3.43752	3	-0.666667
data	-	10	contig6632_3_9393	8749	8	0.375	0.625	0.49219	0.50781	3	3.93752	4	0.25
data	-	10	contig673_35205_42964	3412	8	0.5	0.5	0.46875	0.53125	4	3.75	4	0
data	-	10	contig672_3_27552	13652	8	0.625	0.375	0.42969	0.57031	5	3.43752	3	-0.666667
data	-	10	contig705_26964_41292	10728	8	0.5	0.5	0.375	0.625	4	3	3	-0.333333
data	-	10	contig679_12520_42853	25411	8	0.5	0.5	0.5	0.5	4	4	4	0
data	-	10	contig7305_3_8209	666	8	0.625	0.375	0.49219	0.50781	5	3.93752	4	-0.25
data	-	10	contig7145_1921_8485	2304	8	0.375	0.625	0.42969	0.57031	3	3.43752	3	0
data	-	10	contig735_3_31665	5424	8	0.25	0.75	0.46875	0.53125	2	3.75	4	0.5
data	-	10	contig732_3_41259	11199	8	0.375	0.625	0.49219	0.50781	3	3.93752	4	0.25
data	-	10	contig7434_3_8126	3266	8	0.25	0.75	0.46875	0.53125	2	3.75	4	0.5
data	-	10	contig7454_3_8091	4324	8	0.5	0.5	0.46875	0.53125	4	3.75	4	0
data	-	10	contig7548_3_7933	114	8	0.5	0.5	0.375	0.625	4	3	3	-0.333333
data	-	10	contig751_126_28027	2486	8	0.5	0.5	0.46875	0.53125	4	3.75	4	0
data	-	10	contig756_19479_35401	11814	8	0.375	0.625	0.42969	0.57031	3	3.43752	3	0
data	-	10	contig761_3_36941	21388	8	0.375	0.625	0.42969	0.57031	3	3.43752	3	0
data	-	10	contig781_3_39998	610	8	0.5	0.5	0.375	0.625	4	3	3	-0.333333
data	-	10	contig77_34398_50919	7319	8	0.75	0.25	0.46875	0.53125	6	3.75	4	-0.5
data	-	10	contig7920_3_6897	6179	8	0.375	0.625	0.42969	0.57031	3	3.43752	3	0
data	-	10	contig789_3_39946	33505	8	0.5	0.5	0.46875	0.53125	4	3.75	4	0
data	-	10	contig810_32991_39734	1808	8	0.5	0.5	0.375	0.625	4	3	3	-0.333333
data	-	10	contig806_30845_39775	5141	8	0.625	0.375	0.42969	0.57031	5	3.43752	3	-0.666667
data	-	10	contig8131_3_3772	215	8	0.375	0.625	0.49219	0.50781	3	3.93752	4	0.25
data	-	10	contig81_3_78637	76405	8	0.625	0.375	0.49219	0.50781	5	3.93752	4	-0.25
data	-	10	contig841_3_39227	5322	8	0.375	0.625	0.42969	0.57031	3	3.43752	3	0
data	-	10	contig842_3_39186	16147	8	0.25	0.75	0.5	0.5	2	4	4	0.5
data	-	10	contig855_400_38943	19055	8	0.5	0.5	0.375	0.625	4	3	3	-0.333333
data	-	10	contig859_3_38875	19312	8	0.375	0.625	0.42969	0.57031	3	3.43752	3	0
data	-	10	contig866_3_38622	5354	8	0.375	0.625	0.49219	0.50781	3	3.93752	4	0.25
data	-	10	contig865_3_38762	21750	8	0.25	0.75	0.375	0.625	2	3	3	0.333333
data	-	10	contig9062_3_4705	1871	8	0.125	0.875	0.42969	0.57031	1	3.43752	3	0.666667
data	-	10	contig9128_3_5655	2574	8	0.5	0.5	0.46875	0.53125	4	3.75	4	0
data	-	10	contig9202_3_5242	1036	8	0.25	0.75	0.46875	0.53125	2	3.75	4	0.5
data	-	10	contig9288_3_5480	1124	8	1	0	0.5	0.5	8	4	4	-1
[truncated: 178,002 more rows]

## Sheet: Figure 5
Figure 5a
coordinates in the L1 diploid assembly:				contig24:43324-44219
(L6.1:0.00000001,L8.2:0.00000001,(((L4.2:0.00260788,(L4.1:0.00000008,(L9.2:0.00346779,L5.1:0.00000004)109:0.00000004)435:0.00082855)795:0.00585598,(L9.1:0.00000001,(L10.1:0.00000001,L7.1:0.00000002)328:0.00000008)955:0.00437062)518:0.00145642,(L8.1:0.00000001,(L11.1:0.00113895,(L7.2:0.00000001,((L5.2:0.00115004,L6.2:0.00000001)961:0.00346167,(L10.2:0.00115583,L11.2:0.00572385)633:0.00112555)750:0…
Figure 5b
coordinates in the L1 diploid assembly:				contig7454:1614-2217
(L6.2:0.00000001,L11.2:0.00000001,(((L4.1:0.00000001,(L11.1:0.00000001,L10.1:0.00000010)327:0.00000001)918:0.00551051,(L10.2:0.00971239,(L5.2:0.00182112,L9.2:0.00000001)935:0.00544378)435:0.00511927)372:0.00343372,((L7.2:0.00000001,(L9.1:0.00000001,L8.1:0.00000008)315:0.00000001)874:0.00298565,((L6.1:0.00000031,L7.1:0.00178991)469:0.00177858,(L8.2:0.01383214,(L4.2:0.00000001,L5.1:0.00000001)852:0…
Figure 5c
coordinates in the L1 diploid assembly:				contig211:29061-30408
(L5.1:0.00000001,L6.2:0.00000001,((L6.1:0.00956195,((L7.1:0.00166644,L9.2:0.00167658)705:0.00364341,(L11.1:0.00082246,(((L4.2:0.00000001,L10.2:0.00000001)995:0.00411748,(L8.1:0.00000001,L9.1:0.00000001)932:0.00609982)388:0.00500585,(L5.2:0.00359150,(L7.2:0.00000009,(L4.1:0.00000001,L8.2:0.00000001)665:0.00167832)563:0.00144757)283:0.00259403)110:0.00186021)167:0.00317566)190:0.00335836)695:0.0048…
Figure 5d
coordinates in the L1 diploid assembly:				contig179:31829-33026
(L9.1:0.00000001,L11.2:0.00000001,(L4.2:0.00305332,(L8.1:0.00240996,(L5.1:0.00895887,((L6.1:0.00000001,L8.2:0.00000001)999:0.00956359,((L7.1:0.00000001,L10.1:0.00000001)1000:0.00916461,(L9.2:0.00278018,((L6.2:0.00340752,L10.2:0.00170450)968:0.00726888,(L7.2:0.00901093,(L5.2:0.00621995,(L4.1:0.00304121,L11.1:0.00705369)409:0.00093674)143:0.00462694)44:0.00083368)29:0.00096153)84:0.00452250)68:0.00…

## Sheet: Figure 7
Figure 7a
coordinates in the L1 diploid assembly:				contig2296:18769-19826
(L2.2:0.00000001,L3.1:0.00000001,(L1.1:0.00000006,((L4.1:0.00612784,L7.1:0.00521211)287:0.00378228,((L1.2:0.00263068,((L2.1:0.00504664,(L8.2:0.00000001,L11.1:0.00125278)797:0.00000006)879:0.00928381,(L6.2:0.00000012,(L5.1:0.00987685,L10.2:0.00000010)280:0.00495095)666:0.00934026)64:0.00097850)105:0.00639318,((L4.2:0.00374153,((L6.1:0.00000001,L9.2:0.00000001)938:0.00879741,(L7.2:0.00000012,(L8.1:…
Figure 7b
coordinates in the L1 diploid assembly:				contig5408:6170-7621
(L6.2:0.00000001,L9.1:0.00000001,(L8.2:0.00156962,(L2.1:0.00379142,((L6.1:0.00000001,L10.2:0.00000001)977:0.00285252,(L4.1:0.00095708,(L8.1:0.00073738,(L7.2:0.00000006,(((L5.2:0.00079908,(L1.2:0.00241601,L4.2:0.00000008)325:0.00079485)744:0.00242121,(L3.1:0.00472516,L11.1:0.00000009)565:0.00398704)125:0.00159134,(L7.1:0.00087368,((L2.2:0.00241668,(L1.1:0.00000001,L3.2:0.00000001)721:0.00078676)98…
Figure 7c
coordinates in the L1 diploid assembly:				contig1106:28187-29968
(L2.1:0.00630355,L3.1:0.00167284,(L1.2:0.00309876,((L1.1:0.00128208,L6.2:0.00128208)796:0.00131293,((L7.1:0.00000004,L11.1:0.00000005)413:0.00000004,(L4.2:0.00099958,((L9.2:0.00060500,L10.2:0.00459378)573:0.00166915,(((L5.2:0.00000005,L3.2:0.00257440)396:0.00063720,((L7.2:0.00064110,(L11.2:0.00000001,L2.2:0.00000003)473:0.00000001)727:0.00130639,(L5.1:0.00518764,L9.1:0.00453841)308:0.00263354)30:…
Figure 7d
coordinates in the L1 diploid assembly:				contig236:39039-40862
(L3.2:0.00118521,(L2.1:0.00000003,L1.1:0.00119633)384:0.00060067,(L5.2:0.00364773,(L6.2:0.00000005,(((L4.1:0.00179031,(L10.2:0.00059790,L2.2:0.00059627)580:0.00000003)822:0.00249523,(L5.1:0.00059543,L3.1:0.00060723)633:0.00113703)297:0.00121766,((L4.2:0.00052717,L6.1:0.00129613)383:0.00122384,(((L7.2:0.00000001,L9.2:0.00000001)838:0.00120838,(L8.2:0.00120283,(L7.1:0.00000005,(L9.1:0.00000001,L11.…

## Sheet: Supplementary Figure 1
Supplementary Figure 1
Phylogenetic tree for individuals L1-L1 and reference Adineta isolates based on the COX1 marker (23 samples).
((((((L3:1.0000005E-6,((((L10:1.0000005E-6,(L7:1.0000005E-6,L2:1.0000005E-6):1.0000005E-6):1.0000005E-6,L5:1.0000005E-6):1.0000005E-6,(L4:0.0017141332[0.002],(L9:0.0017146023[0.002],EF173216.1_A.vaga_UK.1.4:0.0017146494[0.002])54:0.0017140977):1.0000005E-6):1.0000005E-6,((L8:0.0016732693,L6:0.0052574486[0.005])80:0.005390749,L11:0.0034312229[0.003]):1.0000005E-6)38:0.0017155043[0.002])100:0.07261…

## Sheet: Supplementary Figure 2
Supplementary Figure 2
Phylogenetic tree for individuals L1-L1 and the extended set of reference Adineta isolates based on the COX1 marker (192 samples).
((((((((((((GQ465614.1_A.vaga_PO_3.4:1.0000005E-6,GQ465617.1_A.vaga_PO_3.7:1.0000005E-6):1.0000005E-6,GQ465612.1_A.vaga_PO_3.2:1.0000005E-6):1.0000005E-6,(GQ465611.1_A.vaga_PO_3.1:1.0000005E-6,(GQ465615.1_A.vaga_PO_3.5:0.014034173,GQ465613.1_A.vaga_PO_3.3:0.0042243856)64:0.004171952)50:1.0000005E-6)64:0.0041585863,GQ465619.1_A.vaga_PO_3.8:1.0000005E-6)100:0.20787229,((GQ465609.1_A.vaga_PO_1.2:0.1…

## Sheet: Supplementary Figure 3
Supplementary Figure 3
Phylogenetic tree for individuals L1-L1 and the set of reference bdelloid isolates from the genera Adineta and Macrotrachela based on the COX1 marker (228 samples).
((((((((((EF173240.1_A.vaga_UK.8.1:1.0000005E-6,EU751078.1_A.vaga_UK.a:1.0000005E-6):1.0000005E-6,EU751077.1_A.vaga_UK.a.1:1.0000005E-6)57:0.0012241766,EF173244.1_A.vaga_FR.3.2:0.0031773413):0.0063719153,DQ078512.1_A.vaga_WAv1.1:1.0000005E-6):1.0000005E-6,(AY218092.1_A.vaga:1.0000005E-6,JX184001.1_A.vaga_2.0:1.0000005E-6)79:1.0000005E-6)100:0.098662026,((EF173204.1_A.sp._MX.1.2:0.0027077852,EF173…

## Sheet: Supplementary Figure 8
Supplementary Figure 8
SNP-based neighbor-joining tree of individuals L1-L11.
(((L1:0.08006135106,L3:0.08155060572)100:0.001958959792,L2:0.08223290251)100:0.1667846437,((((L6:0.06387397496,L8:0.06374335114)100:0.001625996918,L7:0.06515561023)95.6:0.0005378374197,L9:0.06600891716)100:0.000930931989,L5:0.06547724845)99.2:0.0005847140197,((L4:0.06544706579,L10:0.0695497509)82.2:0.0004386094279,L11:0.06562285739)95.5:0.0003890615191)100;

[truncated: 3 more sheets: Supplementary Figure 19d, Supplementary Figure 27, Supplementary Figure 28]
